# Supplementary material for: Prefoldin function links meiotic chromosome segregation with cellular remodeling and reveals tubulin sensitivity of the meiotic spindle
Source: bioRxiv. 2026 May 20:2026.05.20.726416. Preprint. [Version 1] doi: 10.64898/2026.05.20.726416 (PMC13228207; doi:10.64898/2026.05.20.726416)
Supplement: Supplement 1 [file media-1.xlsx]

## Sheet: library design
gene	gene_strand		insert_seq
Unit9404	-	variant_Unit9404_18_guide_chr12_+_740462	GAGTTACTGTCTGTTTTCCTAATAAAAAGAATATTTTGTTATTTCAAAAGTAAAAAAGTATGTATTAGAATTTAGACATATATAAAAATCATATATATCGATGCTTGAATGTATAAGGAAAGGAAACCCGTTTCTTCTGACGTAAGGGTGCGCAAAAAGTATGTATTAGAATAGGTTTCAGAGCTATGCTGGAA
Unit11532	+	variant_Unit11532_0_guide_chr14_+_153666	GAGTTACTGTCTGTTTTCCTTTAACTAGGCTTGAGTTAAAATGTTTCTCCTCAATACAGAAGATAGATACAAAGGCAAAAAAAAAGTAAAAAATGGCCCAACTGTATGAGACGTATAAAAAGGAAACCCGTTTCTTCTGACGTAAGGGTGCGCAATACAGAAGATAGATACAAAGTTTCAGAGCTATGCTGGAA
Unit11784	-	variant_Unit11784_0_guide_chr14_+_301202	GAGTTACTGTCTGTTTTCCTTGTGTGTTTCGTTGACTTGTAAGGATAGAGAAAGATCATTCAACTTTTAATCTGGTTTCCTTTCCTTTTTTATAGCAATCGAATGTGGAAGGAAAATAGAAGGAAACCCGTTTCTTCTGACGTAAGGGTGCGCAGATCATTCAACTTTTAATCAGTTTCAGAGCTATGCTGGAA
Unit10408	+	variant_Unit10408_0_guide_chr13_+_899654	GAGTTACTGTCTGTTTTCCTCAAATGTAACCTATATCGATTAAAACAGCACTCCTATATACAGACCCAAAACAGGAGCAGTTAAAAAGAAAGGAGCTACATTTATCAAGAGCTTGACAACAGGAAACCCGTTTCTTCTGACGTAAGGGTGCGCACTATATACAGACCCAAAACAGTTTCAGAGCTATGCTGGAA
Unit2793	-	variant_Unit2793_0_guide_chr04_-_668681	GAGTTACTGTCTGTTTTCCTGCCCCCGAATCTTCTCGTCACGGAAGACCGTGCATTTTCTACGGCAGCGGCTAGGTGTAATTGTCATTAACAACGGAGAGTGTTTGAGCGGCTAATTTTCAGGAAACCCGTTTCTTCTGACGTAAGGGTGCGCAATTTTCTACGGCAGCGGCTAGTTTCAGAGCTATGCTGGAA
Unit11620	+	variant_Unit11620_0_guide_chr14_+_462717	GAGTTACTGTCTGTTTTCCTATGGATTAAAACTAAAGGTTCATCTGTACTTTCAGAAAGTAAGACACTAAAAAGGCAAGCTAACAACCATTAGCGGGTATTGCAGCATTAAGAAAAATGAAGGAAACCCGTTTCTTCTGACGTAAGGGTGCGCAAGAAAGTAAGACACTAAAAAGTTTCAGAGCTATGCTGGAA
Unit13464	-	variant_Unit13464_0_guide_chr15_-_76591	GAGTTACTGTCTGTTTTCCTCCTCCATCTGAACAGTTTCCTTTAAGGTCTTCATAGAAGGAAACTCAAGTTTTGGTAGTGCGATTTAAGCTTCTCAAAATCTGCTAAGAGCTGTACTGAAAGGAAACCCGTTTCTTCTGACGTAAGGGTGCGCATAGAAGGAAACTCAATGTTTGTTTCAGAGCTATGCTGGAA
Unit12616	+	variant_Unit12616_0_guide_chr15_-_219966	GAGTTACTGTCTGTTTTCCTAATGGTGCAGTGCTCAGTTTTTTCTTCTTCTTTTCAATGTTCTGTTCTCTGAAGGTATTTTTCCTTTACGATATTGGGATTTTTCGCTACGTCAACTTATAGGAAACCCGTTTCTTCTGACGTAAGGGTGCGCATCAATGTTCTGTTCTCATGAGTTTCAGAGCTATGCTGGAA
Unit12985	-	variant_Unit12985_0_guide_chr15_-_217898	GAGTTACTGTCTGTTTTCCTTCGTATCTTTCATTAACGGTGATGTGATATGTAAACGATAATAGCGTGTATAAGGTAGTTATGTATATATAGAAATTAACGTTAATGATAGATTCTTAAAAGGAAACCCGTTTCTTCTGACGTAAGGGTGCGCAAACGATAATAGCGTGTATAAGTTTCAGAGCTATGCTGGAA
Unit11652	+	variant_Unit11652_0_guide_chr14_+_574518	GAGTTACTGTCTGTTTTCCTGAATAAATAATAGCGGTATTACGTGTGTTGGAAAAAGAATCATAGATCGTCAAGGACTAGTATTTGTATTACCAGTATTATTATAATATGGATCGTAAGAAGGAAACCCGTTTCTTCTGACGTAAGGGTGCGCAAAAGAATCATAGATCGTCAAGTTTCAGAGCTATGCTGGAA
Unit11889	-	variant_Unit11889_0_guide_chr14_-_483814	GAGTTACTGTCTGTTTTCCTGTTACAATTTACATACGTAGTAATAAAGAAAAGTACTATAGTAGCACTCGGCAGGTTGAGTTGTTAAGATTGATTTCTCTTTTCTTTTTTTGCTCGTACAAGGAAACCCGTTTCTTCTGACGTAAGGGTGCGCATACTATAGTAGCACTCGGCAGTTTCAGAGCTATGCTGGAA
Unit5299	+	variant_Unit5299_0_guide_chr07_-_1057179	GAGTTACTGTCTGTTTTCCTTAAAACATAAAGGACAGTAGCAGTAAAGGTTCCCTAATATGCATTTTTCTACTGGTTGCTCTTTTCCTTTACAAAAGCAAATTCTTACTCAAAATTTAATAGGAAACCCGTTTCTTCTGACGTAAGGGTGCGCACTAATATGCATTTTTCATACGTTTCAGAGCTATGCTGGAA
Unit4836	+	variant_Unit4836_0_guide_chr07_+_1057327	GAGTTACTGTCTGTTTTCCTCGAGCACAAAGACAACAATTATTGTGTTTAATCAGTGAATTGGGCTATATTAAGGAACTCAAATAATATGCACTTTTCATCTTACTGCAAAAGTGCACATAGGAAACCCGTTTCTTCTGACGTAAGGGTGCGCAAGTGAATTGGGCTATATTAAGTTTCAGAGCTATGCTGGAA
Unit436	+	variant_Unit436_0_guide_chr02_+_632309	GAGTTACTGTCTGTTTTCCTGCTTCTGAGAACTTAACATTTCAGTAGAACAAGCCTCAAGCTTAAATGAAGAAGGCAAAGTAAATGAGACCTCTCTCTCCATATTTTGCTCAGAGCCTGTAGGAAACCCGTTTCTTCTGACGTAAGGGTGCGCACCTCAAGCTTAAATGAAGAAGTTTCAGAGCTATGCTGGAA
Unit4364	+	variant_Unit4364_0_guide_chr06_+_144917	GAGTTACTGTCTGTTTTCCTAGATTTTGCTCTCATACAGATGCAACACATAAAAACTTTAATCGATTTCAGTAGGAAAAAGATATGATACAATAAAATCTAAATCTTAGAAACTGATTTTAGGAAACCCGTTTCTTCTGACGTAAGGGTGCGCAAACTTTAATCGATTTCAGTAGTTTCAGAGCTATGCTGGAA
Unit3910	+	variant_Unit3910_0_guide_chr05_+_426222	GAGTTACTGTCTGTTTTCCTCAGAAAGTGTGAGTGATGTTTGTATTTCTGACAAGCTGTTGAGAGCAGGCAAAGGTGCTTCATCAAGTTAAATAATCATCGTTGAACGACTTCAAATTAAAGGAAACCCGTTTCTTCTGACGTAAGGGTGCGCAAGCTGTTGAGAGCAGGCAAAGTTTCAGAGCTATGCTGGAA
Unit4835	+	variant_Unit4835_0_guide_chr07_-_1057222	GAGTTACTGTCTGTTTTCCTATAAAGCTTGTATCTTTCCAGTCTGATTGGAAATCACAGAGGTTAAAACTAAAGGACAGTAGCAGTAAAGGTTCCCTAATATGCATTTTTCATACTGGTTAGGAAACCCGTTTCTTCTGACGTAAGGGTGCGCATCACAGAGGTTAAAACATAAGTTTCAGAGCTATGCTGGAA
Unit3332	-	variant_Unit3332_0_guide_chr04_-_1159944	GAGTTACTGTCTGTTTTCCTTCTTTACTCCTGACAATCGTTCAATAACCCTCTTGTTGCTAGGAACGTGAGATGGATTTCGTTTGAAATCCGGACGGAAAACTCAAAAGAAGTCCAACCAAGGAAACCCGTTTCTTCTGACGTAAGGGTGCGCATGTTGCTAGGAACGTGATGAGTTTCAGAGCTATGCTGGAA
Unit13652	+	variant_Unit13652_0_guide_chr16_+_856196	GAGTTACTGTCTGTTTTCCTAGATTAGATATAGGGTACGTAACATTCTGTCAACCAAGTTGTTGGAAGAATGTTGGAATAGAAATCAACTATCATCTACTAACTAGTATTTACATTACTAAGGAAACCCGTTTCTTCTGACGTAAGGGTGCGCACAAGTTGTTGGAATGAATGTGTTTCAGAGCTATGCTGGAA
Unit7775	-	variant_Unit7775_0_guide_chr10_-_121043	GAGTTACTGTCTGTTTTCCTCATCTGCTCCAAGCAAATAAGCTATTTACTCTGAAGAAATTTTTAAATTAAGAGGCAGAAGTTACGCATATCAGAAAGACTCTAGATGTTCTCATTGTAAAGGAAACCCGTTTCTTCTGACGTAAGGGTGCGCAAAGAAATTTTTAAATTAATGGTTTCAGAGCTATGCTGGAA
Unit9442	-	variant_Unit9442_0_guide_chr12_-_568062	GAGTTACTGTCTGTTTTCCTAACTTTAGAATTTCCTAAAGGGTAGAAAAACCAGATGATTCAACTCAGCGTAAGGAACGCTCTGTTTGAAATAAAAAACATCTGTATCGCTGCACGGATTAGGAAACCCGTTTCTTCTGACGTAAGGGTGCGCAGATGATTCAACTCAGCGTAAGTTTCAGAGCTATGCTGGAA
Unit8132	+	variant_Unit8132_0_guide_chr11_+_222911	GAGTTACTGTCTGTTTTCCTTACACAACTCTTTACCTGTTTGTTATTGGCTGCCTCTATGTAATTAAATATTAGGAATTAATAAAAATATTTTTATTCGTAACTATCTTAGATATATATTAGGAAACCCGTTTCTTCTGACGTAAGGGTGCGCACTCTATGTAATTAAATATTAGTTTCAGAGCTATGCTGGAA
Unit9386	-	variant_Unit9386_0_guide_chr12_-_801369	GAGTTACTGTCTGTTTTCCTTGAAGAACAAGAAAATAATAATATTTTATAAAAATATTTTACTAAATTACATAGGTATCTGCAATATTTATTTTTTAATCTTTTAGCTTCCCGTCCTTTTAGGAAACCCGTTTCTTCTGACGTAAGGGTGCGCAATATTTTACTAAATTACATAGTTTCAGAGCTATGCTGGAA
Unit1723	+	variant_Unit1723_0_guide_chr04_-_630913	GAGTTACTGTCTGTTTTCCTCATTTCCTTTTTAAGTAGTACGTCTTATTTTTGATTATATGCTCGACTACCCCAGGTTTCACAAAAGTTTGGCTTCCTTTTAGCACTTTCTCTCTCACCCAGGAAACCCGTTTCTTCTGACGTAAGGGTGCGCATTATATGCTCGACATACCCCGTTTCAGAGCTATGCTGGAA
Unit7175	+	variant_Unit7175_0_guide_chr10_+_412351	GAGTTACTGTCTGTTTTCCTTGGGCACCTATATAGGATTAATTTCCGTAAGATAATATATGAGAGCACTATCAGGAGTGATGAAGAAAAATTCAAACTCTAGGGGCAAACCGTTTGTTACAGGAAACCCGTTTCTTCTGACGTAAGGGTGCGCAAATATATGAGAGCACTATCAGTTTCAGAGCTATGCTGGAA
Unit8479	-	variant_Unit8479_0_guide_chr11_+_136549	GAGTTACTGTCTGTTTTCCTAGACGTACGTAGATATATACATGTACATATATGCATGTGTCACTTTTTTATCTGGCCCTGTTAGACTCACCAAGAATCTATAACCAGGTTTGTTTGTGCTAGGAAACCCGTTTCTTCTGACGTAAGGGTGCGCACATGTGTCACTTTTTTATCAGTTTCAGAGCTATGCTGGAA
Unit10888	-	variant_Unit10888_0_guide_chr13_+_550068	GAGTTACTGTCTGTTTTCCTACCTCCACTAATGAACAGGCACAGTATAGAAAAAAAATCAGATCTGCTTTAAAAGGCTGTCTTTTCCAATGATCCTCGACCTTAGCGCGGCTAATCAATTAGGAAACCCGTTTCTTCTGACGTAAGGGTGCGCAAAATCAGATCTGCATTTAAAGTTTCAGAGCTATGCTGGAA
Unit8305	+	variant_Unit8305_0_guide_chr11_+_352623	GAGTTACTGTCTGTTTTCCTGACCACTAAACTCTCAATTGATAAATGTTGATGTAGATTTCAATTATCAATGAGGTATATTATGAATATTATCTTTAGTGTTATTAATACAAATGCAAATAGGAAACCCGTTTCTTCTGACGTAAGGGTGCGCATAGATTTCAATTATCAATGAGTTTCAGAGCTATGCTGGAA
Unit3329	-	variant_Unit3329_0_guide_chr04_-_1171689	GAGTTACTGTCTGTTTTCCTTCATCATGGTAGAATGATGCAGCTAATACCAAAATAAGTTATATTTAGAAGTTGGATATATCAGTTGCGTTAGACTAATCGTTCTAGAAGGATACAGAACAGGAAACCCGTTTCTTCTGACGTAAGGGTGCGCAATAAGTTATATTTAGAATGTGTTTCAGAGCTATGCTGGAA
Unit8873	+	variant_Unit8873_0_guide_chr12_-_601381	GAGTTACTGTCTGTTTTCCTCTTTTTTCTGAAATATATTCGTTGCATAGACACGGTATGCATATGAAACTTCAGGCTAGCAATCAATACTTAAACCCTTTACGGGCGTGCATGATGTATCAGGAAACCCGTTTCTTCTGACGTAAGGGTGCGCAGGTATGCATATGAAACATTCGTTTCAGAGCTATGCTGGAA
Unit10650	-	variant_Unit10650_0_guide_chr13_-_761848	GAGTTACTGTCTGTTTTCCTCTAGCTGATTTTTCAGACATAGCTCCAGCTTTGCCGTGGTTGCAAGAGAGAAAGGAATAAGATTGAAATAAAAGACAATATATTTAAAGGCGCTGCGATGAGGAAACCCGTTTCTTCTGACGTAAGGGTGCGCACCGTGGTTGCAAGAGAGAAAGTTTCAGAGCTATGCTGGAA
Unit12354	+	variant_Unit12354_0_guide_chr15_-_43331	GAGTTACTGTCTGTTTTCCTCTTTGAGTTCGGTAAAATTAATCACTTGATTACTAAATAGCATGTATATAACTGGTCGAAAATTTGACTCAGGGTCGGTGAAATAAAAGTCAATGAGAGCAGGAAACCCGTTTCTTCTGACGTAAGGGTGCGCATAAATAGCATGTATATAACAGTTTCAGAGCTATGCTGGAA
Unit411	+	variant_Unit411_0_guide_chr02_+_540716	GAGTTACTGTCTGTTTTCCTAATAGCACTGACATAACGCTATAACGAAACAGCGTAACAAAATACTCTTTACAGGTTTATTTTTATATATTCATTTAACATTATCAAAACTAACATTAAGAGGAAACCCGTTTCTTCTGACGTAAGGGTGCGCAGTAACAAAATACTCTTTACAGTTTCAGAGCTATGCTGGAA
Unit2182	+	variant_Unit2182_0_guide_chr04_+_1163692	GAGTTACTGTCTGTTTTCCTTAGAGGCATGAAAGCATACTGCACACACATCCAATACTTAACTTTGGCAAAGAGGAGCCTAATTACAGAGAAAACTTCAAACTACATAAAGAACCAAGATAGGAAACCCGTTTCTTCTGACGTAAGGGTGCGCAATACTTAACTTTGGCAAATGGTTTCAGAGCTATGCTGGAA
Unit10889	-	variant_Unit10889_0_guide_chr13_-_549000	GAGTTACTGTCTGTTTTCCTTGTTGTCTTATCCTCTGAATTTTCGCGCAAGAAGTACTTTTTCATCACAACTAGGTTATAGACTCAAGCTCATTAACACGCACTTGTAGGTAGATTCCAGAGGAAACCCGTTTCTTCTGACGTAAGGGTGCGCAGTACTTTTTCATCACAACTAGTTTCAGAGCTATGCTGGAA
Unit5265	+	variant_Unit5265_0_guide_chr07_-_873195	GAGTTACTGTCTGTTTTCCTTCTTTGCAGGTGCCTTTGTTTTCCAAACTGTATTTGATACTGCTATTACTTCTGGTACGAGAATCACAACAAAGGAAAATTATGGAAAGATGTCAAGGCTAGGAAACCCGTTTCTTCTGACGTAAGGGTGCGCATTGATACTGCTATTACTTCAGTTTCAGAGCTATGCTGGAA
Unit4771	+	variant_Unit4771_0_guide_chr07_+_755512	GAGTTACTGTCTGTTTTCCTTACCGTTACGTTTTTCATTAATATAGTACCACAATTCACAACGGGTAGTTGTAGGTTAGTTTATATCCGCATTAACAAATCAAAGTCATAACAACGTATCAGGAAACCCGTTTCTTCTGACGTAAGGGTGCGCAATTCACAACGGGTAGTTGTAGTTTCAGAGCTATGCTGGAA
Unit13471	-	variant_Unit13471_0_guide_chr15_-_37530	GAGTTACTGTCTGTTTTCCTTTACCATGCCAAAAATATAACGGAACCACTACACATATCGGACCGTATTTTTAGGTTTATCAGTAAGGCCAACCATAAACACCTCAATGTTGGGGAGTCTAGGAAACCCGTTTCTTCTGACGTAAGGGTGCGCACATATCGGACCGTATTTTTAGTTTCAGAGCTATGCTGGAA
Unit14573	-	variant_Unit14573_0_guide_chr16_-_447419	GAGTTACTGTCTGTTTTCCTAGTGATTCAGATCAGAACCCTCCTAAATCCCTGAAATATAGAAGTTCATTACAGGCAGTGATATATTAGAGGTTACCATCCTTTCTTAATATTGATAAGGAGGAAACCCGTTTCTTCTGACGTAAGGGTGCGCAAAATATAGAAGTTCATTACAGTTTCAGAGCTATGCTGGAA
Unit511	+	variant_Unit511_0_guide_chr02_+_256737	GAGTTACTGTCTGTTTTCCTGTAAGAAGGAGATTTCATCGGGCGTGAAATTTATTGCAGAAATTTGGGCAGAAGGTTCATCAAAAAGGTGTAGATCTCTTGCGCAAAAACATTCGCCTCTAGGAAACCCGTTTCTTCTGACGTAAGGGTGCGCATTGCAGAAATTTGGGCAGAAGTTTCAGAGCTATGCTGGAA
Unit5112	+	variant_Unit5112_0_guide_chr07_+_255258	GAGTTACTGTCTGTTTTCCTGTGTAAGATTTGGGAGTAAATAACAGAAAGCTGCAATAAATGGTAGCTTGTAAGGTGAATTAAGACACCCAATCGAAACAATTATACGGACACGATGAAGAGGAAACCCGTTTCTTCTGACGTAAGGGTGCGCACAATAAATGGTAGCTTGTAAGTTTCAGAGCTATGCTGGAA
Unit4900	+	variant_Unit4900_0_guide_chr07_-_289562	GAGTTACTGTCTGTTTTCCTCGTTTAGTTTTACCCTCTGTATTCGTTTGCTGTTTCAACTGACAGTATCTTTTGGAGTCCCATAAATCTACCAGATTGCTTTTTATTGATTTAGCGATCTAGGAAACCCGTTTCTTCTGACGTAAGGGTGCGCATTCAACTGACAGTATCATTTGTTTCAGAGCTATGCTGGAA
Unit14441	-	variant_Unit14441_0_guide_chr16_-_193296	GAGTTACTGTCTGTTTTCCTATACTTGAATTCTTTTAACTGGACGAAAAATTTTTAAGGAAAGTAGATTGATAGGTTTGCATAAATTCGACATAGCGGTTTATGCTTTAATCGTTTTCCCAGGAAACCCGTTTCTTCTGACGTAAGGGTGCGCATTAAGGAAAGTAGATTGATAGTTTCAGAGCTATGCTGGAA
Unit14450	-	variant_Unit14450_0_guide_chr16_-_183985	GAGTTACTGTCTGTTTTCCTACTGAGGATACGGTTTAGGCTATTTAAAGGAGTGTTTCTCGTTTACAATCAGAGGTTCTCATTCATAAATACATAGTATGATATTTAAATAGATGACACTAGGAAACCCGTTTCTTCTGACGTAAGGGTGCGCAGTTTCTCGTTTACAATCATGGTTTCAGAGCTATGCTGGAA
Unit4507	-	variant_Unit4507_0_guide_chr06_-_106897	GAGTTACTGTCTGTTTTCCTATTAGTCTTCCCGATTTCATTCGAGAAACATACCAGGATTAACTTGTACATTAGGTGTCTGTATTACTATTTTACATGTTCACGTTTATTTCTTGCTCATAGGAAACCCGTTTCTTCTGACGTAAGGGTGCGCACAGGATTAACTTGTACATTAGTTTCAGAGCTATGCTGGAA
Unit14308	-	variant_Unit14308_0_guide_chr16_-_794196	GAGTTACTGTCTGTTTTCCTTGAGGAAAAAGTGGGTTTTGAGGTGGTTGTTTGGAGTCTATCTCTGATAAGAAGGCTTTATTGCATATATTCTAACAGACCCTCTCGTAGGTAAAGGAATAGGAAACCCGTTTCTTCTGACGTAAGGGTGCGCAGAGTCTATCTCTGATAAGAAGTTTCAGAGCTATGCTGGAA
Unit1011	-	variant_Unit1011_0_guide_chr02_-_58741	GAGTTACTGTCTGTTTTCCTATCTCTTAAGATGACCAAGTACGGTGACAACGGCAAAGCTCACTTGCTAAGAAGGAGTGAACACCTTCTAATTTCATTCAGGTTGCTTAGAAGTATTAGGAGGAAACCCGTTTCTTCTGACGTAAGGGTGCGCACAAAGCTCACTTGCTAATGAGTTTCAGAGCTATGCTGGAA
Unit331	+	variant_Unit331_0_guide_chr02_+_13226	GAGTTACTGTCTGTTTTCCTAAAATACTTATTCGAGCAAGGGCAACCTGATCGAATTTTATAAAAACTATTTAGGACTAAAAACCTACAGCGCTCTTCATCATATCCCTTCCCGTTTCTTAGGAAACCCGTTTCTTCTGACGTAAGGGTGCGCAAATTTTATAAAAACTATTTAGTTTCAGAGCTATGCTGGAA
Unit4570	-	variant_Unit4570_0_guide_chr06_-_95940	GAGTTACTGTCTGTTTTCCTCGCGGGTGGCAAAAGCACGATCCGACCACAAAATTGTACTATTACATATCACAGGTATAGCATACAAGCAATACCTGTAAGAGGTTACTACACAAAAGCAAGGAAACCCGTTTCTTCTGACGTAAGGGTGCGCATTGTACTATTACATATCACAGTTTCAGAGCTATGCTGGAA
Unit4844	+	variant_Unit4844_0_guide_chr07_-_11670	GAGTTACTGTCTGTTTTCCTGTTGTCGTACAAGTAAGCTTTAACATGGTTCTCGAAGTCAAAGCACAAACTGCGGCCAATAGGTCAAAATAATGGTAAGATACTGCAAAACTCCCTTCACAGGAAACCCGTTTCTTCTGACGTAAGGGTGCGCAGAAGTCAAAGCACAAACATGGTTTCAGAGCTATGCTGGAA
Unit14630	-	variant_Unit14630_0_guide_chr16_-_173975	GAGTTACTGTCTGTTTTCCTTAGCTATCTTCTTTTTAGGTAAGAAGGCCACAATTGTATATATTAACTCGATAGGAATTGTGTGTACGTATATGTAAATAATAATAATAATATATATATAAGGAAACCCGTTTCTTCTGACGTAAGGGTGCGCATTGTATATATTAACTCGATAGTTTCAGAGCTATGCTGGAA
Unit14118	-	variant_Unit14118_0_guide_chr16_-_798542	GAGTTACTGTCTGTTTTCCTATATATCTCCTTGCTTATCAGTAAAGGGTTGAAGAGCGGTTCTTTGAAGAAGAGGCAAACACATCTAAGATAGATTCAAATGTAAATTCGCCGTTATTTTAGGAAACCCGTTTCTTCTGACGTAAGGGTGCGCAGAGCGGTTCTTTGAAGAATGGTTTCAGAGCTATGCTGGAA
Unit1255	+	variant_Unit1255_0_guide_chr03_+_119640	GAGTTACTGTCTGTTTTCCTATTCATATACCCCAAATAACAAACATATTAAAACTTCATAATTATTCAAAAGTGGAGTAGTATAGAAGAGCAGTACCTTCAAAATTGATTCTTCAGTTTCAGGAAACCCGTTTCTTCTGACGTAAGGGTGCGCACTTCATAATTATTCAAAATGGTTTCAGAGCTATGCTGGAA
Unit4605	+	variant_Unit4605_0_guide_chr07_+_64957	GAGTTACTGTCTGTTTTCCTATGTACAAAAGCAGAGATTGCTAGAGAATACATTGGTCAAGAATTTTCGCATAGGAACGCATTGCTCTTTTAGATGGGCTGTTAAATAATCGTAATTTAGAGGAAACCCGTTTCTTCTGACGTAAGGGTGCGCATGGTCAAGAATTTTCGCATAGTTTCAGAGCTATGCTGGAA
Unit5686	-	variant_Unit5686_0_guide_chr07_-_165055	GAGTTACTGTCTGTTTTCCTCGATTCCACGATCGATATAGTTACAAATCACAAACTGATGCTGATGGGGGAAAGGTTTAAGAAATCAGAGCCGAGCGGTTAAAAAGAAAAACAGATGCTTAGGAAACCCGTTTCTTCTGACGTAAGGGTGCGCAACTGATGCTGATGGGGGAAAGTTTCAGAGCTATGCTGGAA
Unit3545	-	variant_Unit3545_0_guide_chr04_-_135984	GAGTTACTGTCTGTTTTCCTTAGAGGGTTTCAAGCGTATTATAATGAGATAATCTTTCAGCTGGTAGCAATTAGGTCTAATAATTTTTCGTTTATTCGGCCCTCAACCATTTGTTGAGCTAGGAAACCCGTTTCTTCTGACGTAAGGGTGCGCACTTTCAGCTGGTAGCAATTAGTTTCAGAGCTATGCTGGAA
Unit1666	+	variant_Unit1666_0_guide_chr04_+_359964	GAGTTACTGTCTGTTTTCCTCTAACTCACATAATAATAGCTTCCTTTGGAACATTATCGGAGATAGACTTAGAGGTAAGACTTTACCACCGTTGATGTAGATTTCGTCCTTAACTTCAACAGGAAACCCGTTTCTTCTGACGTAAGGGTGCGCATTATCGGAGATAGACTTATGGTTTCAGAGCTATGCTGGAA
Unit12447	+	variant_Unit12447_0_guide_chr15_-_450236	GAGTTACTGTCTGTTTTCCTTTTTTATATTATTATTCGTGATATTTCGCTTGCAGCAGTATCTCAGTACTGAAGGAGACACTATTGAAGTGAGACGTTGTTTACAAGCAGTGAAAAAATAAGGAAACCCGTTTCTTCTGACGTAAGGGTGCGCAAGCAGTATCTCAGTACATGAGTTTCAGAGCTATGCTGGAA
Unit4063	-	variant_Unit4063_0_guide_chr05_-_446353	GAGTTACTGTCTGTTTTCCTCGAAGAAAAGCGGTGAATTCTGAGGGCAATTGTTGGGACTACATTGCTGAGAAGGCTGTATACTGATAATTACTATGATTCCATTATTTGATGGGGTAGTAGGAAACCCGTTTCTTCTGACGTAAGGGTGCGCATGGGACTACATTGCTGATGAGTTTCAGAGCTATGCTGGAA
Unit13147	-	variant_Unit13147_0_guide_chr15_-_468403	GAGTTACTGTCTGTTTTCCTACAAAATCATGTACTTACGTATATACACACAAAATCGAATGTATATAATACAAGGTTTATTATGCAAAAATATAGAAATTATTAAGGAACACCAGGGCAAAGGAAACCCGTTTCTTCTGACGTAAGGGTGCGCAATCGAATGTATATAATACAAGTTTCAGAGCTATGCTGGAA
Unit5589	-	variant_Unit5589_0_guide_chr07_-_683248	GAGTTACTGTCTGTTTTCCTATGAAGAAGGGCAGCGCTGTTTGAAGGGAAAGAGAATGCAAGACTAGGAAATAGGTTTCAGCTAGCACATTTATGAGTAAGGGGAGGTGTTATTCAGTGCAGGAAACCCGTTTCTTCTGACGTAAGGGTGCGCAGAATGCAAGACTAGGAAATAGTTTCAGAGCTATGCTGGAA
Unit12190	+	variant_Unit12190_0_guide_chr15_+_325468	GAGTTACTGTCTGTTTTCCTGCTACCCTAGAGGAAGTACGATATCAGTACACTTTTGTATTTTTAACGAATTAGGTATTCTTTAAAATATTCAACATGCTATCGAGTTTTTCTTTCTAAAAGGAAACCCGTTTCTTCTGACGTAAGGGTGCGCATTTGTATTTTTAACGAATTAGTTTCAGAGCTATGCTGGAA
Unit12954	-	variant_Unit12954_0_guide_chr15_-_372779	GAGTTACTGTCTGTTTTCCTTCAGCAAAGGCCGTAACGATAGTTGTATTATTTTCGTTCATATGTAGCAGCGAGGTAGCATTTTTTATTGTATAAATTGTGGCTTGCGTCGATTATCTTAAGGAAACCCGTTTCTTCTGACGTAAGGGTGCGCATCGTTCATATGTAGCAGCGAGTTTCAGAGCTATGCTGGAA
Unit11335	+	variant_Unit11335_0_guide_chr14_+_742615	GAGTTACTGTCTGTTTTCCTTGACCAGGACTTTCGATAATCTCCTAATTACACTAGCTAGTTTTTACTTGTTAGGTTTATGCAGTTGAGATAGCTCAGTAAAATGGCTTTATGTGTTCTGAGGAAACCCGTTTCTTCTGACGTAAGGGTGCGCATAGCTAGTTTTTACTTGTTAGTTTCAGAGCTATGCTGGAA
Unit2352	+	variant_Unit2352_0_guide_chr04_+_398124	GAGTTACTGTCTGTTTTCCTACACAAGCGGTCTGCGCTCGGTCGCTTCCAAGCCTTAACAAAGTTTTACTTTAGGTTTTCAATAAATGAATAAAAAGAAACGTGGATTTGGATAGCAGAAAGGAAACCCGTTTCTTCTGACGTAAGGGTGCGCACTTAACAAAGTTTTACTTTAGTTTCAGAGCTATGCTGGAA
Unit619	+	variant_Unit619_0_guide_chr02_+_759606	GAGTTACTGTCTGTTTTCCTGATAATCCTTATGCATTATGAAAGGCAATTCAGGGCAGTTGAAGTCACATATAGGCTGCAAATCGAATATAGCTTGTAATGTAGTTCAAAGTGGCCGGTAAGGAAACCCGTTTCTTCTGACGTAAGGGTGCGCAGGCAGTTGAAGTCACATATAGTTTCAGAGCTATGCTGGAA
Unit1127	-	variant_Unit1127_0_guide_chr02_-_365307	GAGTTACTGTCTGTTTTCCTAAACTTCACATTATCTTGACAAGGCATTTTTTTTCAAAAAAAGTGCATTTTGAGGACAAAAAGAAAAGAAAACCTCCAGGTTATATTCTTTAACTTGACGAGGAAACCCGTTTCTTCTGACGTAAGGGTGCGCATCAAAAAAAGTGCATTTTGAGTTTCAGAGCTATGCTGGAA
Unit339	+	variant_Unit339_0_guide_chr02_-_70987	GAGTTACTGTCTGTTTTCCTCATTGCAAACATTTCAAAGTAAAGAAGAGGATATTTGGGTCTTAGAATCTCTTGGAAACAATCCTCGTTTACTAGAGACGTTAATTCCACTTTCAAAAACAGGAAACCCGTTTCTTCTGACGTAAGGGTGCGCATTTGGGTCTTAGAATCTCATGTTTCAGAGCTATGCTGGAA
Unit244	+	variant_Unit244_0_guide_chr02_-_330141	GAGTTACTGTCTGTTTTCCTAAAAAGTTAAAGAAAAGAATTAGATTTAATTAAGATTATAAGTAGTGCTTCTAGGTATTAAGACAACAAATGGTCTTTCTTACAAACGTAAAATTTGAAGAGGAAACCCGTTTCTTCTGACGTAAGGGTGCGCAGATTATAAGTAGTGCTTCATGTTTCAGAGCTATGCTGGAA
Unit2845	-	variant_Unit2845_0_guide_chr04_+_396860	GAGTTACTGTCTGTTTTCCTGACATTGGAGGAAGTGATTTGCTTCTCTTAAATATAAAATAATTAAACGATCTGGAGATGCAGCGAACTAATGTGAAAAAATTTTCTTTCCAGTAATATCAGGAAACCCGTTTCTTCTGACGTAAGGGTGCGCAATAAAATAATTAAACGATCAGTTTCAGAGCTATGCTGGAA
Unit13414	-	variant_Unit13414_0_guide_chr15_-_301174	GAGTTACTGTCTGTTTTCCTCAGGCGTGCAAATAACGTACTAGGACTAACAAGCGATAATACAGGAAGGCAGAGGAAATAATTGCAGAAATAAGTAAAATCATTTCGTTATTATGAAGTCAGGAAACCCGTTTCTTCTGACGTAAGGGTGCGCACGATAATACAGGAAGGCATGGTTTCAGAGCTATGCTGGAA
Unit13241	-	variant_Unit13241_0_guide_chr15_-_1068851	GAGTTACTGTCTGTTTTCCTAATGAAGAAAAGTGGCAACTTTGACTCTGCAACGAAGACAGTTCTGAGAGAATGGCAGAAAGAACTGCAGTTTCGAAGAATGCTTTTCGGGAAGGTAAATAGGAAACCCGTTTCTTCTGACGTAAGGGTGCGCAGAAGACAGTTCTGAGATGAAGTTTCAGAGCTATGCTGGAA
Unit5140	+	variant_Unit5140_0_guide_chr07_+_389924	GAGTTACTGTCTGTTTTCCTATAGCATTTATTAACAGTTCTGCTCAGTACAAATTGTAGTAGTACTAGTGAGAGGTTACTCCGACACCGTTAACAGCGGTAGTAAAGAGAAGGCCGAGTAAGGAAACCCGTTTCTTCTGACGTAAGGGTGCGCATTGTAGTAGTACTAGTGATGGTTTCAGAGCTATGCTGGAA
Unit1594	-	variant_Unit1594_0_guide_chr03_-_31139	GAGTTACTGTCTGTTTTCCTCGTCGTCTGCAATTAGAATTAAAAGGAAATCAAAAATTCAGATACAAAGTTCAGGCATCTGCTTTGACATATTTGTTATAATTGTGTAAAAGGGCACAGTAGGAAACCCGTTTCTTCTGACGTAAGGGTGCGCAAAATTCAGATACAAAGTTCAGTTTCAGAGCTATGCTGGAA
Unit1365	+	variant_Unit1365_0_guide_chr03_+_176597	GAGTTACTGTCTGTTTTCCTTCTTTGAAAACAACCATGAAAAACTCAATTTTACACACACATGAGTTATCAGAGGAGTCATCAGCCAGACTTAACAATCACACACATTGTTAAGAGTGGAAGGAAACCCGTTTCTTCTGACGTAAGGGTGCGCACACACACATGAGTTATCATGGTTTCAGAGCTATGCTGGAA
Unit12798	+	variant_Unit12798_0_guide_chr15_-_1046317	GAGTTACTGTCTGTTTTCCTTTTGTTTTTTATTTTATTTTCTTTAAAGTACATATATTTGGAATGATGACTGTGGAAATATAACAGAGACAGAATATTTAATTTTATGTATGTATGCATCAGGAAACCCGTTTCTTCTGACGTAAGGGTGCGCAATATTTGGAATGATGACATGGTTTCAGAGCTATGCTGGAA
Unit2910	-	variant_Unit2910_0_guide_chr04_-_139034	GAGTTACTGTCTGTTTTCCTTATTTTCCAAAGAATCGATCTTCTTTCGTTGTTTTTCCAGTTGTTCTTTCAAAGGCGTAGTTGCTCCTTCTCACGCTGCCTAACGAAGAAGTCTTCCGTGAGGAAACCCGTTTCTTCTGACGTAAGGGTGCGCATTTCCAGTTGTTCTTTCAAAGTTTCAGAGCTATGCTGGAA
Unit12885	-	variant_Unit12885_0_guide_chr15_-_790709	GAGTTACTGTCTGTTTTCCTAATTTCTTCGCATCAAGGAAAGTGTCCATTGCAGGAGTTGCGTTTTTATCTAAGGATTTATTTTCGTGATGAGCCAATGATCTGTAATGGAGAAGATTTGAGGAAACCCGTTTCTTCTGACGTAAGGGTGCGCAGGAGTTGCGTTTTTATCTAAGTTTCAGAGCTATGCTGGAA
Unit2328	+	variant_Unit2328_0_guide_chr04_+_276480	GAGTTACTGTCTGTTTTCCTTTGTTGCTAAGCTATTTTACACTATCCTTGATCGTTCACAGATTACTCACACAGGTTTTACTTAGACGACAAACAATCCCACACTTTTAACTCCATATACAGGAAACCCGTTTCTTCTGACGTAAGGGTGCGCAGTTCACAGATTACTCACACAGTTTCAGAGCTATGCTGGAA
Unit12930	-	variant_Unit12930_0_guide_chr15_+_541478	GAGTTACTGTCTGTTTTCCTCTGGTTCTACTAATGTGAAGAAAGCAAATTTCTTATAAGTAAATTTTGTTTCTGGTTTTTATCATGTAGTTTTATATGTATAAATACGTTAAATGACTGTAGGAAACCCGTTTCTTCTGACGTAAGGGTGCGCATATAAGTAAATTTTGTTTCAGTTTCAGAGCTATGCTGGAA
Unit12183	+	variant_Unit12183_0_guide_chr15_-_312418	GAGTTACTGTCTGTTTTCCTTGTTTATTTCACCCACCGAAATTCTGCAATCTGATGCCAACAACTCTAATACTGGTCTCAAAGCAATGAGAGTGCTATATATGATTCCTTGTCCAGTACTAGGAAACCCGTTTCTTCTGACGTAAGGGTGCGCAATGCCAACAACTCTAATACAGTTTCAGAGCTATGCTGGAA
Unit2580	+	variant_Unit2580_0_guide_chr04_+_1476861	GAGTTACTGTCTGTTTTCCTTCAGAACACTACATCTCTACTGCAAATTTATATCTCATAAGAACTAAATAAAAGGCTAGTATTTAAGTTAATCTTCTAACCTAAAAAATTATCGAGAACAAGGAAACCCGTTTCTTCTGACGTAAGGGTGCGCACTCATAAGAACTAAATAAAAGTTTCAGAGCTATGCTGGAA
Unit368	+	variant_Unit368_33_guide_chr02_+_302316	GAGTTACTGTCTGTTTTCCTGAATTTTGACTTGATGAGACGAAGTATATATCCAAAGAATACCTTATAAGAAAAGGAAAGATAATAAATACTAAACACTACTATATATTCAGGTAAAATAAGGAAACCCGTTTCTTCTGACGTAAGGGTGCGCAAAGAATACCTTAAATAGAAAGTTTCAGAGCTATGCTGGAA
Unit14403	-	variant_Unit14403_18_guide_chr16_+_317933	GAGTTACTGTCTGTTTTCCTTGCATATATAAGAGAAGAGAAATATATAAACAGTATAGTTAGTTAGTGAAGTTAGAATTTGAATAAAATCATAAAGGAGATATTTACCGAATAAGTAACAAGGAAACCCGTTTCTTCTGACGTAAGGGTGCGCATATAGTTAGTTAGTGAAGAAGTTTCAGAGCTATGCTGGAA
Unit3817	+	variant_Unit3817_3_guide_chr05_+_65937	GAGTTACTGTCTGTTTTCCTTAGTATTAATATGTATTATCATATAGGACAGAATTAGTTGACAAAAAGTATGATGTAAACAGCTATCAAATTTAAAGGAAGCTGATATGCAAGAATTAATAGGAAACCCGTTTCTTCTGACGTAAGGGTGCGCATTAGTTGACAAAAAGTATGAGTTTCAGAGCTATGCTGGAA
Unit3591	+	variant_Unit3591_3_guide_chr05_-_129891	GAGTTACTGTCTGTTTTCCTGCCTATCGGCATTATGGGCACACACGGATACAATTTTAACAACTGTAGTGATTTACATCTATATTCATTGGAATGGGTCCGATGTTCAACAATGAAGTCGAGGAAACCCGTTTCTTCTGACGTAAGGGTGCGCATTTTAACAACTGTAGTGATAGTTTCAGAGCTATGCTGGAA
Unit728	-	variant_Unit728_15_guide_chr02_+_418118	GAGTTACTGTCTGTTTTCCTATTAGCGTGGGGACTGACATCAGGTCAACATTATTATTGTAGCGAGCTACTTTTTACAGTAAATAGAACATATGTAGAGATACAAGCGATTATTAGAAGGAGGAAACCCGTTTCTTCTGACGTAAGGGTGCGCATTATTGTAGCGAGCTACTTTGTTTCAGAGCTATGCTGGAA
Unit5979	+	variant_Unit5979_15_guide_chr08_+_255370	GAGTTACTGTCTGTTTTCCTATAATATCCCGTAGTGATCATAGAAACGCTATATGATGTGCATAATTTAATAAAGGTCATTCAGGCATGAAATAATGAACTTTAGTGAACGACTTAGTCAAGGAAACCCGTTTCTTCTGACGTAAGGGTGCGCAGATGTGCATAATTAAGATAAGTTTCAGAGCTATGCTGGAA
Unit584	+	variant_Unit584_15_guide_chr02_+_597742	GAGTTACTGTCTGTTTTCCTTCTTTCTTCGAAATACAATATTGAAATCAGCATGAAGTCTGAGCGTTAATTTATGGTAGCAAGTCTTGAGCATATTTTATAAACTCTATTTATGTTTGTAAGGAAACCCGTTTCTTCTGACGTAAGGGTGCGCAAAGTCTGAGCGTAGTGTTTAGTTTCAGAGCTATGCTGGAA
Unit4671	+	variant_Unit4671_33_guide_chr07_-_333189	GAGTTACTGTCTGTTTTCCTAATTATGGTATTATGTAGAGTTGTTGATTCTCTTGTGTGGACTCATAATTCAGTTAGATAAATAATGATGTCTTCTGTGTACCTAGCATCATGCATTTATAGGAAACCCGTTTCTTCTGACGTAAGGGTGCGCATGTGTGGACTCATAATTCAGGTTTCAGAGCTATGCTGGAA
Unit10985	-	variant_Unit10985_9_guide_chr13_+_119342	GAGTTACTGTCTGTTTTCCTGCTGAAATCGTTATCGAAGAAGCTGGTGAGTTATGAAGGCTTATATGAAGCTTAGTCTCTCATATTTCTAGCATATAAGGTATGCGTTATCTCTATGTCTAGGAAACCCGTTTCTTCTGACGTAAGGGTGCGCATGAAGGCTTATATGAAGCTAGTTTCAGAGCTATGCTGGAA
Unit9561	-	variant_Unit9561_12_guide_chr12_+_1015133	GAGTTACTGTCTGTTTTCCTAATTATACAAATATTGTATACAGTAGTATAGTTATAGAATTATCTTTTTGACGTTATAATGACATCATAGAATAGAGAGTTATTAAAGAGACTAAAAAAAAGGAAACCCGTTTCTTCTGACGTAAGGGTGCGCAATAGAATTATCTTTTTGACGGTTTCAGAGCTATGCTGGAA
Unit5713	-	variant_Unit5713_9_guide_chr07_+_18917	GAGTTACTGTCTGTTTTCCTAACGATGAAATCTTAAAAATTGTCGGCAAATAAATCTTTATTTATCGAATACTTATCGAAACATTTTCTTTGTTTATTCAAAATGATCATGTCCCTTCTTAGGAAACCCGTTTCTTCTGACGTAAGGGTGCGCAATCTTTATTTATCGAATACTGTTTCAGAGCTATGCTGGAA
Unit11182	-	variant_Unit11182_18_guide_chr13_+_93653	GAGTTACTGTCTGTTTTCCTGCACATTCCACTTTTTATATCTATATATTATGCATTGTGTAGAATAGTAATACTTAATAATTAGAAAAAATCATTTAAAGGTTATGTAAGTTATATACACAGGAAACCCGTTTCTTCTGACGTAAGGGTGCGCAATTGTGTAGAATAGTAATACGTTTCAGAGCTATGCTGGAA
Unit10607	+	variant_Unit10607_51_guide_chr13_+_825675	GAGTTACTGTCTGTTTTCCTGATGAAGATGATAAGATTATGTAATAGCGGCTATGCTAAGCTCCCTTCGGGCTAAAAATCAACAAAAAAGTTGTAACCGTACATAATATGACGGGAAATGAGGAAACCCGTTTCTTCTGACGTAAGGGTGCGCATGCTAAGCTCCCTTCGGGCAGTTTCAGAGCTATGCTGGAA
Unit5412	-	variant_Unit5412_9_guide_chr07_+_496408	GAGTTACTGTCTGTTTTCCTAGTTCTTGGCAGTTTGTGTTTTCTTGATGAGAATAAGAAAAGTATCGATCTTTAGCAAAACATAAATAAAACACAACTTTATCTTTTTTTGTCGCAGTAGAGGAAACCCGTTTCTTCTGACGTAAGGGTGCGCATAAGAAAAGTATCGATCTTAGTTTCAGAGCTATGCTGGAA
Unit4047	-	variant_Unit4047_36_guide_chr05_-_497152	GAGTTACTGTCTGTTTTCCTTGATTATCTAAGAGTGTTAATGAAGTTTTTATTGATGGATACTTGCTTAACGCGGTAATCGAAAATTACTTAATCACATTTTTATCGCCTATGGACATACAGGAAACCCGTTTCTTCTGACGTAAGGGTGCGCAGATGGATACTTGCTTAACGCGTTTCAGAGCTATGCTGGAA
Unit8457	-	variant_Unit8457_12_guide_chr11_+_231997	GAGTTACTGTCTGTTTTCCTAAGGGAATGACATAATGATTTGCAACTAATATTTCCTTATATAAATATGCTTCTTATATGAGTCTCATAAAACAAGTTCAGTAATTGCTTGTTTTACCCTAGGAAACCCGTTTCTTCTGACGTAAGGGTGCGCATCCTTATATAAATATGCTTCGTTTCAGAGCTATGCTGGAA
Unit6621	+	variant_Unit6621_12_guide_chr09_-_248815	GAGTTACTGTCTGTTTTCCTGTCATTATTGCGAATGGATATATCAGTGAGACCTTTTTAAGGTTGTAGGAAAGTTAAGTACGCTTCATTACAATTTCGTTCATGTCTTGCTCGCCTACTTAGGAAACCCGTTTCTTCTGACGTAAGGGTGCGCATTTTTAAGGTTGTAGGAAAGGTTTCAGAGCTATGCTGGAA
Unit7455	+	variant_Unit7455_39_guide_chr10_-_385783	GAGTTACTGTCTGTTTTCCTGGACAACAATGGAACATACGAAACATTGACAGCAGAGAAGGTGCCTATTATTTAGGACAAATTCAAAACATTAGTGCAAAATATGAGCAGCATACTTTTAAGGAAACCCGTTTCTTCTGACGTAAGGGTGCGCAAGAGAAGGTGCCTATTATCGGTTTCAGAGCTATGCTGGAA
Unit10426	+	variant_Unit10426_15_guide_chr13_+_105486	GAGTTACTGTCTGTTTTCCTATAATCATGGAAATGGGTGATGTAAGAATCTGATGAAACAAATACAATAACTTTGGCCCATCAACTACGATGAGACTTACTAAGCTTTCATCAAATGCAGAGGAAACCCGTTTCTTCTGACGTAAGGGTGCGCAGAAACAAATACAAATGTCTTGTTTCAGAGCTATGCTGGAA
Unit9251	+	variant_Unit9251_69_guide_chr12_+_571626	GAGTTACTGTCTGTTTTCCTGAGCGGTACAATAGTTGAAGAATACCCGATAAAAATGTATTTAGGTTGCTTGTAAGTTTGCAGCAATTGCCAAGAACACTAACTGTGGCAATCTTGGTGAAGGAAACCCGTTTCTTCTGACGTAAGGGTGCGCAAATGTATTTAGGTTGCTTGAGTTTCAGAGCTATGCTGGAA
Unit12151	+	variant_Unit12151_9_guide_chr15_-_166368	GAGTTACTGTCTGTTTTCCTACGGCTTCTTACCTAGCTTTTATTGCTAAATTTAAAACTGTTTACGTTTCAGTTATATTATCATAGAAACTAACTGTCTTAGGTTTCTCAACAGAAGATAAGGAAACCCGTTTCTTCTGACGTAAGGGTGCGCAAAAACTGTTTACGTTTCAGAGTTTCAGAGCTATGCTGGAA
Unit3965	-	variant_Unit3965_6_guide_chr05_+_411766	GAGTTACTGTCTGTTTTCCTGGAGGGTCTTGGATGCACATTAACGAAGATCTTGCGAGGGGGTCGCGCCAATTAGTCCATAAATAAATGAATACATAAACAGCCACCTACTTTCAGTTTGAGGAAACCCGTTTCTTCTGACGTAAGGGTGCGCAGCGAGGGGGTCGCGCCAAAAGTTTCAGAGCTATGCTGGAA
Unit1922	+	variant_Unit1922_24_guide_chr04_-_1514117	GAGTTACTGTCTGTTTTCCTGCGTAAGTTGTTTAAGACTCTAGAGCCAACGAATTTCTGCTTTTGAATCATTTAGAATCTTAGAGTGTTATACGACATTATTAAATACAGCAACAATGGCAGGAAACCCGTTTCTTCTGACGTAAGGGTGCGCATTTCTGCTTTTGAATCATTAGTTTCAGAGCTATGCTGGAA
Unit10164	+	variant_Unit10164_6_guide_chr13_-_756159	GAGTTACTGTCTGTTTTCCTAAACAGCGCTGAGGTTCTTAATGAGTTTTGGACAAATTTTTTGAAGTTCACTTTAATTCATCAGAAGAAAGAGTGAAAAAGATGGTGGAAAGTGAGATTTAGGAAACCCGTTTCTTCTGACGTAAGGGTGCGCAAAATTTTTTGAAGTTCACTGGTTTCAGAGCTATGCTGGAA
Unit11610	+	variant_Unit11610_81_guide_chr14_+_434415	GAGTTACTGTCTGTTTTCCTGTCGTGCACTAGCGCTTATGGGTCATTGTAGAATGAGCGAAATGCACTAAACCAGGTTGATCGTATTGAAGTAAGAGCAGAGCTTTATTTGCCTTTTTTTAGGAAACCCGTTTCTTCTGACGTAAGGGTGCGCAGAGCGAAATGCACGACAACCGTTTCAGAGCTATGCTGGAA
Unit4622	+	variant_Unit4622_12_guide_chr07_+_126657	GAGTTACTGTCTGTTTTCCTTCAAAACGAGCTATTGTTTGTCGACGAATAGTAATGTTACTAGTATAAATGTGCGGTGATAATATGATATAAATCGCGAAAAGGGTAAACCCAGTAAAAAAGGAAACCCGTTTCTTCTGACGTAAGGGTGCGCATGTTACTAGTATATTATGTGGTTTCAGAGCTATGCTGGAA
Unit3406	-	variant_Unit3406_12_guide_chr04_-_837628	GAGTTACTGTCTGTTTTCCTAGACCTTACTTCATAGTATAAAAATTGGTAATAATGCTACAAAGATAATATTTCGGTAACATCAAATATTTGTCAACAATACTCTATACATCACGAAGTCAGGAAACCCGTTTCTTCTGACGTAAGGGTGCGCATGCTACAAAGAGTGCTATTTGTTTCAGAGCTATGCTGGAA
Unit14435	-	variant_Unit14435_12_guide_chr16_+_220483	GAGTTACTGTCTGTTTTCCTACTCCAAGTATAACTCAAAATTCATTGTTTTCAAACTTATATTAATGAGATATTATAACCTAAACATCAAAAATATTTTTACTTAAATTCTCTTTTCTGAAGGAAACCCGTTTCTTCTGACGTAAGGGTGCGCAAACTTATATTAATGAGATATGTTTCAGAGCTATGCTGGAA
Unit1308	+	variant_Unit1308_24_guide_chr03_-_176618	GAGTTACTGTCTGTTTTCCTTTTTATCACTATTATTTTTTTCCACTCTTAACAATGTGTGTGATTGTTAAGTCTTATGATGACTCCTCATGATAACTCATGTGTGTGTAAAATTGAGTTTAGGAAACCCGTTTCTTCTGACGTAAGGGTGCGCAATGTGTGTGATTGTTAAGTCGTTTCAGAGCTATGCTGGAA
Unit12418	+	variant_Unit12418_3_guide_chr15_-_343666	GAGTTACTGTCTGTTTTCCTTACACAGCAGCGCTTGTTACGCAAATTTGACGTTAGTGGAAAAGCTGCAACTTTACATTCTATGTCAAACGATTAGTAATATAGTTGACTACTTTCGTAGAGGAAACCCGTTTCTTCTGACGTAAGGGTGCGCATAGTGGAAAAGCTGCAACTTGTTTCAGAGCTATGCTGGAA
Unit6132	+	variant_Unit6132_30_guide_chr08_+_475846	GAGTTACTGTCTGTTTTCCTGTAATTGGTCTGGCTATGACAAACAAAAAAATCGATGTTAAAATGTAAAACCGAGGATCGAACTCGGGACCTTTGCCGTGTGAAGGCAACGTGATAGCCGAGGAAACCCGTTTCTTCTGACGTAAGGGTGCGCAATGTTAAAATGTTCCAACCGGTTTCAGAGCTATGCTGGAA
Unit4553	-	variant_Unit4553_6_guide_chr06_+_185147	GAGTTACTGTCTGTTTTCCTAACGAACCTAGGGAATCAGAAATGCAAGAATGAATAACGTAATAGGATAGCTTAGAACATATCAAAAACAAGGGAAAAACAAAAATTGGTTCTATATCTAAGGAAACCCGTTTCTTCTGACGTAAGGGTGCGCAATAACGTAATAGGATAGCGAGTTTCAGAGCTATGCTGGAA
Unit4021	-	variant_Unit4021_18_guide_chr05_-_103964	GAGTTACTGTCTGTTTTCCTGAAGTTAAAGCTTATAGTCTATAGCTTAAATGATTGCGATCTGTGTTTAATTGCGGGCAAAAAGAATTGAAAAATTAGCGCCGCTCGGTTTCGATCCGAGAGGAAACCCGTTTCTTCTGACGTAAGGGTGCGCATGCGATCTGTGTTATTGTTGGTTTCAGAGCTATGCTGGAA
Unit4509	-	variant_Unit4509_30_guide_chr06_-_105537	GAGTTACTGTCTGTTTTCCTCGAAGATATGGGGAATATGAAGCGTGTTTCTTATACGAAGTGCAGCTAATTCAAGGAAAATACATCCCCATAGTAATAATGCCTAAGTGACCAGGAATTAAGGAAACCCGTTTCTTCTGACGTAAGGGTGCGCAACGAAGTGCAGCATCGTTCAGTTTCAGAGCTATGCTGGAA
Unit10277	+	variant_Unit10277_3_guide_chr13_-_364825	GAGTTACTGTCTGTTTTCCTTTTTCTCAAATTGTGCTTAAATCGTTAAGTTACTAAACTTTTACGCGCAGTATTACATTGAGCGATCAATATTGTTTAATGCGTAGTGACGATCTTCTCCAGGAAACCCGTTTCTTCTGACGTAAGGGTGCGCATAAACTTTTACGCGCAGTACGTTTCAGAGCTATGCTGGAA
Unit13216	-	variant_Unit13216_9_guide_chr15_+_127963	GAGTTACTGTCTGTTTTCCTACGAAAAGTCTAAGGCTCAAAAATATATGGTGGGCCCATATATGCCTAGAATATTAATAAAACATGATAGATGGTTAACGATCGACTCGACACATTGTTGAGGAAACCCGTTTCTTCTGACGTAAGGGTGCGCAGCCCATATATGCCTAGAATAGTTTCAGAGCTATGCTGGAA
Unit6153	+	variant_Unit6153_9_guide_chr08_-_16517	GAGTTACTGTCTGTTTTCCTGTCTTGTGGCCAGACCAGAAAAGGCTGCGAAGTGAAACGTCAAACTAATTATTTATAGTATCATAAGTCTATTACCCACTGCTGTTTATTATTATTTAGGAGGAAACCCGTTTCTTCTGACGTAAGGGTGCGCAGAAACGTCAAACTAATTATCGTTTCAGAGCTATGCTGGAA
Unit9004	+	variant_Unit9004_9_guide_chr12_-_252977	GAGTTACTGTCTGTTTTCCTATTAAATGGACGCAAAAATTTAATATACGAATAGCGCATATTGCACTAACGTGTTAGTACATCATAATGATATGCGTATCTTAAAACATGTATGTGTATAAGGAAACCCGTTTCTTCTGACGTAAGGGTGCGCAGCGCATATTGCACTAACGTGGTTTCAGAGCTATGCTGGAA
Unit6736	+	variant_Unit6736_9_guide_chr09_-_361805	GAGTTACTGTCTGTTTTCCTTACCAATGCAAAATCTTTCTGTCATGAAGCACTAAGCATAGCGCTTCAATTTGTTAAATCACCATAATAAACAGCTTGTTTCTTGGAGGATATGAAAAAGAGGAAACCCGTTTCTTCTGACGTAAGGGTGCGCAAAGCATAGCGCTTCAATTTGGTTTCAGAGCTATGCTGGAA
Unit7687	-	variant_Unit7687_33_guide_chr10_+_591756	GAGTTACTGTCTGTTTTCCTTAATAGCATGTTAATTTACAGATATTTGGACTTTTGCAAAGTCAGTAAATATTAGAATAAGAATACTAGTGATTGAATAGAGTACATTTAAACAGATTTAAGGAAACCCGTTTCTTCTGACGTAAGGGTGCGCATTGCAAAGTCAGTAAATACAGTTTCAGAGCTATGCTGGAA
Unit10430	+	variant_Unit10430_15_guide_chr13_-_127396	GAGTTACTGTCTGTTTTCCTTCTTCAGCTAAACAGTAGCCGGAACACATATACATTAAGGAACATTAGAAATTAGCTCTCGTTGATCATCCTTGTAACTGAAAATTAGAACCGTTAAACGAGGAAACCCGTTTCTTCTGACGTAAGGGTGCGCAATTAAGGAACATTAGAAATAGTTTCAGAGCTATGCTGGAA
Unit10625	-	variant_Unit10625_21_guide_chr13_-_894678	GAGTTACTGTCTGTTTTCCTAAGTTTTTTCCATTTTGGTGATCTAATGAAGTCAGCTATCACTTTTTAAGCTACGGGCTTTATGTGACGCAATAGCCCGTGCCACTTTAAACTTTTTTGTAGGAAACCCGTTTCTTCTGACGTAAGGGTGCGCAGCTATCACTTTTTTGCGCTAGTTTCAGAGCTATGCTGGAA
Unit1522	-	variant_Unit1522_6_guide_chr03_+_42818	GAGTTACTGTCTGTTTTCCTGGCGGCGGGTGCCTTTGGAGCAGCAATCGCTGCCGGTGTTGCCTTCTTATTTTAGAACATTTTTATTTCCTTTATTTTTTTCTTTCTTTCTAATTCCATAAGGAAACCCGTTTCTTCTGACGTAAGGGTGCGCACGGTGTTGCCTTCTTATTCTGTTTCAGAGCTATGCTGGAA
Unit13914	+	variant_Unit13914_18_guide_chr16_+_196296	GAGTTACTGTCTGTTTTCCTTGCTTACCCATACAGAAAGTCGATTGATTATGAAACTTGAAGTAGCGTAATTACGGCACTCGAAAATAAATAAAAAGCGGAAATAAAAGAGATAGAATACAGGAAACCCGTTTCTTCTGACGTAAGGGTGCGCAACTTGAAGTAGCGAAGATTAGTTTCAGAGCTATGCTGGAA
Unit3097	-	variant_Unit3097_18_guide_chr04_-_734328	GAGTTACTGTCTGTTTTCCTGATAAAGTAACGTAGAGAAAATAGTAGGATGATGTGTGCAAAAAGATAAACTTTGGTGTCTTAGAATAGATAAAATAACCCTACTGCCAATTTGAAAGGGAGGAAACCCGTTTCTTCTGACGTAAGGGTGCGCATGTGCAAAAAGAAGAAACTTGTTTCAGAGCTATGCTGGAA
Unit11918	-	variant_Unit11918_6_guide_chr14_+_353561	GAGTTACTGTCTGTTTTCCTCGATTTCCATTTCAATTCCCGATTGGGTAATGTGGCGGCGAGGGCTAAACATTTATATCATTGATTCAATGTTCTCACAATGTTCAAATTCTCGGATCGGAGGAAACCCGTTTCTTCTGACGTAAGGGTGCGCAGGCGGCGAGGGCTAAACATTGTTTCAGAGCTATGCTGGAA
Unit9901	-	variant_Unit9901_3_guide_chr12_+_369014	GAGTTACTGTCTGTTTTCCTCCGCATTGTACCTGTTTACAGTTGAGATTATCGTTTTTGGTAGCCCTTCATTTTACATAACGTATTAAGTTTCTTTTATTTTGCTTTGCCCTGGTTTAAAAGGAAACCCGTTTCTTCTGACGTAAGGGTGCGCATTTTTGGTAGCCCTTCATTAGTTTCAGAGCTATGCTGGAA
Unit4124	-	variant_Unit4124_3_guide_chr05_+_193640	GAGTTACTGTCTGTTTTCCTGGTATAAAGAACACTTTGCCTAGAACAATAAAGAAAAGTCAAAGACATCTGATTACATCTTCTTACCTGAAAGAGACGCCTTGTATCTTCTATAGGTCAAAGGAAACCCGTTTCTTCTGACGTAAGGGTGCGCAAAAAGTCAAAGACATCTGAGGTTTCAGAGCTATGCTGGAA
Unit9320	+	variant_Unit9320_3_guide_chr12_-_861315	GAGTTACTGTCTGTTTTCCTAGGAAAACCTAATCGGCTCAATACTGTTATTAAATTAGGTCGTCAGTACTCACTTACATAATGCCCTTTAAAAACTTTCTTCAAGCCTTAGGACCTCGGAAGGAAACCCGTTTCTTCTGACGTAAGGGTGCGCAATTAGGTCGTCAGTACTCACGTTTCAGAGCTATGCTGGAA
Unit6878	-	variant_Unit6878_3_guide_chr09_+_220860	GAGTTACTGTCTGTTTTCCTCAGAATAATTCAATGATTTTTTTTTAGAAGTATGTACACTATTATTTATTTTTTACATTTTGAACTAATTCTTCATTTTCTGTACGACCATGCGCCCTTGAGGAAACCCGTTTCTTCTGACGTAAGGGTGCGCAGTACACTATTATTTATTTTCGTTTCAGAGCTATGCTGGAA
Unit9767	-	variant_Unit9767_3_guide_chr12_+_1051654	GAGTTACTGTCTGTTTTCCTATAAAAGAAATAACGTCGCACTGTAAAGTGAGTAGCAGCAAAATTAAACTATTTTACATTTTAAAACCCTATCAGTCGCCTTGGATGATAACCTTATTTCAGGAAACCCGTTTCTTCTGACGTAAGGGTGCGCAAGCAGCAAAATTAAACTATTGTTTCAGAGCTATGCTGGAA
Unit4861	+	variant_Unit4861_3_guide_chr07_+_64979	GAGTTACTGTCTGTTTTCCTAGAGAATACATTGGTCAAGAATTTTCGCATATGGAACGCATTGCTCTTTTAGATGTAAGTTAAATAATCGTAATTTAGGTTAGTTATTGCCCTTTGCGTCAGGAAACCCGTTTCTTCTGACGTAAGGGTGCGCAGAACGCATTGCTCTTTTAGAGTTTCAGAGCTATGCTGGAA
Unit2915	-	variant_Unit2915_24_guide_chr04_+_119233	GAGTTACTGTCTGTTTTCCTGAAAATAATGATTTGAAATAATTAATTTAATGTTATTCGATGTATTAATTATTAGACGTGCATTATAATTTTAATCATGTGAAAGAAATAATTGTAACTTAGGAAACCCGTTTCTTCTGACGTAAGGGTGCGCATATTCGATGTATTAATTAAGGTTTCAGAGCTATGCTGGAA
Unit4946	+	variant_Unit4946_3_guide_chr07_+_490535	GAGTTACTGTCTGTTTTCCTAGTGTTAGTAAATTTGTATACGTTCATGTAAGTGTGTATCATGAGTGTCTGTATGTAACATAAACGTAAGCGAGACTTCCAAATGGAGCAAACGAGAAGAAGGAAACCCGTTTCTTCTGACGTAAGGGTGCGCAGTGTATCATGAGTGTCTGTAGTTTCAGAGCTATGCTGGAA
Unit13926	+	variant_Unit13926_30_guide_chr16_-_253802	GAGTTACTGTCTGTTTTCCTATACTTTCCTTCAAAGAAAATAAAGATAAGGGTAGCGAGAGTTGTTTCAACAATTAGAAATTTATAGCGGGCATAATACTAAACATTGTGAAAAATACGAAGGAAACCCGTTTCTTCTGACGTAAGGGTGCGCAAGCGAGAGTTGTTTCAACAAGTTTCAGAGCTATGCTGGAA
Unit4034	-	variant_Unit4034_6_guide_chr05_+_16176	GAGTTACTGTCTGTTTTCCTTAGGTTAAAGAATCTAGTCGTCAATGCAACGAAGGTTATCAAGTACATTCAGTTAATACATTAAAAAAGTTGAATACAATATCAATTCTAGAAGATTGTAAGGAAACCCGTTTCTTCTGACGTAAGGGTGCGCAGGTTATCAAGTACATTCAGTGTTTCAGAGCTATGCTGGAA
Unit14219	-	variant_Unit14219_3_guide_chr16_+_274010	GAGTTACTGTCTGTTTTCCTAAATGATGGCTCACCTCACGCTGAAATCTCATCTAATAAAGAAAGAATTACTTTACATGCTTTATCTCCGTCCTATAGTTGCCGATACCGCGGTAGATAAAGGAAACCCGTTTCTTCTGACGTAAGGGTGCGCATAATAAAGAAAGAATTACTTGTTTCAGAGCTATGCTGGAA
Unit389	+	variant_Unit389_33_guide_chr02_+_404406	GAGTTACTGTCTGTTTTCCTATTCTTACTGAGAATGAAGTATTCAAAGAAATTTAATATTTTTGAATAATTTTTGGGATTGCGCAAACATATGCTCAGCAAGACAAAAATTTAGCAAACTAGGAAACCCGTTTCTTCTGACGTAAGGGTGCGCAAATATTTTTGAAATATTTTTGTTTCAGAGCTATGCTGGAA
Unit3094	-	variant_Unit3094_9_guide_chr04_+_747248	GAGTTACTGTCTGTTTTCCTAATTATTTGCCCGATCGAATTTGCTTTTAGCGATTTAGAATATAAAAATGATTTAACAGATCATTAAGTCCCCTTCTTGATGCAATCTTGGAAATCGAAGAGGAAACCCGTTTCTTCTGACGTAAGGGTGCGCATTTAGAATATAAAAATGATGGTTTCAGAGCTATGCTGGAA
Unit11356	+	variant_Unit11356_27_guide_chr14_+_154086	GAGTTACTGTCTGTTTTCCTATACATACATATATATATGTGTGTGGTATGGAGTGTTATTCTAAAATTATGAAATAAATCCCAAACTCGTTGCCACCTTGTTTTACATTCTGGCTCTATCAGGAAACCCGTTTCTTCTGACGTAAGGGTGCGCATGTTATTCTAAAATTATGAAGTTTCAGAGCTATGCTGGAA
Unit8706	-	variant_Unit8706_6_guide_chr11_+_313370	GAGTTACTGTCTGTTTTCCTTTTTTCACCTCTTTACCACAAATTTAATAGCTATTGTGTAGAATAACTTGTAATTAAAACATTTGCAGTATTTTAGTATTTTTCTACCTGTTTATTGCAAAGGAAACCCGTTTCTTCTGACGTAAGGGTGCGCATTGTGTAGAATAACTTGTAAGTTTCAGAGCTATGCTGGAA
Unit9075	+	variant_Unit9075_6_guide_chr12_-_694113	GAGTTACTGTCTGTTTTCCTTTTTTTTCTCTTTTTTTTAAAAGAACAACTAAATCGCTTTTTTAATTATAATTAGGTCATATCTTATAAGCCTGATCTAAAACACATTTTTTTCTTTCATAGGAAACCCGTTTCTTCTGACGTAAGGGTGCGCATCGCTTTTTTAATTATAATAGTTTCAGAGCTATGCTGGAA
Unit4975	+	variant_Unit4975_12_guide_chr07_+_615161	GAGTTACTGTCTGTTTTCCTTTTCTTTTTACCTTCACAATTGTTTATTTTAATATATGATTTTTAAATAATTCAGGTTAATTCTAAAAACTATATTGCAATCTTTTAAATATATGTATACAGGAAACCCGTTTCTTCTGACGTAAGGGTGCGCATATGATTTTTAAATTAATTCGTTTCAGAGCTATGCTGGAA
Unit14502	-	variant_Unit14502_15_guide_chr16_+_801584	GAGTTACTGTCTGTTTTCCTTACTTATTTTCGTAGGAGAAATGAAGTTTTCAAGCTCGGAACCGTTGTATTGCTTAAATATTGAAAATCATCGGAATGAATCTTAAGCAGAGATACGGCTAGGAAACCCGTTTCTTCTGACGTAAGGGTGCGCAGCTCGGAACCGTTGTATTGCGTTTCAGAGCTATGCTGGAA
Unit12189	+	variant_Unit12189_27_guide_chr15_-_324083	GAGTTACTGTCTGTTTTCCTAAAAGGCCCTTACAATAATATGTTCAAATATAGAAAAGAAATTCCCAGATATTAGGAAGCAGGATTTGTGCACTTTCTCATATGAAATATACACGACTTTAGGAAACCCGTTTCTTCTGACGTAAGGGTGCGCAAAAAGAAATTCCCAGATAGAGTTTCAGAGCTATGCTGGAA
Unit3063	-	variant_Unit3063_12_guide_chr04_-_919086	GAGTTACTGTCTGTTTTCCTGTAAAAAAAATTGTATAATAGTTTAATAATTTTAATGATTATAAGATAATACTCGGTTGTAAAATTGTGTTCTCGAAATTACAAATGGTCTCATAGAGGGAGGAAACCCGTTTCTTCTGACGTAAGGGTGCGCAATGATTATAAGATATTTACTGTTTCAGAGCTATGCTGGAA
Unit6034	+	variant_Unit6034_3_guide_chr08_+_501805	GAGTTACTGTCTGTTTTCCTCTGAACAGCCTGAACAACACCAAGACAAATAGTAGTGTACAAAAATATCTATATGTAAATATATAAACCAAATAAAGCATATATAACATCTCCCTTCACTAGGAAACCCGTTTCTTCTGACGTAAGGGTGCGCAAGTGTACAAAAATATCTATAGTTTCAGAGCTATGCTGGAA
Unit6586	+	variant_Unit6586_6_guide_chr09_-_82047	GAGTTACTGTCTGTTTTCCTATAGAAGTTTATCAAATATGAAAATTCTTTCATTATACAGGCAATTTTTTGTTTATTTCATAAATACATAAACAAACAGCTTATAAAATATTTCTTCTGTAGGAAACCCGTTTCTTCTGACGTAAGGGTGCGCATATACAGGCAATTTTTTGTTGTTTCAGAGCTATGCTGGAA
Unit2734	-	variant_Unit2734_9_guide_chr04_+_916149	GAGTTACTGTCTGTTTTCCTATCAAACCTTTCATTTATCAATACTGTCAACCTTCTAAATATAAGCACGAGATTATATTTCCATCGTTGAGAGCACCTTCATTAGTTGAACAAAAGCGTGAGGAAACCCGTTTCTTCTGACGTAAGGGTGCGCATCTAAATATAAGCACGAGAAGTTTCAGAGCTATGCTGGAA
Unit4172	-	variant_Unit4172_3_guide_chr05_+_477246	GAGTTACTGTCTGTTTTCCTAGTTATGATGCTTTTATGATCGAATAGTCTTTAACTAGAGGCTTATTTTAAACTTACATGTGTTTTTTACTAATATTGTATTCTTCGATGTAGTCGTTATAGGAAACCCGTTTCTTCTGACGTAAGGGTGCGCAACTAGAGGCTTATTTTAAACGTTTCAGAGCTATGCTGGAA
Unit6450	-	variant_Unit6450_21_guide_chr08_+_130737	GAGTTACTGTCTGTTTTCCTCCATCTTCTTACAACTTATTTGACAATAAACTAGTAGCGTGAGTACTAATATTAGATGATATTTTGAAGTTTCATAACAACAATCAAAATTTGATGTATTAGGAAACCCGTTTCTTCTGACGTAAGGGTGCGCAGTAGCGTGAGTACTAATAAAGTTTCAGAGCTATGCTGGAA
Unit11466	+	variant_Unit11466_3_guide_chr14_-_586192	GAGTTACTGTCTGTTTTCCTATATAAGGTTCTATTATATTCCCAATAGAATGATCGTTATTTTATTTTTTGATTACATGAAAATAATTTTAAACACCGATTGTTTAACCACCGAAACCATAGGAAACCCGTTTCTTCTGACGTAAGGGTGCGCATCGTTATTTTATTTTTTGAAGTTTCAGAGCTATGCTGGAA
Unit7808	-	variant_Unit7808_3_guide_chr10_+_664473	GAGTTACTGTCTGTTTTCCTTCAGTAGAAGATGCAGAATTAAAGGCTTTACCCTTAAGAATTTGCTGTGGTTCTTACATCATCAACTCGATTTGTTTCAACTGAATCACCAGATGCGAGCAGGAAACCCGTTTCTTCTGACGTAAGGGTGCGCATTAAGAATTTGCTGTGGTTCGTTTCAGAGCTATGCTGGAA
Unit1600	+	variant_Unit1600_3_guide_chr04_+_25690	GAGTTACTGTCTGTTTTCCTACTATGTTACATTAGCAAGTCAGAACTCCTATGCGATACAGTATACTGCATTATGTAACTAAAATAATTTAGATTATAGAAAATATCGATACTATGCTTCAGGAAACCCGTTTCTTCTGACGTAAGGGTGCGCACGATACAGTATACTGCATTAGTTTCAGAGCTATGCTGGAA
Unit12350	+	variant_Unit12350_3_guide_chr15_-_22243	GAGTTACTGTCTGTTTTCCTTCCTAACAATTATCCAATTATTCACCAAATTCTCTATTTCAACAGTAGTATTTTACATTGATTATATTGCAAGCTATAGATTCGGTTTCATGAATTCATAAGGAAACCCGTTTCTTCTGACGTAAGGGTGCGCACTATTTCAACAGTAGTATTAGTTTCAGAGCTATGCTGGAA
Unit1377	+	variant_Unit1377_3_guide_chr03_-_249548	GAGTTACTGTCTGTTTTCCTGAGTGTTGGTCAATCTTCCCTATCAGAATTCACAAATATTGAAGGGACTTCTTTACATCTATGATCTTTAGTAGTAGTGGTGCTTCAATTGGCGCTCTGTAGGAAACCCGTTTCTTCTGACGTAAGGGTGCGCAAAATATTGAAGGGACTTCTAGTTTCAGAGCTATGCTGGAA
Unit6471	-	variant_Unit6471_6_guide_chr08_+_16107	GAGTTACTGTCTGTTTTCCTTTGCTCCCAGGAATGGTTCTCCTTTGAAATGAATAGATCTTGTTCAATGAATTAGAACATAGAATGCAATTTTTGTCAACTATAATCAGTGAACATCAGAAGGAAACCCGTTTCTTCTGACGTAAGGGTGCGCATAGATCTTGTTCAATGAAAGGTTTCAGAGCTATGCTGGAA
Unit12833	-	variant_Unit12833_9_guide_chr15_+_978767	GAGTTACTGTCTGTTTTCCTAACGCTTCAGCCTATCAGGATTTGGTTTTGATACATACTGCAAGAGTGTATCTTTAAACAGTCATTTATTCCGCAACAAACTTAATTGCGGAACGCGTTAAGGAAACCCGTTTCTTCTGACGTAAGGGTGCGCACATACTGCAAGAGTGTATCTGTTTCAGAGCTATGCTGGAA
Unit6593	+	variant_Unit6593_12_guide_chr09_-_96969	GAGTTACTGTCTGTTTTCCTGTATGTATTTCTTTTCCCCTTGCTATAAATCAAAAGTACGTAGAAACATAAATTACGAGAAATACATATGCATATACGTCTACACTACTAATTTAATTTCAGGAAACCCGTTTCTTCTGACGTAAGGGTGCGCAAAGTACGTAGAAACATAAACGTTTCAGAGCTATGCTGGAA
Unit4694	+	variant_Unit4694_30_guide_chr07_+_406708	GAGTTACTGTCTGTTTTCCTTTTATTCTTCGTTATTTATGTATAGAAATTTTCATTTTCATTTAGATTAAATTTGGTTATCTTTTTTCATTATATATCTTTTGCACTAAGTTTCAACTTAAGGAAACCCGTTTCTTCTGACGTAAGGGTGCGCATTTTCATTTAGATTCAGATTGTTTCAGAGCTATGCTGGAA
Unit3747	+	variant_Unit3747_18_guide_chr05_-_286879	GAGTTACTGTCTGTTTTCCTTTCGGTAAGGACAAACCTTATTTCGATGCTGAACACGTTATCCAAGTCTCGCATGTTAGAGAACGTTTGATGCCATTGCTAAGTTCGCTCCAGACTTTGCAGGAAACCCGTTTCTTCTGACGTAAGGGTGCGCACACGTTATCCAAGTCTCGCAGTTTCAGAGCTATGCTGGAA
Unit13711	+	variant_Unit13711_6_guide_chr16_-_211164	GAGTTACTGTCTGTTTTCCTGGAATTTGTTCTGGTGTATTATTTATACAGCCGATAACATTGATGATACTCTTAGATCATTTTCACGTAGTCGTGCTTTGGTGAGTTGTATACTACCCTAAGGAAACCCGTTTCTTCTGACGTAAGGGTGCGCAATAACATTGATGATACTCTCGTTTCAGAGCTATGCTGGAA
Unit4506	-	variant_Unit4506_9_guide_chr06_+_107277	GAGTTACTGTCTGTTTTCCTTTCCTCATATATTAATTCCTTGTGCAATTTTTTTTTACTTACTCAATACTATTAGTTCTTCATAAATATATATACTATACTGTTTATTATTTCCTGTTTTAGGAAACCCGTTTCTTCTGACGTAAGGGTGCGCATTTACTTACTCAATACTAAGGTTTCAGAGCTATGCTGGAA
Unit13565	+	variant_Unit13565_9_guide_chr16_-_435907	GAGTTACTGTCTGTTTTCCTCAGCTGAAATATTGAACTAATATTTCACTCTTTCTGTCAAACTAGCGCGCTTTTTAAATCTCCATTTTCCTTCTTTTTTTTCCGTTTTTGTTATACTAAAAGGAAACCCGTTTCTTCTGACGTAAGGGTGCGCACTGTCAAACTAGCGCGCTTTGTTTCAGAGCTATGCTGGAA
Unit1355	+	variant_Unit1355_6_guide_chr03_-_129810	GAGTTACTGTCTGTTTTCCTTGCAATTTCCGCATAAAACAAATATCAAAGAAAATATACGAGACAGAAAGATTTTAGAACATGATTTGATGTCTTCAGTTTTCATTATATTCAACATTTTAGGAAACCCGTTTCTTCTGACGTAAGGGTGCGCAATATACGAGACAGAAAGATTGTTTCAGAGCTATGCTGGAA
Unit1626	+	variant_Unit1626_6_guide_chr04_-_163350	GAGTTACTGTCTGTTTTCCTATGGTAATATCCAAATTTTAAATTTTCCTCCTTACCGCCTTAAATCAATACCATGTTAAATCATGCAAATATATGCAGAACCATGTCAATGGTTCTTTTTAGGAAACCCGTTTCTTCTGACGTAAGGGTGCGCAACCGCCTTAAATCAATACCAGTTTCAGAGCTATGCTGGAA
Unit1444	-	variant_Unit1444_6_guide_chr03_+_76918	GAGTTACTGTCTGTTTTCCTCAAAATTGCATATGCGGATGAAATCAAACCTCTTCTGTTGCATTAAGAACAAATTAAATCATTTTTCTCTCACTTCATATTATTTCACTTATATTTTCCTAGGAAACCCGTTTCTTCTGACGTAAGGGTGCGCATCTGTTGCATTAAGAACAAAGTTTCAGAGCTATGCTGGAA
Unit7304	+	variant_Unit7304_6_guide_chr10_-_387787	GAGTTACTGTCTGTTTTCCTATCTAATAATAGGACCTTCGTCAACAATGGAATCCCAACAACTGTCAGAAAATTGTTAAATCATCAGTTATTCTAGTAATATTTACTAGTCAGTGGGTGTAGGAAACCCGTTTCTTCTGACGTAAGGGTGCGCACCCAACAACTGTCAGAAAATGTTTCAGAGCTATGCTGGAA
Unit1539	-	variant_Unit1539_6_guide_chr03_+_241593	GAGTTACTGTCTGTTTTCCTTACACAGGCTGGGAATAGGTCTGCCCTTCGCTACCACATTATTACGCTGCTCTTATTGCATTTGTGCTCTACCCTGTGTCCCTGGCGCTAAGCGCCGCCCAGGAAACCCGTTTCTTCTGACGTAAGGGTGCGCACCACATTATTACGCTGCTCTGTTTCAGAGCTATGCTGGAA
Unit13107	-	variant_Unit13107_12_guide_chr15_+_638657	GAGTTACTGTCTGTTTTCCTTTCCATGTGAGCTTAAAACGATCATACTCATCTTTCTTCATCTTGATAGAGATTATAATGCTGTCATACTCCCGTGATTATAAAGCAGAATGAGAAATATAGGAAACCCGTTTCTTCTGACGTAAGGGTGCGCATTCTTCATCTTGATAGAGATGTTTCAGAGCTATGCTGGAA
Unit3736	+	variant_Unit3736_21_guide_chr05_+_246739	GAGTTACTGTCTGTTTTCCTGAATTTGGATCTCTTATAAGAAGTATGCGCAATACTTTTACTCATTAATAGACTGGAGCTGCGTATCATTTCTTCAATCATTTTCAGAAATACGTTAACAAGGAAACCCGTTTCTTCTGACGTAAGGGTGCGCACTTTTACTCATCATATAGACGTTTCAGAGCTATGCTGGAA
Unit8780	+	variant_Unit8780_12_guide_chr12_+_52741	GAGTTACTGTCTGTTTTCCTCAAATAAAGAACTCATCAGAGTTCTTGGCTTCTCTATGAGTGAAAGTTAACAAAGGTGTTTTTTTATGAGACAATAGTAACTCCCCTCCTTCAGAACAGAAGGAAACCCGTTTCTTCTGACGTAAGGGTGCGCATATGAGTGAAAGTGTTTCAAGTTTCAGAGCTATGCTGGAA
Unit1138	-	variant_Unit1138_30_guide_chr02_+_337224	GAGTTACTGTCTGTTTTCCTTGTGAATTCTTCGCATGGAGTAATTCTAGTGTTTTTTGTATTCCCAATATTATTTATTTGAAAAACGATGTACTTCCAACAATCATTCCAAAATTCATCTAGGAAACCCGTTTCTTCTGACGTAAGGGTGCGCATTTTGTATTCCCAATATTATGTTTCAGAGCTATGCTGGAA
Unit14625	-	variant_Unit14625_15_guide_chr16_+_221075	GAGTTACTGTCTGTTTTCCTATATAATAAGATGTGACCATGACCTAAACCTGCTCACGCTCATGAAAGGATACTTAAATTTGGCGAAACATTCCCAAGCTTCGCTGATAGACCTATCCCAAGGAAACCCGTTTCTTCTGACGTAAGGGTGCGCATCACGCTCATGAAAGGATACGTTTCAGAGCTATGCTGGAA
Unit1170	-	variant_Unit1170_15_guide_chr02_-_246885	GAGTTACTGTCTGTTTTCCTTATGAGTGTATTATAGCGGGTTTAGGAGAAATATGTACAATTATAAATAATAAAGGGTATTTAATTTAATTTTAATTGGGTTTAAACAGTTTGATTATTTAGGAAACCCGTTTCTTCTGACGTAAGGGTGCGCAGTACAATTATAAACATATAAGTTTCAGAGCTATGCTGGAA
Unit3745	+	variant_Unit3745_15_guide_chr05_+_286349	GAGTTACTGTCTGTTTTCCTGATCGTCCTTAGCATATAAGTAGTCGTCAAAAATGAATTCAACTTCGTAATTTCGGCATTGTAGCCGCCAACTCTGATGGATTCGTGGTTTTTAACAATGAGGAAACCCGTTTCTTCTGACGTAAGGGTGCGCAGAATTCAACTTCGTCTGTTTGTTTCAGAGCTATGCTGGAA
Unit2781	-	variant_Unit2781_18_guide_chr04_+_701476	GAGTTACTGTCTGTTTTCCTGCTCCTTCTTAAACATAGCTGTACTAATCCTACGCTACACTAATCTATTGATTAGTTATTCAGTAGACTCATGTGTTAAGTTTGACGCATATGTGTTATTAGGAAACCCGTTTCTTCTGACGTAAGGGTGCGCAGCTACACTAATCTATTGAGTGTTTCAGAGCTATGCTGGAA
Unit5185	+	variant_Unit5185_27_guide_chr07_+_586101	GAGTTACTGTCTGTTTTCCTCCCGTCTTATTTTCAATTTTATGGTACTGACTTTGAGGGTACGTAAATAACGAAGGAAACATAATTGCACTGATATGTAAACTTCCTAGTTTCAAATGTTAGGAAACCCGTTTCTTCTGACGTAAGGGTGCGCAGAGGGTACGTAAATCATCGAGTTTCAGAGCTATGCTGGAA
Unit14056	+	variant_Unit14056_9_guide_chr16_-_791951	GAGTTACTGTCTGTTTTCCTAAGGTATTTACCTTACATACTGAAATCTTGTCTGTTTGGTAGCGGCTGCTTTTTAGTGTTTCATAGATGTCCAAAATATATTGAGATATTGAGATATCACAGGAAACCCGTTTCTTCTGACGTAAGGGTGCGCAGTTTGGTAGCGGCTGCTTTAGTTTCAGAGCTATGCTGGAA
Unit4041	-	variant_Unit4041_108_guide_chr05_-_556472	GAGTTACTGTCTGTTTTCCTTTTCTTTAGATTTATCGGAATACTTACTTTGGTGCTTCACCTTCGGCGGCAGCTAAGGCTGCTGTTGCTGATGTTGTTGTTGTTGTTGTTGGTCTTCAGCAGGAAACCCGTTTCTTCTGACGTAAGGGTGCGCAGCTTCACCTTCGGCGGCAGCGTTTCAGAGCTATGCTGGAA
Unit12528	+	variant_Unit12528_18_guide_chr15_-_799475	GAGTTACTGTCTGTTTTCCTAGCTCTTTCCCTCATACACTATTGTTGTGTCCGTGTCGTGTCACTTCAGGCGTTTAAAATATGTATCTGCGCATCGCACACAAAGATAAATCCTTTTTAAAGGAAACCCGTTTCTTCTGACGTAAGGGTGCGCATGTCGTGTCACTTCAGGCGTGTTTCAGAGCTATGCTGGAA
Unit13342	-	variant_Unit13342_18_guide_chr15_+_607920	GAGTTACTGTCTGTTTTCCTTTCTATGAGATACATAGATCGATAAGTTGACTTTTTTTCACTATATTAGTGACTTATTTACTTCTTGCAAACATTACAGTCCGCACATAAAAAGCTATTAAGGAAACCCGTTTCTTCTGACGTAAGGGTGCGCATTTTTCACTATATTAGTGACGTTTCAGAGCTATGCTGGAA
Unit1933	+	variant_Unit1933_18_guide_chr04_+_85010	GAGTTACTGTCTGTTTTCCTTATTTGAATCTAGTAGGTGTAATATTGTGGAAGAATGAAAACAGTATTTTTATAAATTACTAAGGCATATTTAATGCGTTGTCAAGGAGGATGCTTGCACAGGAAACCCGTTTCTTCTGACGTAAGGGTGCGCAAATGAAAACAGTATTTTTAAGTTTCAGAGCTATGCTGGAA
Unit14224	-	variant_Unit14224_171_guide_chr16_+_265014	GAGTTACTGTCTGTTTTCCTTTTTAACTATGAACCAGCAAGTACGGAGAATAGTCGAAGGGAGTCGTCCGAAAATTAGAGCTGAGTTCTGAAAACGAAGAGCTCTCGAAAAGAAAAAAGCAGGAAACCCGTTTCTTCTGACGTAAGGGTGCGCATCGAAGGGAGTCGTCCGAAAGTTTCAGAGCTATGCTGGAA
Unit2032	+	variant_Unit2032_30_guide_chr04_+_517412	GAGTTACTGTCTGTTTTCCTAGTTGGACACTCATCAAAACGCATGAGTCCCTCTGTTTCCAAGGCCAAAGAGTAACAGCCAATAACTATTAAGTTACGCTAGATGTTTCGAACCACCTAGAGGAAACCCGTTTCTTCTGACGTAAGGGTGCGCATGTTTCCAAGGCCAAAGAGGGTTTCAGAGCTATGCTGGAA
Unit1337	+	variant_Unit1337_30_guide_chr03_+_31788	GAGTTACTGTCTGTTTTCCTCTTTGAATTATTTTTGTTCTCTATGATTATCAAATGTGCTAGTGTTTGCAAGTAAGTGCTTTTTTTTCTTTAGATTGCCACGTTTCTGCTCCTCTTTGTGAGGAAACCCGTTTCTTCTGACGTAAGGGTGCGCAATGTGCTAGTGTTTGCAAGAGTTTCAGAGCTATGCTGGAA
Unit9051	+	variant_Unit9051_3_guide_chr12_+_559886	GAGTTACTGTCTGTTTTCCTAAGGTGTAAGCTTAATTGATCTTTGATACTGTCCTATATATACTTTTTTGTCATGTAACACATACATGTACGACATATATATATATATATATATATATATAGGAAACCCGTTTCTTCTGACGTAAGGGTGCGCACTATATATACTTTTTTGTCAGTTTCAGAGCTATGCTGGAA
Unit5184	+	variant_Unit5184_51_guide_chr07_-_585697	GAGTTACTGTCTGTTTTCCTTTGCAGGACAGGAAAGATATTAAGAAACAATAATCGCTAGATCAATCATTTTTAGAAAAAGATCTGTACAGCCAACAAGAAGAAAAAAAAGAAGAAAAATAGGAAACCCGTTTCTTCTGACGTAAGGGTGCGCATCGCTAGATCAATCATTTTAGTTTCAGAGCTATGCTGGAA
Unit9888	-	variant_Unit9888_21_guide_chr12_-_410645	GAGTTACTGTCTGTTTTCCTAGAACAAGTTTTCTTTTCCCTACAATGATTGCAAATTCATATATGTAATCTACTGGTGATTTTTCATCGAACAAAAACCCGTTTTTAGGAAGGACAAAGGAGGAAACCCGTTTCTTCTGACGTAAGGGTGCGCAATTCATATATGGTACTCTACGTTTCAGAGCTATGCTGGAA
Unit8739	-	variant_Unit8739_33_guide_chr11_+_155025	GAGTTACTGTCTGTTTTCCTAGAGCCTCGTCACCATACCTATATAAACATAACTATTCTTTTAAGTACTTAATTACTTTTTTCTGAAACAAATAGCCAATGTTTTCATAACGAAGATTCCAGGAAACCCGTTTCTTCTGACGTAAGGGTGCGCATATTCTTTTAAGTACTTAAAGTTTCAGAGCTATGCTGGAA
Unit4382	+	variant_Unit4382_3_guide_chr06_-_229529	GAGTTACTGTCTGTTTTCCTTCACACCCATGAGCGCGAGTGACAAAACAAAGCTCTGCAATAAGGGCATGAGCTTACATCGCGAACCACAACTTTCGTAATCACACCCGCCTTCCGTGAGAGGAAACCCGTTTCTTCTGACGTAAGGGTGCGCATCTGCAATAAGGGCATGAGCGTTTCAGAGCTATGCTGGAA
Unit586	+	variant_Unit586_81_guide_chr02_+_602160	GAGTTACTGTCTGTTTTCCTGTGGTGTCGCTACATTAGTTTTTAACTCAGTCAGAAAACTGAATTTATAAATATGGGACCACTCCAAAGTAGGAGAATACTAGATCAAGTAAAGCAACCGAGGAAACCCGTTTCTTCTGACGTAAGGGTGCGCAAAAACTGAATTTAGTTGATAGTTTCAGAGCTATGCTGGAA
Unit7873	-	variant_Unit7873_24_guide_chr10_+_277610	GAGTTACTGTCTGTTTTCCTCCCAGGCTGAAGCCCTTTGAAATTTTGTTAAACTTCATCATATATTCTTTGTTAGATGTAATTTGTTGAATATCTCATCTTTAAATGTTTCGGACCCAAAAGGAAACCCGTTTCTTCTGACGTAAGGGTGCGCATTCATCATATATTCTTTGGAGTTTCAGAGCTATGCTGGAA
Unit9854	-	variant_Unit9854_39_guide_chr12_-_613461	GAGTTACTGTCTGTTTTCCTAGTGTACATGTTATTATTAGGAAATAGCTGTTATTTAATATTAAGTTAAACGAAGGAAAATTTCGTAGGTAAAAAAACTAGTGCAGAGAGCCATTAAATGAGGAAACCCGTTTCTTCTGACGTAAGGGTGCGCATTAATATTAAGTGTGAACGAGTTTCAGAGCTATGCTGGAA
Unit9258	+	variant_Unit9258_0_guide_chr12_+_595932	GAGTTACTGTCTGTTTTCCTAAACAACTGTGCTAAAATGATAAGATCTAGTAATTTATAGGAAAAAGTAAAGAGGCAAAAAAACAAAAAATAATGAGAGCTAAGGGATTCGAACCCTTGCAGGAAACCCGTTTCTTCTGACGTAAGGGTGCGCATTTATAGGAAAAAGTAAAGAGTTTCAGAGCTATGCTGGAA
Unit9627	-	variant_Unit9627_0_guide_chr12_-_718790	GAGTTACTGTCTGTTTTCCTGTAGACTATATTTTGCCAAAAAAAACAATAGAGATATCAACAACGAATGAAAAGGTATGATGAGAATAAAAAAAAAGGAAATAAAAAAAGGAAAATTAAAAGGAAACCCGTTTCTTCTGACGTAAGGGTGCGCAATATCAACAACGAATGAAAAGTTTCAGAGCTATGCTGGAA
Unit9603	-	variant_Unit9603_0_guide_chr12_-_817166	GAGTTACTGTCTGTTTTCCTTAAGAGAGGTATAAAACTGTTGAAATAAAATTCCACCATCACCTATCAACTAAGGTTATGCTATCAATATATTATCATATACGGTGTTAGATGATGACATAGGAAACCCGTTTCTTCTGACGTAAGGGTGCGCACACCATCACCTATCAACTAAGTTTCAGAGCTATGCTGGAA
Unit8365	+	variant_Unit8365_0_guide_chr11_-_641312	GAGTTACTGTCTGTTTTCCTTCTACGAAAGAATGGATGAAGAGAACTATGAAGAAGAATTCTGTTAGTTGCTCGGATTTTTGAATTTTCCTTATGTATATACATAAATATGTTTGAAAGAAGGAAACCCGTTTCTTCTGACGTAAGGGTGCGCAAAGAATTCTGTTAGTTGCATGTTTCAGAGCTATGCTGGAA
Unit4481	-	variant_Unit4481_12_guide_chr06_-_226283	GAGTTACTGTCTGTTTTCCTATTTACATATTATTTTGTCTGATTTTATATAACATGTTTTATTATTAAATTGAAGGAAAATTTATCTCAATATCCAGTACCGTTTTCTTTTTTTATTTCTAGGAAACCCGTTTCTTCTGACGTAAGGGTGCGCATGTTTTATTATCTTAATTGAGTTTCAGAGCTATGCTGGAA
Unit8109	+	variant_Unit8109_0_guide_chr11_-_143093	GAGTTACTGTCTGTTTTCCTTAGCAGTACTAGCGTGATGTTAATGTTACTCATTTTATTTTGTTGAATCTTATGGTGCAGTACTTTTCATAGATATGTATTTCATATGTGTCTTTTCGTCAGGAAACCCGTTTCTTCTGACGTAAGGGTGCGCATTTATTTTGTTGAATCATTAGTTTCAGAGCTATGCTGGAA
Unit6641	+	variant_Unit6641_3_guide_chr09_+_341467	GAGTTACTGTCTGTTTTCCTTTCATTATCCTATACATTACCAATACTTGCATTTGAGCATTCATTAAATCTGATGTAACATCTCAATCTTTCTGTCATCTTTTTATAGCATATATGGTAAAGGAAACCCGTTTCTTCTGACGTAAGGGTGCGCATGAGCATTCATTAAATCTGAGTTTCAGAGCTATGCTGGAA
Unit4832	+	variant_Unit4832_12_guide_chr07_+_1020007	GAGTTACTGTCTGTTTTCCTTAGAATAGTTTAGTTTATTCATTTTATAGTCACGAATGTTTTATGATTAATATAGGGTTGCAAACAAGCATTTTTCATTTTATGTTAAAACAATTTCAGGAGGAAACCCGTTTCTTCTGACGTAAGGGTGCGCAAATGTTTTATGATTCTATATGTTTCAGAGCTATGCTGGAA
Unit5980	+	variant_Unit5980_18_guide_chr08_+_255379	GAGTTACTGTCTGTTTTCCTCGTAGTGATCATAGAAACGCTATATGATGTGCATAATTAAGATATAATCATTCAGGCATGAAATAATGAACTTTAGTGAACGACTTAGTCATACAGAGTCAGGAAACCCGTTTCTTCTGACGTAAGGGTGCGCAAATTAAGATAAAGGTCATTCGTTTCAGAGCTATGCTGGAA
Unit3644	+	variant_Unit3644_33_guide_chr05_-_363641	GAGTTACTGTCTGTTTTCCTTCTTGAGCGGTATATAATAGCTTTATATCCCGATACTTGAATTATGCTTATTTAGAAGAAGTGACACTGATTGCTCATTTGTGCCATTATAATGTAAGCGAGGAAACCCGTTTCTTCTGACGTAAGGGTGCGCATACTTGAATTATGCTTATGTGTTTCAGAGCTATGCTGGAA
Unit8697	-	variant_Unit8697_24_guide_chr11_-_348032	GAGTTACTGTCTGTTTTCCTAATAAAAGGGGGAAATGATGACGATGTTCTTGCAAGTTTTATTAAATTAACTTTGGAAAGAAAAAGATGAATATATCTTGCAGGTTAGAGGGTATTTCCTAGGAAACCCGTTTCTTCTGACGTAAGGGTGCGCAAGTTTTATTAAATTGTGCTTGTTTCAGAGCTATGCTGGAA
Unit10071	+	variant_Unit10071_18_guide_chr13_-_366065	GAGTTACTGTCTGTTTTCCTTCCCCAGTTCGATCCTGGGCGAAATCATTTTTTAGCACTTTATCAGTTAATTGCGGTATCGAATCATCTTCGTGAATGGCGCAGATTTATTTGAACTGTTAGGAAACCCGTTTCTTCTGACGTAAGGGTGCGCAAGCACTTTATCAGCATATTGGTTTCAGAGCTATGCTGGAA
Unit3768	+	variant_Unit3768_6_guide_chr05_-_353459	GAGTTACTGTCTGTTTTCCTCGCAATGACGATGACTCCATCGAGAGCAAGGTACTACATATAGTAAGTCAGCTTTAAATCATATCCTTTCAAATCACGCAGTGAAGGAGATTACAGAAATAGGAAACCCGTTTCTTCTGACGTAAGGGTGCGCACTACATATAGTAAGTCAGCTGTTTCAGAGCTATGCTGGAA
Unit4489	-	variant_Unit4489_3_guide_chr06_-_202165	GAGTTACTGTCTGTTTTCCTGCTAAAGAAGTAGCCCTCCGTCTTGTTGGTGACCTTTTCATACTATTACTGGATGTAAATTCGAAGTTTTCGAAGTTAACTCATTAAGTGTATTAAGAGAAGGAAACCCGTTTCTTCTGACGTAAGGGTGCGCACTTTTCATACTATTACTGGAGTTTCAGAGCTATGCTGGAA
Unit12222	+	variant_Unit12222_15_guide_chr15_-_450480	GAGTTACTGTCTGTTTTCCTAAGCCTTGGAACAGTGGTAGATTTACACTAAGTTTACTTTCTTAATAGATAATTAAATATATATGTACATATATAAATAAAAAATAAATAAAATAAATATAGGAAACCCGTTTCTTCTGACGTAAGGGTGCGCATTACTTTCTTAATAGATAATGTTTCAGAGCTATGCTGGAA
Unit8447	-	variant_Unit8447_6_guide_chr11_+_292967	GAGTTACTGTCTGTTTTCCTATGTAATTTATAGAGCATTATAAATCGTAACAACTACTGTAGTATGAGTTTCTTAATTCATTTCTCAATATCTTATGAATATACACAGGTATATATGTATAGGAAACCCGTTTCTTCTGACGTAAGGGTGCGCACTACTGTAGTATGAGTTTCAGTTTCAGAGCTATGCTGGAA
Unit4275	-	variant_Unit4275_6_guide_chr05_+_79020	GAGTTACTGTCTGTTTTCCTAAAGCCCGCCACGCCTTCAGGTGTTTGAGTATGAACTGGAAGAGTTATTTGTTTTACCTCATAATCTTGAACATATGAGATAATTTAATATACTTTTGTTAGGAAACCCGTTTCTTCTGACGTAAGGGTGCGCAAACTGGAAGAGTTATTTGTTGTTTCAGAGCTATGCTGGAA
Unit12150	+	variant_Unit12150_9_guide_chr15_-_164836	GAGTTACTGTCTGTTTTCCTTGATTTGACTGACTGAGTTTTATGCCTGTTTATATTTTTTAGACTGATTTATTTTATGCTCTCATATAATTTTCCCTTCTCTTACTTCCTTTTTCCTCCCAGGAAACCCGTTTCTTCTGACGTAAGGGTGCGCAATTTTTTAGACTGATTTATTGTTTCAGAGCTATGCTGGAA
Unit9812	-	variant_Unit9812_18_guide_chr12_+_776799	GAGTTACTGTCTGTTTTCCTTATAATGTAAATTTTATTTTTTATCGTAAACATGTATTTAAGAAGTAATATTTAGATGTTTGACATGATCATTTTATATATGCATACACGTTATTGAAGTAGGAAACCCGTTTCTTCTGACGTAAGGGTGCGCAGTATTTAAGAAGTAATATAAGTTTCAGAGCTATGCTGGAA
Unit12779	+	variant_Unit12779_57_guide_chr15_-_968480	GAGTTACTGTCTGTTTTCCTATTTTTGAGTCCAATGTGGCATCCAAACGTGGATAAGAGTGGCAACATTTGTTTAACATTCTGAAAGAGAAATGGTCTGCAGTGTATAATGTAGAAACAAAGGAAACCCGTTTCTTCTGACGTAAGGGTGCGCATAAGAGTGGCAACATTTGTTGTTTCAGAGCTATGCTGGAA
Unit11163	-	variant_Unit11163_24_guide_chr13_-_197197	GAGTTACTGTCTGTTTTCCTTACTTTTTTTATAATGAACATGATGATCTATGTGAGTATTAACAAATAAGAAGCGGCCCTTTCAATCTATAGTAACGTCGATATCATTGATAGATCGAAGAGGAAACCCGTTTCTTCTGACGTAAGGGTGCGCAAGTATTAACAAAAGTCGAAGGTTTCAGAGCTATGCTGGAA
Unit12310	+	variant_Unit12310_24_guide_chr15_-_884458	GAGTTACTGTCTGTTTTCCTAAGACGATCAATTCTTGTCGAGTGAAACGCCTAGGGATACAGAAAGGAAAAGTTTAATTCGTGATTGCTAGTATTCTCATTCTGTCTAAAGTGCCTTTTTAGGAAACCCGTTTCTTCTGACGTAAGGGTGCGCAGGGATACAGAAAGGAAAAGTGTTTCAGAGCTATGCTGGAA
Unit9831	-	variant_Unit9831_3_guide_chr12_+_706652	GAGTTACTGTCTGTTTTCCTAAAACGCATAACGGAAATACAAATACAAGTCAAAAACTATCTTGAAGTAAAGTTACATGACTGCTATTTTGTTTCTTGTTACTTTTAAGCTCCTTTTCCAAGGAAACCCGTTTCTTCTGACGTAAGGGTGCGCAAAACTATCTTGAAGTAAAGAGTTTCAGAGCTATGCTGGAA
Unit6385	-	variant_Unit6385_21_guide_chr08_-_387188	GAGTTACTGTCTGTTTTCCTGGAAGATGCAATGGAGAACAAATTTGACACACATGATTGAATCATTAAATCTATAAAATATTTTGTTCTTATTTAGTGTCTCTTTCTCCATATCACTGCTAGGAAACCCGTTTCTTCTGACGTAAGGGTGCGCATGATTGAATCATTAAATCTAGTTTCAGAGCTATGCTGGAA
Unit10363	+	variant_Unit10363_18_guide_chr13_-_721072	GAGTTACTGTCTGTTTTCCTTGTTCAGCGGTTTATCCTAATTAATAGAAAACATATCAATTCCAGTGCGTAATTATTTCCATATGCTTTTCATTTTGCTAAACAGATATTAAACAGGGTTAGGAAACCCGTTTCTTCTGACGTAAGGGTGCGCATATCAATTCCAGTGCGTAAGGTTTCAGAGCTATGCTGGAA
Unit14415	-	variant_Unit14415_18_guide_chr16_+_274048	GAGTTACTGTCTGTTTTCCTAAGAAAGAATTACTTTGGCATGCTTTATCTCCGTCCTATAGTTGCCGATACCTTATAGATAATACAGTATCATCCTAAAAGTACCATCTAGGTAGGTGCTAGGAAACCCGTTTCTTCTGACGTAAGGGTGCGCATCCTATAGTTGCCGATACCGGTTTCAGAGCTATGCTGGAA
Unit13800	+	variant_Unit13800_9_guide_chr16_-_629302	GAGTTACTGTCTGTTTTCCTGAGATTATATAGTATGTTAAGTGTGTAACAAATTGAGATGAATATATACGTGTTACTTACGCATTATGAAACACACTAGTAGAATAAGTGTTTCGGATGGAGGAAACCCGTTTCTTCTGACGTAAGGGTGCGCATGAGATGAATATATACGTGCGTTTCAGAGCTATGCTGGAA
Unit8577	-	variant_Unit8577_18_guide_chr11_+_327086	GAGTTACTGTCTGTTTTCCTATAAGCACTGTTTAACATACATTTAATTGAAAGCTTAAAGCCGCAAACGATTTAGGTTTTCAAAATTTTCATCTCTTGCAGTATAAGGATGCAGTGAATCAGGAAACCCGTTTCTTCTGACGTAAGGGTGCGCACTTAAAGCCGCAAACGATGAGTTTCAGAGCTATGCTGGAA
Unit14657	-	variant_Unit14657_6_guide_chr16_+_22561	GAGTTACTGTCTGTTTTCCTATAGAATACTAGAAGTTGCAACACAGGTCAAAAAGAGAATAAAAAAATGTTTTAGTTCATAGTTAAAAATATGATATGTTTTTGAGTTTGGGGAGAAAAGAGGAAACCCGTTTCTTCTGACGTAAGGGTGCGCAAGAGAATAAAAAAATGTTAGGTTTCAGAGCTATGCTGGAA
Unit5121	+	variant_Unit5121_21_guide_chr07_-_291577	GAGTTACTGTCTGTTTTCCTAGAGGGTTTAAAGAGAATGATTGGAAAAAAATATCTAATTCACTGAAGCAGTTAGGAACTACTATTTAAAAACATCACGTATATAGTAGTAATCTTTCAGAGGAAACCCGTTTCTTCTGACGTAAGGGTGCGCATCTAATTCACTGAAGCAGAAGTTTCAGAGCTATGCTGGAA
Unit10287	+	variant_Unit10287_21_guide_chr13_-_408779	GAGTTACTGTCTGTTTTCCTGTCCCACCTTTTAGATAAAGACTCTGAAGTTACCCTCTACCCTCTTGGAATTGTTAAGTAAGAATAGTTAAAAACATAATTTAGTAAGAAGCAGGATGTAAGGAAACCCGTTTCTTCTGACGTAAGGGTGCGCACCTCTACCCTCTTGGAATTGGTTTCAGAGCTATGCTGGAA
Unit734	-	variant_Unit734_12_guide_chr02_+_400633	GAGTTACTGTCTGTTTTCCTCTTTATATAAACAATTGAGATGAGAATATTAGAAAAATGGGTTTTAGTTATTTAGTATATGTGCATACATACGTATTATCGAAGTTTTTGCTACCTGTTTAGGAAACCCGTTTCTTCTGACGTAAGGGTGCGCAAAAATGGGTTTTAGTTATGTGTTTCAGAGCTATGCTGGAA
Unit10318	+	variant_Unit10318_12_guide_chr13_-_526032	GAGTTACTGTCTGTTTTCCTAATCACATCGTAGAACATATAAGTAGTCATTACATCTATAAAAAAATTAACTTAGTTTGAAAACATTCGTTGTGCTCGATCAATCATTTGAAAAGAGACTAGGAAACCCGTTTCTTCTGACGTAAGGGTGCGCAATCTATAAAAAAATTAACAGGTTTCAGAGCTATGCTGGAA
Unit8870	+	variant_Unit8870_99_guide_chr12_-_596362	GAGTTACTGTCTGTTTTCCTATACGGGTAGTTAGATGATGACATAAGGTATGAGAAGATGCAACCGAAGTTAATTAAGCTGAAGTGCAAGGATTGATAATGTAATAGGATAATGAAACATAGGAAACCCGTTTCTTCTGACGTAAGGGTGCGCAGAAGATGCAACCGAAGTTAAGTTTCAGAGCTATGCTGGAA
Unit10850	-	variant_Unit10850_3_guide_chr13_+_759457	GAGTTACTGTCTGTTTTCCTACAAATTAAGAGCAAGAGTTGCATAAGAGCAGCATATAAATACACGTCAATTTTACATTTTTGTGATTATTAAGTTCATCAAAGTGAATTAAAAATTCATAGGAAACCCGTTTCTTCTGACGTAAGGGTGCGCAATATAAATACACGTCAATTTGTTTCAGAGCTATGCTGGAA
Unit13532	+	variant_Unit13532_27_guide_chr16_+_252514	GAGTTACTGTCTGTTTTCCTTTGTGGAAATTGAAATCAAAATGTTTGTTCCCTTTAAAAAAAATCAATAAGCAAGGAAAGGAAATAAACAGTGCATGCTTTCCTTATCCTTGGAATACTAAGGAAACCCGTTTCTTCTGACGTAAGGGTGCGCATAAAAAAAATCAATTAAGCAGTTTCAGAGCTATGCTGGAA
Unit4767	+	variant_Unit4767_3_guide_chr07_+_735706	GAGTTACTGTCTGTTTTCCTTTAATGTATCTCTTTATTCTTCCAGAAAGTTCCTTCTAATTTCTTATTAGGAATGTAAAGAATCACATCAATATTTTCTCTTTAATAGAATGTATAATTCAGGAAACCCGTTTCTTCTGACGTAAGGGTGCGCATTCTAATTTCTTATTAGGAAGTTTCAGAGCTATGCTGGAA
Unit13108	-	variant_Unit13108_27_guide_chr15_-_638615	GAGTTACTGTCTGTTTTCCTTTACCAATCTCTATCAAGATGAAGAAAGATGAGTATGATCGTTTTTAATCACATGGAAGCTGTAGTTATTACCAGTATATCCTCTTTATATATAGCGAATAGGAAACCCGTTTCTTCTGACGTAAGGGTGCGCAATGATCGTTTTAAGCTCACAGTTTCAGAGCTATGCTGGAA
Unit1811	+	variant_Unit1811_30_guide_chr04_+_962399	GAGTTACTGTCTGTTTTCCTAACGTTTTGAAATCTAAGGGAACAATGTCACAGTCAGTTTCGTCGTTGATGTCTTAAACTCCAGATCCCTGAATTGAGACTCCATCATATCAGCTTTCATAGGAAACCCGTTTCTTCTGACGTAAGGGTGCGCATCAGTTTCGTCGTTGATGTCGTTTCAGAGCTATGCTGGAA
Unit14628	-	variant_Unit14628_30_guide_chr16_+_196151	GAGTTACTGTCTGTTTTCCTAAGAATAGCGCTTTTTCGTTTCAATTTGGAATATTAAAGAGTGATATTATTAATTATTTCTTTTTTGGAATGTGATCTATATACATATTTAAATAGTCTCAGGAAACCCGTTTCTTCTGACGTAAGGGTGCGCATTAAAGAGTGATATTATTAAGTTTCAGAGCTATGCTGGAA
Unit12864	-	variant_Unit12864_15_guide_chr15_+_847394	GAGTTACTGTCTGTTTTCCTTACCCATCGTTGTTGGGGGTACTCATTATTATTTGCAGACTCTTTTCAATAAGTTATCGATACGAAATCATCCGAACGTAAGCTCACAAGGACGCAGCTCAGGAAACCCGTTTCTTCTGACGTAAGGGTGCGCATGCAGACTCTTTTCAATAAGGTTTCAGAGCTATGCTGGAA
Unit8226	+	variant_Unit8226_15_guide_chr11_-_75886	GAGTTACTGTCTGTTTTCCTTTTGCACAGGGCAGTTGCGACCCTGATAAAAAAAAATGTCTGATCAATCGGTTAGACAAAAAAAAACATCGATTTCTATATTCATGGTAATCTGTCGAATAGGAAACCCGTTTCTTCTGACGTAAGGGTGCGCAAAATGTCTGATCAATCGGCGGTTTCAGAGCTATGCTGGAA
Unit12783	+	variant_Unit12783_45_guide_chr15_+_978942	GAGTTACTGTCTGTTTTCCTTAATGTACTCAAACAACTACACTTTGTTGTATCTCAGAATGAGATCCTAAGTATGGCAATACATCATTCTAAACGTTCATAAAACACATATGAAACAACCAGGAAACCCGTTTCTTCTGACGTAAGGGTGCGCACAGAATGAGATCCCTCAGTAGTTTCAGAGCTATGCTGGAA
Unit9749	-	variant_Unit9749_18_guide_chr12_+_89588	GAGTTACTGTCTGTTTTCCTACAGATGAGAAAGCAAAGTAATAACTGGGGTATTCATGCTGCTCATGAAGACGTTAGCTATCCATCAAAGACATTGTCCAAAAAACTGTGACGAGGCCTAAGGAAACCCGTTTCTTCTGACGTAAGGGTGCGCATCATGCTGCTCATGAAGACGGTTTCAGAGCTATGCTGGAA
Unit13604	+	variant_Unit13604_57_guide_chr16_-_656602	GAGTTACTGTCTGTTTTCCTAAATTAATTTTATAAATTTTGATTTTTTCTCATGCCTGTTTTTGATCGTGAGATTAAAATTTTTTATGTAAAAAAGTAATGTAATATAGTAGTAAAATAAAGGAAACCCGTTTCTTCTGACGTAAGGGTGCGCAGCCTGTTTTTGATCGTGAGAGTTTCAGAGCTATGCTGGAA
Unit787	-	variant_Unit787_21_guide_chr02_-_191784	GAGTTACTGTCTGTTTTCCTTAACTCCCTCCATGAGCGCAAAAAGTATAAATATGCAAGAAAAAACAACGCATTAATAAAAGCTTTATAAACATAAAATCATAATCATATCATTTCCTTTAGGAAACCCGTTTCTTCTGACGTAAGGGTGCGCATGCAAGAAAAAACAACGCATGTTTCAGAGCTATGCTGGAA
Unit7978	+	variant_Unit7978_3_guide_chr11_-_266193	GAGTTACTGTCTGTTTTCCTAATTTACTGCTTTACTAATATACTGATCGACTTTTGCAAATAGTATTTACTGTTACATTTTCGATGAAATATAAATGTATATGTGTATTTGTATACTGTCAGGAAACCCGTTTCTTCTGACGTAAGGGTGCGCATTGCAAATAGTATTTACTGGGTTTCAGAGCTATGCTGGAA
Unit10217	+	variant_Unit10217_21_guide_chr13_+_148162	GAGTTACTGTCTGTTTTCCTTCAAGTCTGGAGAAGGGGAGTTAGATGTGTCTTCTGTATACTTATTAACTTTTTGGGCTTAGCTTTGTAATGATTTGCTGCAAGAAATGCGAGTACCAATAGGAAACCCGTTTCTTCTGACGTAAGGGTGCGCATGTATACTTATCAGACTTTTGTTTCAGAGCTATGCTGGAA
Unit12813	-	variant_Unit12813_27_guide_chr15_-_1068816	GAGTTACTGTCTGTTTTCCTAAGACAGTTCTGAGATGAATGGCAGAAAGAACTGCAGTTTCGAAGTAACTTTTCGGGAAGGTAAATGAATAGCTAGAACATTTTCAATTGGATACCCTGAAGGAAACCCGTTTCTTCTGACGTAAGGGTGCGCACAGTTTCGAAGAATGCTTTTGTTTCAGAGCTATGCTGGAA
Unit6205	+	variant_Unit6205_30_guide_chr08_-_279974	GAGTTACTGTCTGTTTTCCTGAATTTGTTGATAGCTGCTTTTTTATTAGTCAAGAATTGAGTTTAAAGAACATTACTTGTGATCATCATCGAAATTGATTCTCATCACTTAAATATCTTTAGGAAACCCGTTTCTTCTGACGTAAGGGTGCGCAGAATTGAGTTTAAAGAACATGTTTCAGAGCTATGCTGGAA
Unit8252	+	variant_Unit8252_33_guide_chr11_+_153148	GAGTTACTGTCTGTTTTCCTGTCAATTGCTTTCATGGCATTTTCAATCAAAATACGAGTTCTTACTTAACCTACGGTGCTTCCTGCATTGATTGATCGCGAGTTACTATTTTTAACTCGAAGGAAACCCGTTTCTTCTGACGTAAGGGTGCGCACGAGTTCTTACTAATTCCTAGTTTCAGAGCTATGCTGGAA
Unit3000	-	variant_Unit3000_42_guide_chr04_+_1181618	GAGTTACTGTCTGTTTTCCTTTCTAAATACAGACAAGCTATTACTTCTGCTGGCTCTGGTTGTATGGCCGCTTTGTTACTGAGAAATACTTAACTTCCCTAGAATAGATGAATTTTCCATAGGAAACCCGTTTCTTCTGACGTAAGGGTGCGCACTCTGGTTGTATGGCCGCTTGTTTCAGAGCTATGCTGGAA
Unit11137	-	variant_Unit11137_9_guide_chr13_+_310747	GAGTTACTGTCTGTTTTCCTTTTCTGAGTTTACTATGTGCTTCGTCTGAAACCTCTCATTATCTACTTAATTTAGCTATTCATCTCACGTATTCACGTAATATTTGATTTTTGTACTACTAGGAAACCCGTTTCTTCTGACGTAAGGGTGCGCATCTCATTATCTACTTAATATGTTTCAGAGCTATGCTGGAA
Unit13555	+	variant_Unit13555_60_guide_chr16_+_388925	GAGTTACTGTCTGTTTTCCTATTTACAATAATATAAATATAAATTTTTTAAATGAAAAGAAGTTTCTTATGCTTTAATATTCATACTGGTCAAATTTTTTGGTTTATATTTTGCTTGAATAGGAAACCCGTTTCTTCTGACGTAAGGGTGCGCAGAAAAGAAGTTTCTTATGCTGTTTCAGAGCTATGCTGGAA
Unit8150	+	variant_Unit8150_30_guide_chr11_+_304100	GAGTTACTGTCTGTTTTCCTTACGAATTATTGAGAAAATGAAAATCAACTATCATTTATCGATCAGTTAAATAAGGTGAAAAGAGAAGGTGTTGGAATAGAAATCAACTATCATCTACTAAGGAAACCCGTTTCTTCTGACGTAAGGGTGCGCATTTATCGATCAGTACATATAGTTTCAGAGCTATGCTGGAA
Unit9392	-	variant_Unit9392_0_guide_chr12_+_776870	GAGTTACTGTCTGTTTTCCTCATTTTATATATGCATACACGTTATTGAAGTGATATGGTCGTTAAATCTTAAAAGGCCCGTTTCTTTGAAATATGCTAACGGAATCAAACCGGTCGGGTCAGGAAACCCGTTTCTTCTGACGTAAGGGTGCGCAATGGTCGTTAAATCATTAAAGTTTCAGAGCTATGCTGGAA
Unit6174	+	variant_Unit6174_0_guide_chr08_+_122763	GAGTTACTGTCTGTTTTCCTACCTTAACGACAAAACGAATCATAACGCGGTAAAGGGGAACGATAATATATAAGGAAGCATTAAGCAAACAGCTTTGTAATACGTTTTACAGACACTGAAAGGAAACCCGTTTCTTCTGACGTAAGGGTGCGCAAGGGGAACGATAATATATAAGTTTCAGAGCTATGCTGGAA
Unit12716	+	variant_Unit12716_0_guide_chr15_-_700420	GAGTTACTGTCTGTTTTCCTATCTGCAAATGAGGTAATTCAGCTGGATGGTTTTTCATAATATATTGAACTCTGGGAAGAATTTCACGTCACCTCTCGGTTTATCTCTATAGTATTTAGAAGGAAACCCGTTTCTTCTGACGTAAGGGTGCGCATTCATAATATATTGAACATCGTTTCAGAGCTATGCTGGAA
Unit7551	-	variant_Unit7551_0_guide_chr10_+_609499	GAGTTACTGTCTGTTTTCCTTGATGATATTTTTAAAAACTGTATAAAACTTTATGGATTTATTTAATCTGATTAGGTGTAGAAAAAAAATTTGGCGATATGATGGCTTGAAAAAGACACGAGGAAACCCGTTTCTTCTGACGTAAGGGTGCGCAGGATTTATTTAATCATGATTGTTTCAGAGCTATGCTGGAA
Unit11971	-	variant_Unit11971_0_guide_chr14_+_120049	GAGTTACTGTCTGTTTTCCTCGAGAAGCTCAGACAATACTGAAGCTGTGTTAAAGATCTATTAGTTGATCTGTTGGAATAAAAATCCACTATCGTCTATCCAAACAATTCTCTCAAAATTAGGAAACCCGTTTCTTCTGACGTAAGGGTGCGCAGATCTATTAGTTGATCATGTGTTTCAGAGCTATGCTGGAA
Unit7318	+	variant_Unit7318_0_guide_chr10_+_469856	GAGTTACTGTCTGTTTTCCTACAATTTATAAATCAATGAAAACACAGAAGTATTTAGATCGGCTCAAAGTTTTTGGACATAAAAAGATCTTGAAACTGAGTAAGATGCTCAGAATACCCGAGGAAACCCGTTTCTTCTGACGTAAGGGTGCGCATAGATCGGCTCAAATGTTTTGTTTCAGAGCTATGCTGGAA
Unit10099	+	variant_Unit10099_0_guide_chr13_+_476089	GAGTTACTGTCTGTTTTCCTCATGTATATTTTTTTCGTATATACTTTATATATTTTTTTCTAAAAAACTAAGACGGCTAAAATTAAGTCATAGATGAATAATAAGTTCAATTCAAGTGAGAGGAAACCCGTTTCTTCTGACGTAAGGGTGCGCATTTTTCTAAAAAACTAATGAGTTTCAGAGCTATGCTGGAA
Unit5960	+	variant_Unit5960_0_guide_chr08_+_161245	GAGTTACTGTCTGTTTTCCTAAGCACGCTTTGCCCAATCCAATAGCTTGTCAAAAACGATTACATTCGCATTAGGTATCTTATACTATGATCTGAGTCAGGAAAGACGTGGACGTCATAAAGGAAACCCGTTTCTTCTGACGTAAGGGTGCGCAAAACGATTACATTCGCATTAGTTTCAGAGCTATGCTGGAA
Unit9852	-	variant_Unit9852_0_guide_chr12_+_619420	GAGTTACTGTCTGTTTTCCTAATTGGTGCTTCAAAATTTAAATTTCGTCACTCTAATTATACTTAACTATAAATGGTACCTTCAATATATCTTCTTAGTAAAAAGTAGCATGATTTTGTGAGGAAACCCGTTTCTTCTGACGTAAGGGTGCGCAAATTATACTTAACATATAAAGTTTCAGAGCTATGCTGGAA
Unit10955	-	variant_Unit10955_0_guide_chr13_+_240867	GAGTTACTGTCTGTTTTCCTTTCGGTCATCGTTGCGCTGTGAAGCTCAAACTTACTTTGTGCTCTTCTTTATATGGATAATCATCTCTATATACCTCTTCTTGATTTTTCAATTTCTTTCAGGAAACCCGTTTCTTCTGACGTAAGGGTGCGCACTTTGTGCTCTTCATTTATAGTTTCAGAGCTATGCTGGAA
Unit965	-	variant_Unit965_0_guide_chr02_+_244196	GAGTTACTGTCTGTTTTCCTTGGACGATAAGTAAAATTGTGTTATTATAATTCAAATTTTCATGGTAAGAACTCGGCTTTCTACTCCTCTGTGTACGAAGATCTTGCACGTAATGATGGCAGGAAACCCGTTTCTTCTGACGTAAGGGTGCGCAAATTTTCATGGTAAGAACATGTTTCAGAGCTATGCTGGAA
Unit3598	+	variant_Unit3598_0_guide_chr05_-_155002	GAGTTACTGTCTGTTTTCCTCAAATCAAAGACCTTCCAAGAAGAGTGCCACTGTCAAAAAAGTTGATGAATCTGGTTGCCAGAAACCTACAAAAAGTAAAAATGGCGGAGTAAGATCTCTAGGAAACCCGTTTCTTCTGACGTAAGGGTGCGCATCAAAAAAGTTGATGAATCAGTTTCAGAGCTATGCTGGAA
Unit3059	-	variant_Unit3059_0_guide_chr04_+_929329	GAGTTACTGTCTGTTTTCCTAAACATCCTATCTGCGTTCCAACAGAAGTGCGTATTGAAGTCATCTCTGCTAATGGCCATCTCATGTAGAATAGCAAGGAAAAACGTATCTAATTTATAAAGGAAACCCGTTTCTTCTGACGTAAGGGTGCGCATTGAAGTCATCTCATGCTAAGTTTCAGAGCTATGCTGGAA
Unit6451	-	variant_Unit6451_0_guide_chr08_-_130693	GAGTTACTGTCTGTTTTCCTCCATTTATTAGTACTCACGCTACTAGTTTATTGTCAAATAAGTTGTAAGAAGAGGCATAAACATTGAGAAGCTGTCATCGAGGTTAGAGGAAGCTGAAGTAGGAAACCCGTTTCTTCTGACGTAAGGGTGCGCATCAAATAAGTTGTAAGAAGAGTTTCAGAGCTATGCTGGAA
Unit6143	+	variant_Unit6143_0_guide_chr08_+_518679	GAGTTACTGTCTGTTTTCCTACAAGGGAAACTATCGCAGGTGGTCCGGAAAGTACTTGACAATCAAAGCTCATCGGAAAGCCAATGAGGAAAACTTGCAGACTATACTAATTTTTCAAGAAGGAAACCCGTTTCTTCTGACGTAAGGGTGCGCACTTGACAATCAAATGCTCATGTTTCAGAGCTATGCTGGAA
Unit6452	-	variant_Unit6452_0_guide_chr08_-_126811	GAGTTACTGTCTGTTTTCCTTAGATGTGTAAATACTGTGTATTATAATTCTGAAGTTTATTCAGAAAATATCAGGAACAAATGATACGCTGAAGTGCCTTCTGCCCGGAGATAGAGAATTAGGAAACCCGTTTCTTCTGACGTAAGGGTGCGCAAGTTTATTCAGAAAATATCAGTTTCAGAGCTATGCTGGAA
Unit11148	-	variant_Unit11148_0_guide_chr13_-_258968	GAGTTACTGTCTGTTTTCCTAACTTTTATGGTTTTCAACAGTCTTTTATCACTAACTAAAAATTCTACAGGCAGGTTTCGTCACTCATTCACGCTAACGTTGTCTACAAATTATTTGAGTAGGAAACCCGTTTCTTCTGACGTAAGGGTGCGCAAACTAAAAATTCTACAGGCAGTTTCAGAGCTATGCTGGAA
Unit3806	+	variant_Unit3806_0_guide_chr05_+_574331	GAGTTACTGTCTGTTTTCCTCCATTGAAAAAGAAAGTTCAGCAAGTTTGCTGGAGGTTGCAAAGAGACTAAGAAGGGCTTTCACAACGACGTTTCACAGTTATTGATAAAAGAATGCTTTAGGAAACCCGTTTCTTCTGACGTAAGGGTGCGCAGGTTGCAAAGAGACTAATGAGTTTCAGAGCTATGCTGGAA
Unit13637	+	variant_Unit13637_0_guide_chr16_+_793321	GAGTTACTGTCTGTTTTCCTACACAGTATATCCAATAACTCCAATAAACTACTTTCCTATACAAATTTCTAGGTGGGATTAATAGTAAAACTTCTATACTTCTCTAATTCACCAAGAAATAGGAAACCCGTTTCTTCTGACGTAAGGGTGCGCATCCTATACAAATTTCTATGGGTTTCAGAGCTATGCTGGAA
Unit9557	-	variant_Unit9557_0_guide_chr12_-_1055661	GAGTTACTGTCTGTTTTCCTCTTGAGATTTACCTGTTTAAGGTATACTCATATAGAAACATCGAAAAAAAAGAGGAAAGAAATTGAGAGCTGAGATCAATATTAATTTTCATTCATTTGAAGGAAACCCGTTTCTTCTGACGTAAGGGTGCGCAAGAAACATCGAAAAAAAATGGTTTCAGAGCTATGCTGGAA
Unit13135	-	variant_Unit13135_0_guide_chr15_+_524426	GAGTTACTGTCTGTTTTCCTTTACGTACATGACACTGCATATAATTATTTCACAGGCATTCAAAATAAGAGCTTGGGCACAGTCTTCTTTTATATGTTGTCATATTCAAACACTAAACATAGGAAACCCGTTTCTTCTGACGTAAGGGTGCGCAGGCATTCAAAATAAGAGCATGTTTCAGAGCTATGCTGGAA
Unit6345	-	variant_Unit6345_0_guide_chr08_+_112434	GAGTTACTGTCTGTTTTCCTAACCAGAGAAATGGGTCAATTCTCACGAAGAAAATTCTTATAGTGTGTAAGCTAGGTAACGATCACGACACCAATAATTCCCTGCAGTCAAGAACGAGATAGGAAACCCGTTTCTTCTGACGTAAGGGTGCGCATTCTTATAGTGTGTAAGCATGTTTCAGAGCTATGCTGGAA
Unit9370	-	variant_Unit9370_0_guide_chr12_-_897618	GAGTTACTGTCTGTTTTCCTTTTGATATATGTATACATATAGTATTTATATATTCGTCATTGTTTATTTATGAGGCTTATCTGAATTTGTTGAAACCAATGTCGTTAGCTTTTTCTCTGAAGGAAACCCGTTTCTTCTGACGTAAGGGTGCGCATCGTCATTGTTTATTTATGAGTTTCAGAGCTATGCTGGAA
Unit3260	-	variant_Unit3260_0_guide_chr04_+_1502597	GAGTTACTGTCTGTTTTCCTATTCATACACAACTCACAAATCATATTTTGTAATTTACTTAAGAAAGCTTTTGCGGGGTTTATATTTGTTCCTTGCCGCACCAATAATATTCATATATTAAGGAAACCCGTTTCTTCTGACGTAAGGGTGCGCATTACTTAAGAAAGCATTTTGGTTTCAGAGCTATGCTGGAA
Unit9361	-	variant_Unit9361_0_guide_chr12_+_931239	GAGTTACTGTCTGTTTTCCTTCCGAATCAAAAGAAAAAGAGGTACGAAGTCTCTCTTAGTAAAAAAGTCTTCTGGAAGATTATCGATAATTCGATAATTCTACCGACAACAGTGGTTTTGAGGAAACCCGTTTCTTCTGACGTAAGGGTGCGCATCTTAGTAAAAAAGTCTTCAGTTTCAGAGCTATGCTGGAA
Unit4020	-	variant_Unit4020_0_guide_chr05_-_114560	GAGTTACTGTCTGTTTTCCTGCTTTTAGGAAAATAGTGGAAAACCAAACATACATCAATTAACGCTTCAAGTAGGTACTTAAAAGATAATGTTAATATTCCACTATATATCCTGTTAATTAGGAAACCCGTTTCTTCTGACGTAAGGGTGCGCAATCAATTAACGCTTCAAGTAGTTTCAGAGCTATGCTGGAA
Unit9203	+	variant_Unit9203_0_guide_chr12_-_367305	GAGTTACTGTCTGTTTTCCTAAATACTCCTTGTACAGAATCGTTTTCTATTTTGAATTTTTTTTATATAAACTGGTTTTATTGTCTATTACATAGCATCTACAAATGAGCCAAGACACTTAGGAAACCCGTTTCTTCTGACGTAAGGGTGCGCAGAATTTTTTTTATATAAACAGTTTCAGAGCTATGCTGGAA
Unit9688	-	variant_Unit9688_0_guide_chr12_-_369014	GAGTTACTGTCTGTTTTCCTTTAAACCAGGGCAAAGCAAAATAAAAGAAACTTAATACGTTATGCCGTAAGAAGGGCTACCAAAAACGATAATCTCAACTGTAAACAGGTACAATGCGGAAGGAAACCCGTTTCTTCTGACGTAAGGGTGCGCAAATACGTTATGCCGTAATGAGTTTCAGAGCTATGCTGGAA
Unit30	+	variant_Unit30_0_guide_chr01_+_250033	GAGTTACTGTCTGTTTTCCTTACTTTTAATGTCTTCCTATGTCCAAAAGAAGAAGTCTTGAAGTCGCCGCACAGGAAATTACATGACCATGACTTAGCCCTTCGTTTTAAATGCAACATGAGGAAACCCGTTTCTTCTGACGTAAGGGTGCGCAAGTCTTGAAGTCGCCGCACAGTTTCAGAGCTATGCTGGAA
Unit6209	+	variant_Unit6209_0_guide_chr08_+_313539	GAGTTACTGTCTGTTTTCCTGATGTCAGTAAAAAGCCTATCTCCAACAACAGCAACCTCTTTTGGATTTGTTAGGTTTTGTTTCTATAAAAATAATCTAATATTTCGTTGTGACAACCTGAGGAAACCCGTTTCTTCTGACGTAAGGGTGCGCAAACCTCTTTTGGATTTGTTAGTTTCAGAGCTATGCTGGAA
Unit10034	+	variant_Unit10034_0_guide_chr13_+_197386	GAGTTACTGTCTGTTTTCCTCTAAATAAATATAAGCTCTCTAGCTCTTCCACCGACTTCACTTCCTTAATGAAGGACATTTTTGTAATACTCCAAAAAAAATACCAAAAAAAGGGGCGAGAGGAAACCCGTTTCTTCTGACGTAAGGGTGCGCAGACTTCACTTCCTTAATGAAGTTTCAGAGCTATGCTGGAA
Unit11813	-	variant_Unit11813_0_guide_chr14_-_185228	GAGTTACTGTCTGTTTTCCTTCATTTCACTTGTTTCCTCCCTTGGTTATTTTTAACGATTCTTTATTAGAAACAGGAAAAAAAATTATTACAAAACAGAATTACATATTTAATCTATATAAGGAAACCCGTTTCTTCTGACGTAAGGGTGCGCAACGATTCTTTATTATGAAACGTTTCAGAGCTATGCTGGAA
Unit9209	+	variant_Unit9209_0_guide_chr12_+_393528	GAGTTACTGTCTGTTTTCCTGAGTAATTCGGTTATATCCCCAATCTTTTGGCACGGTAATTTTCAAAAAAGAAGGATCTTATGAAGTTTCATTGCGCCTAAATTAGTCAGCATTCCTTCGAGGAAACCCGTTTCTTCTGACGTAAGGGTGCGCACGGTAATTTTCAAAAAAGAAGTTTCAGAGCTATGCTGGAA
Unit6093	+	variant_Unit6093_0_guide_chr08_-_319396	GAGTTACTGTCTGTTTTCCTATAATTATCTCTCTTACAGTGATGAGAATGCTAAAATTTCAAGTGGTAAACTTGGTTGAAACCTCCTTAGCGCTTTCTCAGGATTTGCGCTTCGCACGGTAGGAAACCCGTTTCTTCTGACGTAAGGGTGCGCAAAATTTCAAGTGGTAAACATGTTTCAGAGCTATGCTGGAA
Unit9389	-	variant_Unit9389_0_guide_chr12_+_786122	GAGTTACTGTCTGTTTTCCTGGGTAAACCTTTCGATTATAAAGACGTTACTGCTCAAAAATGTGTAGAAGCTAAGGAGATATTCTCTCGTATGTTTAATTGGAGTTGGCTTTTTTGGACTAGGAAACCCGTTTCTTCTGACGTAAGGGTGCGCACAAAAATGTGTAGAAGCATAGTTTCAGAGCTATGCTGGAA
Unit10780	-	variant_Unit10780_0_guide_chr13_-_172273	GAGTTACTGTCTGTTTTCCTAAGAAGGCATATTCCTTTACAAAAGTACATTGATCTTACAAGAAGCTAGCTAAGGTACTATTTAAAAAACAACTACACTCCATCAATACATAAAATTGTTAGGAAACCCGTTTCTTCTGACGTAAGGGTGCGCATCTTACAAGAAGCTAGCTAAGTTTCAGAGCTATGCTGGAA
Unit9325	+	variant_Unit9325_0_guide_chr12_+_874491	GAGTTACTGTCTGTTTTCCTATATATATAGTTATTTAGCTCTATACAGGTGTAAGAAGGCGTTGATAAAACTAGGTAACAAAATAAAAAAATAGAGGGAGGGGTGTGGCTAAATGCGATTAGGAAACCCGTTTCTTCTGACGTAAGGGTGCGCAAGAAGGCGTTGATAAAACTAGTTTCAGAGCTATGCTGGAA
Unit7641	-	variant_Unit7641_0_guide_chr10_-_90797	GAGTTACTGTCTGTTTTCCTGACATCAGAAGAAAAATTCATACTGCTGCGATTGCTGCTTTTAAGCAATAATAGGTTGATTCAATTGTTGTTCTATTACTACTTTTCTATGATATATATAAGGAAACCCGTTTCTTCTGACGTAAGGGTGCGCAGCTGCTTTTAAGCAATAATAGTTTCAGAGCTATGCTGGAA
Unit9966	-	variant_Unit9966_0_guide_chr12_-_95468	GAGTTACTGTCTGTTTTCCTAGTTCAGATAGTACTGAAGTCTAAGTTAAAGATATACTAATTTTAACAGATTTGGTAGTCATATATATGAGTCATATGAGTCGCTACATTCAAATGTACAAGGAAACCCGTTTCTTCTGACGTAAGGGTGCGCAATACTAATTTTAACATGATTGTTTCAGAGCTATGCTGGAA
Unit5133	+	variant_Unit5133_0_guide_chr07_+_377890	GAGTTACTGTCTGTTTTCCTTCACATTGGCCGTTTTAACGCAAGTTGGCGTACTTATATTGACTGTTGGAGAAAGGGTAATCAAGAGAAACGGAAACGGCCTCCTCATCGTTAAGCTCATAGGAAACCCGTTTCTTCTGACGTAAGGGTGCGCATATATTGACTGTTGGATGAAGTTTCAGAGCTATGCTGGAA
Unit12812	-	variant_Unit12812_0_guide_chr15_+_1068939	GAGTTACTGTCTGTTTTCCTACTTTTCTTCATTTATTTGATATAGAAAATGCGCAATATACAATCTCTCTTGCAGGATTGATATGATTTTTCCGAGGGAGCGATATTCAACCAGGTTTCGAGGAAACCCGTTTCTTCTGACGTAAGGGTGCGCAAATATACAATCTCTCATTGCGTTTCAGAGCTATGCTGGAA
Unit6493	-	variant_Unit6493_0_guide_chr08_-_456342	GAGTTACTGTCTGTTTTCCTAGCGTGATTTCAACTTAAAATTAGAGATTATTAGATAATTTTTTTTTAAAGACGGGCAAGAAAGTGAAAGTCTAAAAGGAACGTTTATCGCTTAATTTTTAGGAAACCCGTTTCTTCTGACGTAAGGGTGCGCAGATAATTTTTTTTTAAATGAGTTTCAGAGCTATGCTGGAA
Unit6371	-	variant_Unit6371_0_guide_chr08_-_534573	GAGTTACTGTCTGTTTTCCTATAAAAGAATCGAAAAGATATGAAAGGTTTTAAGGCGGAAGACTATAGAGTTTGGGCACAGAAAAAAAGTATCACTTTAAAGGAAGTCTTTTATATACGTAGGAAACCCGTTTCTTCTGACGTAAGGGTGCGCAGGCGGAAGACTATAGATGTTGTTTCAGAGCTATGCTGGAA
Unit10935	-	variant_Unit10935_0_guide_chr13_-_330207	GAGTTACTGTCTGTTTTCCTTGTACCCCTCCACTCAAATCGTTCTGATACGTACGTCTCTAGGTGTCAGATGAGGAGTAACTTGCAGATGTTTTACATGCGTTTCTTTTGGTTTACGCGAAGGAAACCCGTTTCTTCTGACGTAAGGGTGCGCACGTCTCTAGGTGTCAGATGAGTTTCAGAGCTATGCTGGAA
Unit4245	-	variant_Unit4245_0_guide_chr05_+_193560	GAGTTACTGTCTGTTTTCCTCTTTTCATGTGTTAGCAACAACATTACAGGGATTTTTTCAGACTTTCTGTTACCGGTCAATCTGCTGATGCATACATACAGGTATAAAGAACACTTTGCCAGGAAACCCGTTTCTTCTGACGTAAGGGTGCGCATTTTCAGACTTTCATGTTACGTTTCAGAGCTATGCTGGAA
Unit7714	-	variant_Unit7714_0_guide_chr10_-_431604	GAGTTACTGTCTGTTTTCCTGTTATGAATAGGTAAATAATACTAGAGTAGGACGATAGAAGTCTGTAGAGTTACGGAAGCTTGTAAAAAACCTCAGAGATGCTCACAAATTGTGGTATTCAGGAAACCCGTTTCTTCTGACGTAAGGGTGCGCAATAGAAGTCTGTATGAGTTAGTTTCAGAGCTATGCTGGAA
Unit13734	+	variant_Unit13734_0_guide_chr16_+_346711	GAGTTACTGTCTGTTTTCCTAAACCGAGCGCCAAACTATCTTATTCAAGGAATCAAATAACAATACAAAGCAGAGGTAAAACATTATTCGCCACATATATATGTACATATCTATATGTTTAGGAAACCCGTTTCTTCTGACGTAAGGGTGCGCAAAATAACAATACAAATGCAGGTTTCAGAGCTATGCTGGAA
Unit6585	+	variant_Unit6585_0_guide_chr09_+_81920	GAGTTACTGTCTGTTTTCCTTCATATTTACAGCGATAGTTTCCTTGAAGTCGTCGGAATACGCTCTAGCGCTGTGGTTGATTTTTAATTGTTTTTTTGTGTTGAGACGCGAAAGTAAGGAAGGAAACCCGTTTCTTCTGACGTAAGGGTGCGCAGGAATACGCTCTATGCGCTGGTTTCAGAGCTATGCTGGAA
Unit330	+	variant_Unit330_0_guide_chr02_-_791096	GAGTTACTGTCTGTTTTCCTTAATGAAAATGCTTGAATTTTTATATTGTATATTGATACACTCTATTCTGTTCCGGCAACAATTATTTTTTTTAATTCTGTAAATTTACTTTTTGACGTAAGGAAACCCGTTTCTTCTGACGTAAGGGTGCGCAGATACACTCTATTCATGTTCGTTTCAGAGCTATGCTGGAA
Unit7291	+	variant_Unit7291_0_guide_chr10_+_321377	GAGTTACTGTCTGTTTTCCTTATTTTGTGTATGTATTTGTACATTGCTTTTAATATCTAAGTTTGTCTATAAAGGAAATTTAGTAGTGGTTTAATTTCCAGAGCCTCACTTTACCTTGTTAGGAAACCCGTTTCTTCTGACGTAAGGGTGCGCATATCTAAGTTTGTCTATAAAGTTTCAGAGCTATGCTGGAA
Unit10089	+	variant_Unit10089_0_guide_chr13_-_420600	GAGTTACTGTCTGTTTTCCTATAAGACAAAAGTTCTCTTACCCCTTTTTATTTGGCAATGTTTTAGGTCTCCGTGGCCAAGAAATGTGCCAAGGAAGGAAATTATAATGCTTTTATTTCGAGGAAACCCGTTTCTTCTGACGTAAGGGTGCGCAGCAATGTTTTAGGTCATCCGGTTTCAGAGCTATGCTGGAA
Unit7424	+	variant_Unit7424_0_guide_chr10_-_198136	GAGTTACTGTCTGTTTTCCTAAACCCCAACAGTAACCAAGCTGCCAACTTTAACGTTAAAATAGTTGCTCCGATGGCGCTAACGTTCAGGGCAGCTGTGCGTATGAAGATGGCTCTTTCAAGGAAACCCGTTTCTTCTGACGTAAGGGTGCGCAGTTAAAATAGTTGCATCCGAGTTTCAGAGCTATGCTGGAA
Unit7	+	variant_Unit7_0_guide_chr01_+_79063	GAGTTACTGTCTGTTTTCCTTATTTCCTTTGAACCTGTTGCATTGTTGTATTGTTGTATTGCTGCAGAGTTTTAGGCACTTAGTATTAGACATTCCTAAGCCTCCCTCACCGTAAATTACAGGAAACCCGTTTCTTCTGACGTAAGGGTGCGCATGTATTGCTGCAGATGTTTTGTTTCAGAGCTATGCTGGAA
Unit6398	-	variant_Unit6398_0_guide_chr08_-_355764	GAGTTACTGTCTGTTTTCCTCATTTCATTCATTTTAAGCGCTTTTTATAATATTGTTATTTCTCTTTAAGAAAGGTTAGTAAACTTTCAATTTTTTGCTTAAATAGGTGACACAAAATGGAGGAAACCCGTTTCTTCTGACGTAAGGGTGCGCATGTTATTTCTCTTTAATGAAGTTTCAGAGCTATGCTGGAA
Unit7237	+	variant_Unit7237_0_guide_chr10_+_763587	GAGTTACTGTCTGTTTTCCTTTTCTATCCAGCTCACTCGATAATCGTAATAATACTTTTATAAAGCTTTAAGCGGGTACTTTGAGAGTGTGCCGTAACTTTGGTTTACATTTAAGGTGCTAGGAAACCCGTTTCTTCTGACGTAAGGGTGCGCAACTTTTATAAAGCTTTAATGGTTTCAGAGCTATGCTGGAA
Unit7523	-	variant_Unit7523_0_guide_chr10_+_716607	GAGTTACTGTCTGTTTTCCTGAAAAAGGAGGATAGGATGTATTATTTTAAAATTCAATTTCTAATAAACTTAATGGAGATATACAAAAGAAGAAAATAATTAAGTTGTTATGAAATTTATAGGAAACCCGTTTCTTCTGACGTAAGGGTGCGCACAATTTCTAATAAACATTAAGTTTCAGAGCTATGCTGGAA
Unit122	-	variant_Unit122_0_guide_chr01_+_221934	GAGTTACTGTCTGTTTTCCTACACCGTGAGTAGTAAACGGGGTTATATTTTATTATGTTGCTAGTCTCTTTTATGGCACTTGTAGTTTGGAGGAAAAATGATCGGATAACCAAAACGAAAAGGAAACCCGTTTCTTCTGACGTAAGGGTGCGCAATGTTGCTAGTCTCATTTTAGTTTCAGAGCTATGCTGGAA
Unit6397	-	variant_Unit6397_0_guide_chr08_-_357305	GAGTTACTGTCTGTTTTCCTAGATAATTCTGTTCCATTGATTTCTTCTCTATTGTTATATCATAATTTTCAGAGGTAATTCATTGATTTTTTTGAATGCTAATGAGCCTACTTTGAAAACAGGAAACCCGTTTCTTCTGACGTAAGGGTGCGCAGTTATATCATAATTTTCATGGTTTCAGAGCTATGCTGGAA
Unit10376	+	variant_Unit10376_0_guide_chr13_+_761752	GAGTTACTGTCTGTTTTCCTGACTAAAGGGACAGCGACGAGGATCCAGCCTGGACAGTGATAGAAAAGTTAGCGGGAATACGTATATATAGTAGTATAAATTGTGGTTATAGAACATCGCAGGAAACCCGTTTCTTCTGACGTAAGGGTGCGCAACAGTGATAGAAAAGTTATGGTTTCAGAGCTATGCTGGAA
Unit2495	+	variant_Unit2495_0_guide_chr04_+_1018170	GAGTTACTGTCTGTTTTCCTTTTGTCAAAAGCACGAGCGCGATGAGAATTAAAGTCAGATCTGGTTAAGATTCTGGTACAACAGCAGAAACAAATCGAGTACAAACTTAATCTTATTCTGAGGAAACCCGTTTCTTCTGACGTAAGGGTGCGCATCAGATCTGGTTAATGATTCGTTTCAGAGCTATGCTGGAA
Unit5895	-	variant_Unit5895_0_guide_chr07_-_210687	GAGTTACTGTCTGTTTTCCTTAGAAGATAGTATTATCAAAATTAAACAAGGATCTTTATATACTCATAGAGAGAGGTATAAAACACCCACACTAATTGATTTATTATTGCTTACGAACAAAGGAAACCCGTTTCTTCTGACGTAAGGGTGCGCATTTATATACTCATATGAGAGGTTTCAGAGCTATGCTGGAA
Unit13967	+	variant_Unit13967_0_guide_chr16_+_446005	GAGTTACTGTCTGTTTTCCTAAGATGAGATAAGGATTGAGAAACAGTCACCAAGTTTAATGAAAGTGAAAGAAAGGATTGATTATATAATAGGATAATGAATCACAAAGTATAAAAAGAAAGGAAACCCGTTTCTTCTGACGTAAGGGTGCGCATTTAATGAAAGTGAAATGAAGTTTCAGAGCTATGCTGGAA
Unit3635	+	variant_Unit3635_0_guide_chr05_+_312591	GAGTTACTGTCTGTTTTCCTTCAGCGAAGAAGAATTGAATAACTATAGTGAATTTCAAGAGCTAGAGGAGGTTAGGTATTAGTTCAAAACAAAGATTTCAAGAAACCAACATAGATTAAGAGGAAACCCGTTTCTTCTGACGTAAGGGTGCGCATCAAGAGCTAGAGGATGGTTGTTTCAGAGCTATGCTGGAA
Unit9036	+	variant_Unit9036_0_guide_chr12_+_494356	GAGTTACTGTCTGTTTTCCTACTTCTACACTGGAAGGTCATCATTATTTTTTGTTAAGTACTTTACGAAGAGAAGGTAGTTTATCAGCTTATATTTCAGGTCCGTTGACTTTTTCTGGCTAGGAAACCCGTTTCTTCTGACGTAAGGGTGCGCATAAGTACTTTACGAATGAGAGTTTCAGAGCTATGCTGGAA
Unit12965	-	variant_Unit12965_0_guide_chr15_+_313459	GAGTTACTGTCTGTTTTCCTCATCTAGAACAGGAAATTATGATCTGAATTTGTTTGATTCAGCTTAGCTTTCGTGGCTTCTATTTCAATAGAGCGGTTCTTCCTTACAGACGGCGCTGTGAGGAAACCCGTTTCTTCTGACGTAAGGGTGCGCATGATTCAGCTTAGCATTTCGGTTTCAGAGCTATGCTGGAA
Unit11084	-	variant_Unit11084_0_guide_chr13_+_531043	GAGTTACTGTCTGTTTTCCTAAATTTCCTAAATTTGCTTAATTGTTAATGCAGTTGTTATTGCATTAAGACTTCGGCTATCGTTTCCTTTCTTCGTGTCGGCAATCTTGTATAAAAGTTAAGGAAACCCGTTTCTTCTGACGTAAGGGTGCGCATGTTATTGCATTAAGACATTGTTTCAGAGCTATGCTGGAA
Unit4862	+	variant_Unit4862_0_guide_chr07_-_77747	GAGTTACTGTCTGTTTTCCTCGTACGTCCCATGTGCTCGGTCATACTATGGCTGCTATATATACAACTGGTTGTGGAGAATTTACGCAGGATGTGCCTACTACCTTGGGAGCTACTAATGAGGAAACCCGTTTCTTCTGACGTAAGGGTGCGCACTATATATACAACATGGTTGGTTTCAGAGCTATGCTGGAA
Unit8388	-	variant_Unit8388_0_guide_chr11_-_566170	GAGTTACTGTCTGTTTTCCTGATGCTTTAAAAAACCTTTCTCTTAAAAGAAAGCATAACAATTTGTGAGCTTTAGGGAGCCTATTGTTTGATGGTTTATAGGAGCCGGATTTGTCTTTTTAGGAAACCCGTTTCTTCTGACGTAAGGGTGCGCAATAACAATTTGTGATGCTTTGTTTCAGAGCTATGCTGGAA
Unit10756	-	variant_Unit10756_0_guide_chr13_-_259114	GAGTTACTGTCTGTTTTCCTCTTTCATGGAATCGTGCCTTCACACCGGCTATATTGTTAATTTCGACAGCCAAGGATGATTGAGATCCTCAATAGAAGATTTTATAACTTTGTTATCATTAGGAAACCCGTTTCTTCTGACGTAAGGGTGCGCATTGTTAATTTCGACAGCCAAGTTTCAGAGCTATGCTGGAA
Unit10741	-	variant_Unit10741_0_guide_chr13_-_310734	GAGTTACTGTCTGTTTTCCTCAAATATTACGTGAATACGTGAGATGAATAGCCGATATTAAGTAGATAAGAGAGGTTTCAGACGAAGCACATAGTAAACTCAGAAATATGCACTTGCGCGAGGAAACCCGTTTCTTCTGACGTAAGGGTGCGCAGATATTAAGTAGATAATGAGGTTTCAGAGCTATGCTGGAA
Unit9574	-	variant_Unit9574_0_guide_chr12_+_931494	GAGTTACTGTCTGTTTTCCTACGATGCATGAGTGATAGAGGCATTGAACTTTAGTAAACAATAGAAATAACCTCGGAGTTATTATTTTTTTCTGCTTATTCTTTGGTCGCAAAAAAGTGTAGGAAACCCGTTTCTTCTGACGTAAGGGTGCGCATAAACAATAGAAATAACCATGTTTCAGAGCTATGCTGGAA
Unit8707	-	variant_Unit8707_0_guide_chr11_+_312234	GAGTTACTGTCTGTTTTCCTCAACATTAAACTAATAATCTTCTGGATGCGATAGTCTTACTTGATAAAAATCTTGGCGATATTGTGTTACCTGGATTATCAAGCTCGCCACTAAAGGTGTAGGAAACCCGTTTCTTCTGACGTAAGGGTGCGCATCTTACTTGATAAAAATCATGTTTCAGAGCTATGCTGGAA
Unit2382	+	variant_Unit2382_0_guide_chr04_+_524909	GAGTTACTGTCTGTTTTCCTTGCTTAGACGAGATTGTTCATTCTGCATAATATAGCGAGTCAGAGCACAGTTTAGGCAATATCTGATTTAAATTTCAAAATTAGGGATGTATATTCTAAAAGGAAACCCGTTTCTTCTGACGTAAGGGTGCGCAGCGAGTCAGAGCACATGTTTGTTTCAGAGCTATGCTGGAA
Unit3630	+	variant_Unit3630_0_guide_chr05_+_304423	GAGTTACTGTCTGTTTTCCTACGTATATAAATATATAAATATATATATATCCATTAAATAACGAAGTAGGACAGGTCTAAAAATAGTGCTTCTCATGTATTGATTTTGAGTAGCCATAAGAGGAAACCCGTTTCTTCTGACGTAAGGGTGCGCATTAAATAACGAAGTAGGACAGTTTCAGAGCTATGCTGGAA
Unit4753	+	variant_Unit4753_0_guide_chr07_-_694825	GAGTTACTGTCTGTTTTCCTGTAATGACGCTGACAGAGAACACACTAAACTTATTCAAATATGTATCTAAGATTGGTACAAATAACTATGCTACTAACCTTTATTGAGAGAAATTCCTTCAGGAAACCCGTTTCTTCTGACGTAAGGGTGCGCATCAAATATGTATCATAAGATGTTTCAGAGCTATGCTGGAA
Unit7516	-	variant_Unit7516_0_guide_chr10_-_748414	GAGTTACTGTCTGTTTTCCTATTATTACTAATTGCTGTTATCATAAAGACTCTCTAACAATTACGCAAAGAAAGGCTAATTACAAGCGTCCAAGCATTAAGCACTATGTATTGGTATGCGAGGAAACCCGTTTCTTCTGACGTAAGGGTGCGCACTAACAATTACGCAAATGAAGTTTCAGAGCTATGCTGGAA
Unit685	-	variant_Unit685_0_guide_chr02_+_587634	GAGTTACTGTCTGTTTTCCTCTTGAGTTGAAAAACACATAATACATAGTACTGTACTTTTCTCTTTTTCTCGTTGGCGAAAATATAATCTTTCTCAAAAATATATATATATGTATATATAAGGAAACCCGTTTCTTCTGACGTAAGGGTGCGCAACTTTTCTCTTTTTCATCGTGTTTCAGAGCTATGCTGGAA
Unit12339	+	variant_Unit12339_0_guide_chr15_-_1046332	GAGTTACTGTCTGTTTTCCTATCGGGAGAAAAAAATTTTGTTTTTTATTTTATTTTCTTTAAAGTACTATATTTGGAATGATGACATGTGGAAATATAACAGAGACAGAATATTTAATTTAGGAAACCCGTTTCTTCTGACGTAAGGGTGCGCATTCTTTAAAGTACATATATTGTTTCAGAGCTATGCTGGAA
Unit7655	-	variant_Unit7655_0_guide_chr10_-_698557	GAGTTACTGTCTGTTTTCCTGCACAACTTTCATCCCTTATCCCACTTCTTTGAAAACTTTTAGAAGCCATTGAGGTATTGTACATTTACCTATCTTAGCAGATTCCTTATTAGCCGCCGAAGGAAACCCGTTTCTTCTGACGTAAGGGTGCGCAAAACTTTTAGAAGCCATTGAGTTTCAGAGCTATGCTGGAA
Unit509	+	variant_Unit509_0_guide_chr02_+_250141	GAGTTACTGTCTGTTTTCCTTAATCATTTTAACAGATTATTTTTACCTTTTTCAACTCATGAACTCAGTTCAAAGGTACAATATACTGCCGTTTCTTCAAAGTATCCGAATGATTTGAACAGGAAACCCGTTTCTTCTGACGTAAGGGTGCGCAACTCATGAACTCATGTTCAAGTTTCAGAGCTATGCTGGAA
Unit3037	-	variant_Unit3037_0_guide_chr04_-_1012275	GAGTTACTGTCTGTTTTCCTGTAACTATCAAATGAAATAAGGAAGCAGTATTAGGAAACGGTATCAACAGTTCGGGTCACCCTCATTTTTCTTTGTTTCCTTTCTTTTTTTTTGTTTCTCAGGAAACCCGTTTCTTCTGACGTAAGGGTGCGCAGGAAACGGTATCAACATGTTGTTTCAGAGCTATGCTGGAA
Unit10085	+	variant_Unit10085_0_guide_chr13_+_408661	GAGTTACTGTCTGTTTTCCTAGTCTGAAAACTGAGGATAAAACGAACAGTCACAGTTGAGTTGTTCTTTTTCAGGAAATTCTTACTATGTACTGCATTTAGGAGGGGAGTTCATCACACTAGGAAACCCGTTTCTTCTGACGTAAGGGTGCGCAAGTTGAGTTGTTCTTTTTCAGTTTCAGAGCTATGCTGGAA
Unit13164	-	variant_Unit13164_0_guide_chr15_-_411606	GAGTTACTGTCTGTTTTCCTAAATCTGTCATTGAAATTTAGATGATATGCAAAACACATTACGAAAAGTCAATTGGAGTTTTAAAGAACTCATGTTGCTGTTACAATACGTAGAATGGTCAGGAAACCCGTTTCTTCTGACGTAAGGGTGCGCACACATTACGAAAATGTCAATGTTTCAGAGCTATGCTGGAA
Unit10522	+	variant_Unit10522_0_guide_chr13_+_492855	GAGTTACTGTCTGTTTTCCTGAACCGTAAAGAAATACTGGTAGAAGTGTTTACTCTGGTTCCTTTCAACGACAGGTATACAACTATATTGCATGAGAACTGGATGCGATGCAAGTACTTCAGGAAACCCGTTTCTTCTGACGTAAGGGTGCGCATCTGGTTCCTTTCAACGACAGTTTCAGAGCTATGCTGGAA
Unit7096	-	variant_Unit7096_0_guide_chr09_-_36722	GAGTTACTGTCTGTTTTCCTTTTAGCCCAATGGGGAAATACTACAAGAGGCTAACAGCATTCGATAAGTTCAAAGGAAGAACCTGATATCTTATGCTGTACGAGCTTTCTTAATACCATAAGGAAACCCGTTTCTTCTGACGTAAGGGTGCGCACAGCATTCGATAATGTTCAAGTTTCAGAGCTATGCTGGAA
Unit5176	+	variant_Unit5176_0_guide_chr07_+_553996	GAGTTACTGTCTGTTTTCCTTCAACGGTCATATTAGGAGCCACTTCTATTTTTAACTCAATATTGAGAAAGTATGGGTAATTAGATAATTGTTGGGATTCCTTAATGATAAGGGCAATATAGGAAACCCGTTTCTTCTGACGTAAGGGTGCGCAACTCAATATTGAGAAATGTAGTTTCAGAGCTATGCTGGAA
Unit150	-	variant_Unit150_0_guide_chr01_+_38773	GAGTTACTGTCTGTTTTCCTATAGAAATTTTGAGAAAACAATAATGATTGTTTATACAATGAAAATCAGTTCTGGAATAATTGCCTTCGCACTACTTTTACACCAGATTAATGGTGCATCAGGAAACCCGTTTCTTCTGACGTAAGGGTGCGCAATACAATGAAAATCAGTTCAGTTTCAGAGCTATGCTGGAA
Unit7521	-	variant_Unit7521_57_guide_chr10_+_719626	GAGTTACTGTCTGTTTTCCTTTATGAACTGCTCTTTGGATACGGCCACTCAGTGGCACCCACAGTCTTACTCGAGGCATACGACCTCCTTTTCGTCACCGTGTCGCCCAACATGCAACAAAGGAAACCCGTTTCTTCTGACGTAAGGGTGCGCAGCACCCACAGTCGCATCTCGGTTTCAGAGCTATGCTGGAA
Unit1367	+	variant_Unit1367_36_guide_chr03_+_194404	GAGTTACTGTCTGTTTTCCTTATGTTAATAAAGTTACCATGAAGCTTTTTTACTGCTCTCAGACCATAAAGACATAAGCAACTTGTCATATCTATTTCGATTTCAGCGGTTATTTTCTTCAGGAAACCCGTTTCTTCTGACGTAAGGGTGCGCATGCTCTCAGACCATAAAGACGTTTCAGAGCTATGCTGGAA
Unit4254	-	variant_Unit4254_24_guide_chr05_+_148724	GAGTTACTGTCTGTTTTCCTTATACTTCGCTTCTTTACGTAATCATGCCTTTAATTTCATCTTCATTTGCCTTAGAAAAAAGCTATTCCTTTTGACATCATAAAATATCTTTATTAAAGAAGGAAACCCGTTTCTTCTGACGTAAGGGTGCGCAATTTCATCTTCATTTGCCTAGTTTCAGAGCTATGCTGGAA
Unit13404	-	variant_Unit13404_15_guide_chr15_+_341796	GAGTTACTGTCTGTTTTCCTTCAAAAAATTAACATGTTTAATGTTTGTTAAATCTATGTAACTAAGTTAAGGTTTAATTCAAATATATCATAAAAAAATTAATGAGTAGAAAAAAAAATAAGGAAACCCGTTTCTTCTGACGTAAGGGTGCGCACTATGTAACTAAGTTAAGGTGTTTCAGAGCTATGCTGGAA
Unit1634	+	variant_Unit1634_21_guide_chr04_-_207149	GAGTTACTGTCTGTTTTCCTTTACCCAACGTTTGGCAAACAATTACAGGAAGAAAAAGCCAAGTCCGTAGCTTAGGATCTCTTACATGAAACCATATTAAATGTCAACCAAAACACTTCAAGGAAACCCGTTTCTTCTGACGTAAGGGTGCGCAAAAAGCCAAGTCCGTAGCTCGTTTCAGAGCTATGCTGGAA
Unit8855	+	variant_Unit8855_21_guide_chr12_-_538188	GAGTTACTGTCTGTTTTCCTGAACGTAGAAAATTTAAAAACGATCAAGCTTGCGTGAGAGAACTTGTAAAGTTTAAAATCTGATTTCTAAACCCATAATGATTCTTCATCGAGCTTTCTTAGGAAACCCGTTTCTTCTGACGTAAGGGTGCGCAGTGAGAGAACTTGTAAAGTAGTTTCAGAGCTATGCTGGAA
Unit6768	+	variant_Unit6768_33_guide_chr09_+_82101	GAGTTACTGTCTGTTTTCCTAAATTGCCTGTATAATGAAAGAATTTTCATATTTGATAAACTTCTATTAATTAAGGAAAGGAACCAAACGGGGAATATAGATACGCAGTGAGAGAAACAGAGGAAACCCGTTTCTTCTGACGTAAGGGTGCGCAGATAAACTTCTATGTAATTAGTTTCAGAGCTATGCTGGAA
Unit8443	-	variant_Unit8443_21_guide_chr11_-_310442	GAGTTACTGTCTGTTTTCCTCCAAATTCTTTGAATTTTCAACATATGCCTTCAACATTAATCTGTTAATATTTTGGTCGAATTTGAACTTTGATTGAATATGGGTAATACTGATTTCAAGAGGAAACCCGTTTCTTCTGACGTAAGGGTGCGCACATTAATCTGTGATTTATTTGTTTCAGAGCTATGCTGGAA
Unit2122	+	variant_Unit2122_15_guide_chr04_+_910224	GAGTTACTGTCTGTTTTCCTATAGAATATAAAAAATAATTCATTTATTTATATGTACATCTGTGCATAAGTAGCGGCGCTCTTTAACTGTTTCTACATACCATGCATGCTTGTCTAAAACAGGAAACCCGTTTCTTCTGACGTAAGGGTGCGCATACATCTGTGCAAATGGTAGGTTTCAGAGCTATGCTGGAA
Unit2217	+	variant_Unit2217_6_guide_chr04_-_1304127	GAGTTACTGTCTGTTTTCCTTTTCTTAGCAGACATAGAGGATAAAGCAGTGCTTAATGTAACCTTATTATGTTAGATCATATATTCCTACGACTAACTTGATATTATTGCTTTAATTTATAGGAAACCCGTTTCTTCTGACGTAAGGGTGCGCATAATGTAACCTTATTATGCGGTTTCAGAGCTATGCTGGAA
Unit1245	+	variant_Unit1245_6_guide_chr03_-_58114	GAGTTACTGTCTGTTTTCCTTTTAAGATATAAAAATACTAGCCTCTTCTCACTTCGTTTTCTCTCTGTCTAAGTTATACCATCATGAGATATGATATTTTTTCTTCTCCCTGCGCAATTCAGGAAACCCGTTTCTTCTGACGTAAGGGTGCGCATCGTTTTCTCTCTGTCTAAGGTTTCAGAGCTATGCTGGAA
Unit14477	-	variant_Unit14477_12_guide_chr16_+_83379	GAGTTACTGTCTGTTTTCCTTGTTTACAGTTTTTTGCTTGGCAAAGGTGCCATCGTTTGTCATGATAGCATGATTAAGCAGGCATCATTGATTTTGCAACTGTTGCGGACCAGGGCAGTGAGGAAACCCGTTTCTTCTGACGTAAGGGTGCGCACGTTTGTCATGATAGCATGAGTTTCAGAGCTATGCTGGAA
Unit13224	-	variant_Unit13224_6_guide_chr15_+_84058	GAGTTACTGTCTGTTTTCCTGCAAGATTTTTTATTGTTATTATTACAGTTTTTAAACTGGTAGCAGAGTTATCTTAAAACATGTACTAATCAGTCTAACACCCCGGAGGAGGCTTATCATAGGAAACCCGTTTCTTCTGACGTAAGGGTGCGCAAAACTGGTAGCAGAGTTATCGTTTCAGAGCTATGCTGGAA
Unit10945	-	variant_Unit10945_24_guide_chr13_-_285667	GAGTTACTGTCTGTTTTCCTTACTTTTCCTGCAAAGGATTTATGTTTTTTTGTTGCTTTGGAACTTAAGGCTCAGGGACTTTAAGAAAATCTGCAAATAATACTATGCCGCCTACAAAAAAGGAAACCCGTTTCTTCTGACGTAAGGGTGCGCAGCTTTGGAACTTTGGGGCTCGTTTCAGAGCTATGCTGGAA
Unit6824	+	variant_Unit6824_18_guide_chr09_-_405035	GAGTTACTGTCTGTTTTCCTTCCATGTTCTTTTTATCCACACATCCGATGTTTTACTTACAGTTGAGCATCTCAGTTAAGCGACAAATATAAACATATTATACTCAAAATGAAGCTCGTTAGGAAACCCGTTTCTTCTGACGTAAGGGTGCGCATACTTACAGTTGAGCATCTCGTTTCAGAGCTATGCTGGAA
Unit12285	+	variant_Unit12285_18_guide_chr15_-_792870	GAGTTACTGTCTGTTTTCCTGGAATACATTTTATCCAAAAAATCGGTGGTCAGTTACAAAAATTCTCAGTGTTTATTTGACTTGTAACTTCATTGGGATGTTTTTTCTACATCTTGTTATAGGAAACCCGTTTCTTCTGACGTAAGGGTGCGCATTACAAAAATTCTCAGTGTAGTTTCAGAGCTATGCTGGAA
Unit10136	+	variant_Unit10136_18_guide_chr13_-_624000	GAGTTACTGTCTGTTTTCCTTGTCTTAAATTGTGTGCTATGGTTCATGTTTATATTAAGACCAACTTTTTTATTATGCGTAAAGCAGAATCATTATTACAAATAGTAAAAATAAGTAAACAGGAAACCCGTTTCTTCTGACGTAAGGGTGCGCAATTAAGACCAACTTTTTTAAGTTTCAGAGCTATGCTGGAA
Unit13294	-	variant_Unit13294_6_guide_chr15_+_851511	GAGTTACTGTCTGTTTTCCTGCCCATCAAACATCCGAAGCCACATTATGAGTACAAAAGAGGCTGACGTTAATTTAACTCATGGTGTAATTTTGCTTCACTTTTCTGAATTCAAATGGAAAGGAAACCCGTTTCTTCTGACGTAAGGGTGCGCACAAAAGAGGCTGACGTTAATGTTTCAGAGCTATGCTGGAA
Unit6171	+	variant_Unit6171_36_guide_chr08_+_112302	GAGTTACTGTCTGTTTTCCTTACAAAGAACATTGAAATGATAAATAGTGAAAGAATTCCAATGAATGGGAATTAAATGGCATTTTGGCAAGAAATTGGGAGGTAAATTTTCGTAAAGCTGAGGAAACCCGTTTCTTCTGACGTAAGGGTGCGCAAATTCCAATGAATGGGAATAGTTTCAGAGCTATGCTGGAA
Unit7514	-	variant_Unit7514_24_guide_chr10_+_755696	GAGTTACTGTCTGTTTTCCTTTGCTATTGAACCTGGTGTTCCTAGCCGTTACTCTGATGAGACCAAAGAAGGGTTAATAACCTTTGCCCACATATGGCATTTGCTGCAACTCCTCCAATTAGGAAACCCGTTTCTTCTGACGTAAGGGTGCGCACTGATGAGACCAAAGAAGGGGTTTCAGAGCTATGCTGGAA
Unit13245	-	variant_Unit13245_24_guide_chr15_+_1058737	GAGTTACTGTCTGTTTTCCTTAACTTAATTCGCGGTTTAACTAACTTCCTCCACCAGTTCCATAAAAAAATGTTAATCAGTGCAAAAAAATTTTATCATAAATCTGATGAAGTATACTAAAGGAAACCCGTTTCTTCTGACGTAAGGGTGCGCACCAGTTCCATAAAAAAATGAGTTTCAGAGCTATGCTGGAA
Unit14433	-	variant_Unit14433_57_guide_chr16_-_220722	GAGTTACTGTCTGTTTTCCTCATCCTTTGCTGTCATCTGTTCCCAATTATTCATGCAATTGTATAATTAAGTCAGGCATTTCAACTTCCGGTAGATTCGTTTGTAATAATAGGTGAATTTAGGAAACCCGTTTCTTCTGACGTAAGGGTGCGCAGCAATTGTATAATTACTGTCGTTTCAGAGCTATGCTGGAA
Unit13677	+	variant_Unit13677_45_guide_chr16_+_55555	GAGTTACTGTCTGTTTTCCTATGCCAGTCTTGATGACGTCACATTTCATGTCTTGTAAATTGGCGTAAAAATTTGGGAAACTACTTCCTTTGGCGTGTTATTAATGCTGTATACTTTAACAGGAAACCCGTTTCTTCTGACGTAAGGGTGCGCAGTAAATTGGCGTCCAAAATTGTTTCAGAGCTATGCTGGAA
Unit11336	+	variant_Unit11336_51_guide_chr14_+_742711	GAGTTACTGTCTGTTTTCCTTTCTGATCTTATAATGAATCGTAATCGAAATCCACATATTTCATTCTAACTGACGGAGAATAGGTTAAGCGCTGCTGCTATGGTACCTACTTTTACTCTTAGGAAACCCGTTTCTTCTGACGTAAGGGTGCGCAACATATTTCATTCATACTGAGTTTCAGAGCTATGCTGGAA
Unit2093	+	variant_Unit2093_27_guide_chr04_+_780330	GAGTTACTGTCTGTTTTCCTGGGTAATAGAAGGTGGAAAATGAAAATTTTCTATTTTCCAATTGTATAACAGCAGGCATCGTTAGATTGGCTTTAAAGAGCTGAGTTTCCCATGCTGTCGAGGAAACCCGTTTCTTCTGACGTAAGGGTGCGCATTTCCAATTGTAAAATCAGCGTTTCAGAGCTATGCTGGAA
Unit7801	-	variant_Unit7801_24_guide_chr10_-_732614	GAGTTACTGTCTGTTTTCCTAAGTGCAAGTCGAGTATCGAACATGTCTCTGCCTGTTTACTTCGACTAAATAGTGGCGAGATAATAAGACTATTTTATTAGCAAGGGATAACTACACATTAGGAAACCCGTTTCTTCTGACGTAAGGGTGCGCAGTTTACTTCGACTTTTATAGGTTTCAGAGCTATGCTGGAA
Unit10189	+	variant_Unit10189_21_guide_chr13_+_895118	GAGTTACTGTCTGTTTTCCTGAACAAACACGAGTGATCTGACACTATGAAGTTAGCAGTAATCCTTTAAAGAGAGGTGGCCCAAAATTCAAATAAAATTAACTTTCCTTACCATTTAGCCAGGAAACCCGTTTCTTCTGACGTAAGGGTGCGCAGCAGTAATCCTTTCTAAGAGGTTTCAGAGCTATGCTGGAA
Unit8875	+	variant_Unit8875_33_guide_chr12_+_601542	GAGTTACTGTCTGTTTTCCTTAGGACTCGCAAATGTCGCGTTTAGCGTTGAAGAACATGGAAGTATAAACGTTTGGGGCTTGACAGCTCGACTTTTTTGCACTACTCCGCCTTGAACAGAAGGAAACCCGTTTCTTCTGACGTAAGGGTGCGCAACATGGAAGTATTGAACGTTGTTTCAGAGCTATGCTGGAA
Unit14513	-	variant_Unit14513_21_guide_chr16_+_734328	GAGTTACTGTCTGTTTTCCTATTGGTATATGATTAATAATTTTTAATCATAGGGGAGTCACACAGAAAGAAATTAAAAAAGAAAAAAGGAACTCATATATTATCTTTTCCAAGGGACCTAAGGAAACCCGTTTCTTCTGACGTAAGGGTGCGCAGGAGTCACACAGAAAGAAAAGTTTCAGAGCTATGCTGGAA
Unit3818	+	variant_Unit3818_27_guide_chr05_-_66929	GAGTTACTGTCTGTTTTCCTTTATTGAGATGCCTTTACTCATGAACGATCCATTTTTGGAGGTCTCGTATAATTAGCGCGGTTTTGAGTTAATGATACTCATTCGTATATTCAGAATGCAAGGAAACCCGTTTCTTCTGACGTAAGGGTGCGCATTTTGGAGGTCTCGTATAAGGTTTCAGAGCTATGCTGGAA
Unit10831	-	variant_Unit10831_51_guide_chr13_+_861744	GAGTTACTGTCTGTTTTCCTATGGGTACAACTCACAGGCGAGGGATGGTGTTTACTCGTGCTAGCAAACGCGGTTAAGCAAAAAGTAGAATATTATCTTTTATTCGTGAAACTTCGAACAAGGAAACCCGTTTCTTCTGACGTAAGGGTGCGCAACTCGTGCTAGCAAACGCGGGTTTCAGAGCTATGCTGGAA
Unit11505	+	variant_Unit11505_15_guide_chr14_-_742517	GAGTTACTGTCTGTTTTCCTCAAGCAGCAAGTTGGGCGAAAGTGTATTTCTGGTCCTTAAATAGTCCCGATTATTAAAAATTACAAGTCATGACAAAATTTAATTTATAGGTGCACAAAAAGGAAACCCGTTTCTTCTGACGTAAGGGTGCGCATCCTTAAATAGTCCCGATTAGTTTCAGAGCTATGCTGGAA
Unit11505	+	variant_Unit11505_15_guide_chr14_+_742515	GAGTTACTGTCTGTTTTCCTTATTTTGTGCACCTATAAATTAAATTTTGTCATGACTTGTAATTTTTAATAATCGGGACTATTTAAGGACCAGAAATACACTTTCGCCCAACTTGCTGCTAGGAAACCCGTTTCTTCTGACGTAAGGGTGCGCAACTTGTAATTTTCCCATAATGTTTCAGAGCTATGCTGGAA
Unit1359	+	variant_Unit1359_45_guide_chr03_-_143612	GAGTTACTGTCTGTTTTCCTAATACGCTGAACCCGAACATAGAAATATCGAATGGGAAAAAAAAACTGGATAAAGTTATAAAAGAGGAGCGAATTTTTTTTTAATAAAAATCTTAATAATAGGAAACCCGTTTCTTCTGACGTAAGGGTGCGCAGGGAAAAAAAAACTGGATAAGTTTCAGAGCTATGCTGGAA
Unit7380	+	variant_Unit7380_27_guide_chr10_+_747599	GAGTTACTGTCTGTTTTCCTGTCGCTGTGTAACGCACAGTATGCTAAGTACGAATCTTATATCGATTTAACCACGGTTTTCCTAAAAAGCTATCTTTCATCCAGATAAGGTCATATGATTAGGAAACCCGTTTCTTCTGACGTAAGGGTGCGCATCTTATATCGATTGGTTCCAGTTTCAGAGCTATGCTGGAA
Unit40	+	variant_Unit40_21_guide_chr01_-_79172	GAGTTACTGTCTGTTTTCCTTATCGGAGCCTTTGATTTAATCGCCGGTGCCTACGTCTTTGGTGTTTACATATCGGTCTTGAGTCCCATACTACATGCTCTGCTAATAATAATCATGCAAAGGAAACCCGTTTCTTCTGACGTAAGGGTGCGCAGTCTTTGGTGTGTATCATATGTTTCAGAGCTATGCTGGAA
Unit12785	+	variant_Unit12785_42_guide_chr15_+_993291	GAGTTACTGTCTGTTTTCCTGTGTATAAGTATGTATATACATATATGTTTATGCGTCTGTATCAGTACATGGTAAAGATATGCTGTGCTTACATTCATGGAATATTCAGATTGGGGCATGAGGAAACCCGTTTCTTCTGACGTAAGGGTGCGCACGTCTGTATCAGTACATGGAGTTTCAGAGCTATGCTGGAA
Unit903	-	variant_Unit903_42_guide_chr02_-_454048	GAGTTACTGTCTGTTTTCCTAGGGGATGTACTACTTTCAAACCTTCTCACTTTTTGTTGATTTTGAGTAAGTAAGGATTGTGGTTTAGGCATTTTGACAAGCTCCTTAAAATCTAAGCGTAGGAAACCCGTTTCTTCTGACGTAAGGGTGCGCATGTTGATTTTGAGTGCTGTAGTTTCAGAGCTATGCTGGAA
Unit2980	-	variant_Unit2980_42_guide_chr04_-_1345277	GAGTTACTGTCTGTTTTCCTGAGATGCAAATCTGGATCTCTATCAGCTTCCAAAAGGTAGCTCAGTAATAGACCGGTACATCACCTGTGCCAAAATATGTGATGTATTGCGTGGTTGCTGAGGAAACCCGTTTCTTCTGACGTAAGGGTGCGCAAGGTAGCTCAGCCATTAGACGTTTCAGAGCTATGCTGGAA
Unit1151	-	variant_Unit1151_9_guide_chr02_+_293734	GAGTTACTGTCTGTTTTCCTTGTCATTCATTCTTCGTACCAATCCTCTTCTCGACCTAACCTTTTAATTACCATGTTAGCCTACCATCACCACACCCACACACAAATGTTACAGCTGATTAGGAAACCCGTTTCTTCTGACGTAAGGGTGCGCAACCTAACCTTTTAATTACCAGTTTCAGAGCTATGCTGGAA
Unit5139	+	variant_Unit5139_42_guide_chr07_+_389794	GAGTTACTGTCTGTTTTCCTGAAAATGAAAAAGACGGCATTAAAGACTAGCTCTGTTTTAAGACAATAATTACAGGCCAGAGAATAAAGAGATACTCGTATGTATGAATTGTAGCCCCTTAGGAAACCCGTTTCTTCTGACGTAAGGGTGCGCAGTTTTAAGACAAATATTTACGTTTCAGAGCTATGCTGGAA
Unit1702	+	variant_Unit1702_18_guide_chr04_+_563478	GAGTTACTGTCTGTTTTCCTCATTATTTCAGGGTCGTAAACTCTTCTATGAAAGTCCAAGTCGATTAATCCAGTGGGTTTAAAAAGGTGAAATCTCTTTTGTAAACCATGTATCCAACATAGGAAACCCGTTTCTTCTGACGTAAGGGTGCGCATCCAAGTCGATCTTGTCCAGGTTTCAGAGCTATGCTGGAA
Unit1703	+	variant_Unit1703_21_guide_chr04_-_565419	GAGTTACTGTCTGTTTTCCTGACAGTAAAATATGCGGTCATTTTCGACTGCAAGTAGTTCAGCTACCATCCCCAGTTAACACAGTTTTTTTTTAGTCATAATTGCCTTTTTCTGGCGCCTAGGAAACCCGTTTCTTCTGACGTAAGGGTGCGCAGTAGTTCAGCTACCATCCCCGTTTCAGAGCTATGCTGGAA
Unit9653	-	variant_Unit9653_42_guide_chr12_+_619131	GAGTTACTGTCTGTTTTCCTGATAAATTTCGCAGCTACTGTTTTGTGGCATATTCAATTTTAAGAAGGAATGTTACTTAATCTTGAACCTGTTTGAATTAATGAAGACGTCGAACATACCAGGAAACCCGTTTCTTCTGACGTAAGGGTGCGCATCAATTTTAAGAAGGAATGCGTTTCAGAGCTATGCTGGAA
Unit12534	+	variant_Unit12534_18_guide_chr15_-_841730	GAGTTACTGTCTGTTTTCCTGTGGGAGTTGCTCTAGCTCTTCTTTTCCCCTCTGATCACCTACGGATGTAAGATTAACAGTGAATAGAAGGCATGTTTAATATGTATCATGCCTTTTTCGAGGAAACCCGTTTCTTCTGACGTAAGGGTGCGCAGATCACCTACGGATGTAAGAGTTTCAGAGCTATGCTGGAA
Unit8874	+	variant_Unit8874_36_guide_chr12_-_601445	GAGTTACTGTCTGTTTTCCTCCTACCACGTCTTCTCCGTTTACGGGCAAAAACACCTCTTAACATCAAAAATTAGCTTTCTTGCTTTTTTCTGAAATATATTCGTTGCATAGACACGGTAAGGAAACCCGTTTCTTCTGACGTAAGGGTGCGCAACCTCTTAACATCAAAAATTGTTTCAGAGCTATGCTGGAA
Unit2936	-	variant_Unit2936_39_guide_chr04_+_4848	GAGTTACTGTCTGTTTTCCTTAACACATAAATGCATATCATTTGTCACTTTCCCTAAATTTGGCATTTTCGTTTACACCAATATATTTTTGAAAATATACCAATACTGACGCATCTTTGTAGGAAACCCGTTTCTTCTGACGTAAGGGTGCGCACTAAATTTGGCATTTTCGTAGTTTCAGAGCTATGCTGGAA
Unit5436	-	variant_Unit5436_15_guide_chr07_+_325855	GAGTTACTGTCTGTTTTCCTAGGAAGGTATTTGCTTCTTAATGGCAAAACAGGTCCAGTTCCACTAAATAAAGATTAAAATTTACGTGTCATTTATTATGGGTTCAGAAATTATGTGTTAAGGAAACCCGTTTCTTCTGACGTAAGGGTGCGCATCCAGTTCCACTAAATAAAGGTTTCAGAGCTATGCTGGAA
Unit3258	-	variant_Unit3258_45_guide_chr04_+_4792	GAGTTACTGTCTGTTTTCCTTCGGTAAAGTCATTATTGATGGCAAATATATCGACCCGAGATTTGGTTTTCGATTAAACACATAAATGCATATCATTTGTCACTTTCCCTAAATTTGGCAAGGAAACCCGTTTCTTCTGACGTAAGGGTGCGCAACCCGAGATTTGGTTTTCGAGTTTCAGAGCTATGCTGGAA
Unit14659	-	variant_Unit14659_15_guide_chr16_+_20007	GAGTTACTGTCTGTTTTCCTTCACGGTAGCGGTTCAAATAAAAAGGAAAAGTCTTTCTCCCTTACTGTTTTTTTAAATTTGGCTCGTCATTAATAACAGAACTAAAGATGCAGGAAAAGGAGGAAACCCGTTTCTTCTGACGTAAGGGTGCGCATTTCTCCCTTACTGTTTTTCGTTTCAGAGCTATGCTGGAA
Unit13245	-	variant_Unit13245_30_guide_chr15_-_1058732	GAGTTACTGTCTGTTTTCCTATACTTCATCAGATTTATGATAAAATTTTTTTGCACTGATCCATCATAATTTATGGAACTGGTGGAGGAAGTTAGTTAAACCGCGAATTAAGTTAGGCGAAGGAAACCCGTTTCTTCTGACGTAAGGGTGCGCAACTGATCCATCATTTTTTTAGTTTCAGAGCTATGCTGGAA
Unit13264	-	variant_Unit13264_9_guide_chr15_+_980621	GAGTTACTGTCTGTTTTCCTACTTCTTTAAGAATATAATGCTGTAAATATATGTTTCGTACTTAGTTTAGTTTAGCGTGACATAATAACGGGTTGTGAATGTAATGAATAGAAAAGGCCGAGGAAACCCGTTTCTTCTGACGTAAGGGTGCGCATTTCGTACTTAGTTTAGTTAGTTTCAGAGCTATGCTGGAA
Unit2126	+	variant_Unit2126_45_guide_chr04_+_921013	GAGTTACTGTCTGTTTTCCTTGCATGATATAAATTTTTTGTTGTGTCTTCCTGTTTTCTCTGTTTAACTGTTTAGGTTCATTGGGCACTGTTGCTTACTTGAACATGATTGAGTAGCAAAAGGAAACCCGTTTCTTCTGACGTAAGGGTGCGCATTTTCTCTGTTGCTCTGTTTGTTTCAGAGCTATGCTGGAA
Unit12886	-	variant_Unit12886_81_guide_chr15_+_771651	GAGTTACTGTCTGTTTTCCTAGTAGGTTCCGCATAGGGAAAAAACGAGGGCGCCAAAAAACGTTTTACTGAACCGGACTCTGAAACAATAGAATCATGGTGACTCGGATATATGCAGTATAGGAAACCCGTTTCTTCTGACGTAAGGGTGCGCAAAAAAACGTTGGGCCTGAACGTTTCAGAGCTATGCTGGAA
Unit3875	+	variant_Unit3875_39_guide_chr05_-_272864	GAGTTACTGTCTGTTTTCCTATATCTTAAGACCTTTAGAATTGAAATACTTCGGTCGTTAGGAAGTAATGATTTAGCGATCATTTCCCCGTACACATTTCACGTCATGTATCATAGATGCAGGAAACCCGTTTCTTCTGACGTAAGGGTGCGCAGTCGTTAGGAAGTAATGATTGTTTCAGAGCTATGCTGGAA
Unit11047	-	variant_Unit11047_39_guide_chr13_+_762353	GAGTTACTGTCTGTTTTCCTCAAAACAAAGCCAGACTATAAGGGAAGATTCACCGTACCTGTTCTTTGGGACTTTAAACATGCACTATAGTAAATAATGAAAGCAGTGATATCATCAGAAAGGAAACCCGTTTCTTCTGACGTAAGGGTGCGCACGTACCTGTTCTTTGGGACTGTTTCAGAGCTATGCTGGAA
Unit12327	+	variant_Unit12327_36_guide_chr15_+_983580	GAGTTACTGTCTGTTTTCCTGCGGCAGTATGATGAATACAAGCGCGCTTATCTGTCGCTCTTCTTAATTGGAAAGGGAATCATATTGCCCGGCAGGGCGCTGACGGGAACCGCATTAAATAGGAAACCCGTTTCTTCTGACGTAAGGGTGCGCAGTCGCTCTTCTTACTTGGAAGTTTCAGAGCTATGCTGGAA
Unit8182	+	variant_Unit8182_33_guide_chr11_-_471760	GAGTTACTGTCTGTTTTCCTTGAAGCACAGTAATTAATATTTAAGCGTTCCCATGTTCAAATGTGTGAAAGGTTATAAAATCATTATGTTAAATTTTGAAATCCACATGACCTTGAATTAAGGAAACCCGTTTCTTCTGACGTAAGGGTGCGCATGTTCAAATGTGTGAAAGGTGTTTCAGAGCTATGCTGGAA
Unit8398	-	variant_Unit8398_33_guide_chr11_-_512311	GAGTTACTGTCTGTTTTCCTCAAGCTGACGCTGGATGTATATATACACTAAGCAACACTTGCTGATTTAATCCAGGGATGCCGCCACAATGCAGCGAGATAAGCCCAGGATCGGTTTCTAAGGAAACCCGTTTCTTCTGACGTAAGGGTGCGCAACACTTGCTGATTACAGTCCGTTTCAGAGCTATGCTGGAA
Unit10745	-	variant_Unit10745_33_guide_chr13_-_285683	GAGTTACTGTCTGTTTTCCTAATTTTGCCAAATGTTACTTTTCCTGCAAAGGATTTATGTTTTTTAATTGCTTTGGAACTTTGGGGCTCAGGGACTTTAAGAAAATCTGCAAATAATACTAGGAAACCCGTTTCTTCTGACGTAAGGGTGCGCATTTATGTTTTTTTGTTGCTTGTTTCAGAGCTATGCTGGAA
Unit6726	+	variant_Unit6726_30_guide_chr09_+_311026	GAGTTACTGTCTGTTTTCCTCGAAACTTTGCTTTGATGAGGATAGACAATAAATGCTTAAAAACATAATTCGTAGGATGAGTCGATTAGACGTTTAGTTGCTTGCAATGTACCAATACGCAGGAAACCCGTTTCTTCTGACGTAAGGGTGCGCAGCTTAAAAACAGAGCTTCGTGTTTCAGAGCTATGCTGGAA
Unit7139	+	variant_Unit7139_27_guide_chr10_-_271587	GAGTTACTGTCTGTTTTCCTGTTTAGTCAATATGTCTGTGGTCACGATAGATTCTTCACCCTTAAAATTATCCTGGTTTTGTTGGCATACTGCTCATTCATAGCTGTCATATCGGTTTTTAGGAAACCCGTTTCTTCTGACGTAAGGGTGCGCATTCACCCTTAAAATCATTCCGTTTCAGAGCTATGCTGGAA
Unit10218	+	variant_Unit10218_54_guide_chr13_+_149524	GAGTTACTGTCTGTTTTCCTTTGTACAATGTAAGCCCTTCATAATGGTCAGTATTAAGATAAGGACTGCTTAAGGCATTTTTTGTCTTACTGGGTACCACAGGATAATAACTTGGCGCCAAGGAAACCCGTTTCTTCTGACGTAAGGGTGCGCATTAAGATAAGGACTGCTATGGTTTCAGAGCTATGCTGGAA
Unit4092	-	variant_Unit4092_27_guide_chr05_-_309442	GAGTTACTGTCTGTTTTCCTATCTTAATATAAAGTTGATAATGACAGCAACCAATAAGAAAAAGCACTAAAAGTGGGCCCCAATCTGTCATCATAAGGACCTGATCCTCTACGTCTAATCAGGAAACCCGTTTCTTCTGACGTAAGGGTGCGCATAAGAAAAAGCACAACAAAGGTTTCAGAGCTATGCTGGAA
Unit13787	+	variant_Unit13787_15_guide_chr16_-_574929	GAGTTACTGTCTGTTTTCCTAACGTGAATACTAGTCCATAAATAATACTTGACTCTTACTTCAAGATTACATACGGCAATTCATTGTGTTCCTTAGGTAGATATGAAAGTAGGTATAAAAAGGAAACCCGTTTCTTCTGACGTAAGGGTGCGCACTTACTTCAAGAATAGCATAGTTTCAGAGCTATGCTGGAA
Unit7758	-	variant_Unit7758_15_guide_chr10_+_169770	GAGTTACTGTCTGTTTTCCTGAAAATTTGTCTACAAAATCATTCCATCCTTTGTTTTAAATAAAAATTAACTTTGGGAAATCATATTATTGAGTGTAATATACAAATAAAAATATTGGTTAGGAAACCCGTTTCTTCTGACGTAAGGGTGCGCATTTAAATAAAAACTCGACTTGTTTCAGAGCTATGCTGGAA
Unit6040	+	variant_Unit6040_30_guide_chr08_-_536760	GAGTTACTGTCTGTTTTCCTTGTTCGAAAAGAGAAATAAGGACAACGTTCTAATTTATACAAATATAACCAGTAGTTATATCGTAAAATCCTCGAACTTGCTTCTCATCACAGAAGTATAAGGAAACCCGTTTCTTCTGACGTAAGGGTGCGCATTTATACAAATATAACCAGTGTTTCAGAGCTATGCTGGAA
Unit8100	+	variant_Unit8100_33_guide_chr11_-_98716	GAGTTACTGTCTGTTTTCCTTGTCCTTTCTATTAACTACACTATTATGATTGAATTTTAAGCTTATTAGAAGTTATTCCGCTATTTCAGTACAATAAATGCTTTTCATTTTCGATTTCAGAGGAAACCCGTTTCTTCTGACGTAAGGGTGCGCAATTTTAAGCTTATTAGAAGCGTTTCAGAGCTATGCTGGAA
Unit3366	-	variant_Unit3366_9_guide_chr04_+_1004067	GAGTTACTGTCTGTTTTCCTCAGTTTAACTTGTACGTATCTTTGTTATTTCAGAATATGCAAGATTCCTCACTTTAAGATCTCATCGATAAACGTTAGTATCTTGAAAAATACGCAGATGAGGAAACCCGTTTCTTCTGACGTAAGGGTGCGCAAATATGCAAGATTCCTCACTGTTTCAGAGCTATGCTGGAA
Unit6307	-	variant_Unit6307_12_guide_chr08_+_355440	GAGTTACTGTCTGTTTTCCTGATTTTCAATCTCAAGTTTGTGTAATAGATAGCGTTATATTATAGAACTATAAAGTTATTGAATATACATAGTGTTTCATTCTTATTACTGTATATGTGAAGGAAACCCGTTTCTTCTGACGTAAGGGTGCGCAGTTATATTATAGAACTATAAGTTTCAGAGCTATGCTGGAA
Unit1246	+	variant_Unit1246_33_guide_chr03_-_60132	GAGTTACTGTCTGTTTTCCTTTTTATCGCTACCGTTATTACTGTTATCTCTCACCATTTTTTGAACCTGAATTTAATCTGGACTCTCGAGCAAGACCCAAGTTCTCATTGCCTCCTTTCCAGGAAACCCGTTTCTTCTGACGTAAGGGTGCGCACCATTTTTTGAACCTGAATGGTTTCAGAGCTATGCTGGAA
Unit7236	+	variant_Unit7236_24_guide_chr10_-_761266	GAGTTACTGTCTGTTTTCCTATGTTTCTAACGGAACTGTATTAGACCATGCGCTCAGTTAGCTGGAGTCGCGTTTATAACAAATTAGCTAAATTCACCATTACTTTACTTAAAGACCTATAGGAAACCCGTTTCTTCTGACGTAAGGGTGCGCATCAGTTAGCTGGAGTCGCGTGTTTCAGAGCTATGCTGGAA
Unit14540	-	variant_Unit14540_15_guide_chr16_+_582650	GAGTTACTGTCTGTTTTCCTTAGTATTCAAGCAGCGTCACCACCAAGTCAATTACTGACCGATCAAGGATTTGTTATTTGGATAATTTCATGTCTTCGTTATGATAAATTTGCTTTTCGTAGGAAACCCGTTTCTTCTGACGTAAGGGTGCGCAACTGACCGATCAAGGATTTGGTTTCAGAGCTATGCTGGAA
Unit2086	+	variant_Unit2086_21_guide_chr04_-_738676	GAGTTACTGTCTGTTTTCCTTGGCTGCATAGCTTGCCTAGAAAGGAGACGTCACGTCACTTAGGCAAGAAAATTAAACACTTTTCATAATATTCATCATAATATCAGAGATCGGCCAGCAAGGAAACCCGTTTCTTCTGACGTAAGGGTGCGCACGTCACTTAGGCAAGAAAAAGTTTCAGAGCTATGCTGGAA
Unit7312	+	variant_Unit7312_12_guide_chr10_-_429197	GAGTTACTGTCTGTTTTCCTTACATTAAAAGGGTTTACTGTATAATGTTATATATGTAGCATGAATTATAGAATTATCTCCCAATCATTTTGATAGGTTATTCTGCGGAATGATCAAGCTAGGAAACCCGTTTCTTCTGACGTAAGGGTGCGCAATGTAGCATGAATTATAGAAGTTTCAGAGCTATGCTGGAA
Unit1750	+	variant_Unit1750_36_guide_chr04_-_738906	GAGTTACTGTCTGTTTTCCTACAGTGATAGAATCATAGTGTTGGACAATGGTAAAGTAGCCGAGTTAACTCTCCGGGCCAGTTATTAAGTGATAACAAATCATTGTTCTATTCACTGTGCAGGAAACCCGTTTCTTCTGACGTAAGGGTGCGCAAGTAGCCGAGTTTGACTCTCGTTTCAGAGCTATGCTGGAA
Unit2381	+	variant_Unit2381_9_guide_chr04_-_517461	GAGTTACTGTCTGTTTTCCTTAATTATATATATATATATATATGTACTACTAATAATGACAGTGTGACCTAGGTTATCGAAACATCTAGCGTAACTTAATAGTTATTGGCTGCCACCTCTAGGAAACCCGTTTCTTCTGACGTAAGGGTGCGCATAATGACAGTGTGACCTAGGGTTTCAGAGCTATGCTGGAA
Unit12744	+	variant_Unit12744_24_guide_chr15_+_799662	GAGTTACTGTCTGTTTTCCTGGCGAGAAGTCTCGAGCTTCATGAGTTCACGTAATGCCATGGTGTAAATGCAGAGGTTCCTAATTGAAATTTTAACACCACCGCAGTCTTCTCACCGCCTAGGAAACCCGTTTCTTCTGACGTAAGGGTGCGCATGCCATGGTGGCATATGCAGGTTTCAGAGCTATGCTGGAA
Unit5018	+	variant_Unit5018_15_guide_chr07_+_871786	GAGTTACTGTCTGTTTTCCTCAGCCGTTAAATCCAATCATCCGAATAAAATGTTTGTCCTTGCTTAATTGTCCTGGTGATAAAAGCCATGACCACTTTTCTTGGAGCCTGCATTTGTTATAGGAAACCCGTTTCTTCTGACGTAAGGGTGCGCATTGTCCTTGCTAGTTTGTCCGTTTCAGAGCTATGCTGGAA
Unit5229	+	variant_Unit5229_18_guide_chr07_-_735683	GAGTTACTGTCTGTTTTCCTAAATATTGATGTGATTCTCTCCCATTCCTAATAAGAAATTAGAAGGAACTTTTTAAAGAATAAAGAGATACATTAAGGTACAAAAACAATGTAGTCCTCGAGGAAACCCGTTTCTTCTGACGTAAGGGTGCGCAAGAAATTAGAAGGAACTTTCGTTTCAGAGCTATGCTGGAA
Unit8293	+	variant_Unit8293_24_guide_chr11_+_308167	GAGTTACTGTCTGTTTTCCTAAAGTTTGTTGGACTCATTACCATGGAAGAAAAAAAGAAGATACTATAAATATTGGTTTCTCAGGTTAAATAAGGGACACCATTTTCCTATTAGGCTAGTAGGAAACCCGTTTCTTCTGACGTAAGGGTGCGCAAAGAAGATACTACGAAATATGTTTCAGAGCTATGCTGGAA
Unit8758	-	variant_Unit8758_48_guide_chr11_+_86492	GAGTTACTGTCTGTTTTCCTTTTATTTTATTTTTGTGTTGCAAGCGTTGATCCTTTCCATTATGCTTAATAAGAGGAGGCTGGATATGAATTATTTATTGCCAATATAAGGAGCATATACAGGAAACCCGTTTCTTCTGACGTAAGGGTGCGCATTCCATTATGCAACCATAAGGTTTCAGAGCTATGCTGGAA
Unit5627	-	variant_Unit5627_9_guide_chr07_+_483740	GAGTTACTGTCTGTTTTCCTAATTGTCTTTTTTTAGCCAAAACTCACTCCTGGTAATGTCTATATGGCCGCTATGTTATGCTATCATGCTATTGTTGACAATGAAAGAGTGGCTGATCATAGGAAACCCGTTTCTTCTGACGTAAGGGTGCGCATAATGTCTATATGGCCGCTAGTTTCAGAGCTATGCTGGAA
Unit4411	+	variant_Unit4411_6_guide_chr06_+_185501	GAGTTACTGTCTGTTTTCCTAGAAAAGAAGCTAAAGAGATTGACGTTACGTACATATGTATGAGTTAAAGGTGTGGACGACACTAGGGAGGCTTTACTTCTCTCCAAACATGTGAAGCTGAGGAAACCCGTTTCTTCTGACGTAAGGGTGCGCATATGTATGAGTGGGTAGGTGGTTTCAGAGCTATGCTGGAA
Unit14272	-	variant_Unit14272_27_guide_chr16_-_70843	GAGTTACTGTCTGTTTTCCTCGACTAACGATTATACAAATCGATGTACGGTGAAATACTCTCCCGTAAGTAACTGGGAAATCCAGCAGGTTGCCTTTAAAAGCTCAACAGTAGCATTTTAAGGAAACCCGTTTCTTCTGACGTAAGGGTGCGCAAATACTCTCCCGTAAGATGCGTTTCAGAGCTATGCTGGAA
Unit12218	+	variant_Unit12218_24_guide_chr15_-_437596	GAGTTACTGTCTGTTTTCCTGAAACTACTGGAGAATCTCAATGTCATATATCAAAATATTGGGTATTCTAATATTAAATTATCACCAAAGAGAAAATCATATTCACCACTATATCTAATTAGGAAACCCGTTTCTTCTGACGTAAGGGTGCGCAAAATATTGGGTATTCTAATAGTTTCAGAGCTATGCTGGAA
Unit6491	-	variant_Unit6491_24_guide_chr08_-_458724	GAGTTACTGTCTGTTTTCCTAGAAGAAATTGGATGAGGACAAAATGTGTTGTTGCAACTTTAACTACTAAGAAAGGTGAAAGTAAGGTATTAGAAGAGAGGACACAAGAGTTATAATATCAGGAAACCCGTTTCTTCTGACGTAAGGGTGCGCACAACTTTAACTACGTGAGAAGTTTCAGAGCTATGCTGGAA
Unit4224	-	variant_Unit4224_30_guide_chr05_+_266398	GAGTTACTGTCTGTTTTCCTCCCAAAGTGACCGTTGTTGCTAGCTAGCATATGAATGAATCTAAGAACTGGAAAGTTAGTTGAGGGCCAAAAATAATGACTTGAACATTTTGCAGTATCTAGGAAACCCGTTTCTTCTGACGTAAGGGTGCGCAAATGAATCTAAGAACTGGAAGTTTCAGAGCTATGCTGGAA
Unit5067	+	variant_Unit5067_39_guide_chr07_-_20105	GAGTTACTGTCTGTTTTCCTATGTATTTTCAACGTACTGAATGTACTCTCAACGTGGGCGTGAAGTTGAGGGTTAGCAGAATCTAGAGTGGATCATAGCAAATATGTTAAACATAGAAGTAGGAAACCCGTTTCTTCTGACGTAAGGGTGCGCAGTGGGCGTGAAGTTGAGGGCGTTTCAGAGCTATGCTGGAA
Unit14068	+	variant_Unit14068_51_guide_chr16_+_838867	GAGTTACTGTCTGTTTTCCTTGCCCAATCAAACGTAATTTCATATATGAACATATATGAAGTTGCATAATCAGCGGGAAAGATGTCTCTACCGCTCGAGGAGCCACACGTTTGATTTGCAAGGAAACCCGTTTCTTCTGACGTAAGGGTGCGCATATGAAGTTGCACACATCAGGTTTCAGAGCTATGCTGGAA
Unit5615	-	variant_Unit5615_63_guide_chr07_-_519245	GAGTTACTGTCTGTTTTCCTTTTTCTTACATCCATTTAATTTACGTTCGAAGAAGTTTTCAACATTAATTATATGGACATTCCCTTTTTTTGGTTCCTCGCAATGTAAACCTCCCTTTGCAGGAAACCCGTTTCTTCTGACGTAAGGGTGCGCAGTTTTCAACATTTGTTTATAGTTTCAGAGCTATGCTGGAA
Unit10395	+	variant_Unit10395_12_guide_chr13_+_825596	GAGTTACTGTCTGTTTTCCTATAAGAACAAAGCACATAAACATACAACGCATATATGAAGAGCAATTAAGTGGTGGGATGATTTTAGAAGTTCATTTTTGATGAAGATGATAAGATTATGAGGAAACCCGTTTCTTCTGACGTAAGGGTGCGCATATGAAGAGCAATAGAGTGGGTTTCAGAGCTATGCTGGAA
Unit12327	+	variant_Unit12327_33_guide_chr15_+_983575	GAGTTACTGTCTGTTTTCCTAGCATAGCGGCAGTATGATGAATACAAGCGCGCTTATCTGTCGCTCTTAAACTTGGAAAGGGAATCATATTGCCCGGCAGGGCGCTGACGGGAACCGCATAGGAAACCCGTTTCTTCTGACGTAAGGGTGCGCATATCTGTCGCTCTTCTTACTGTTTCAGAGCTATGCTGGAA
Unit10831	-	variant_Unit10831_54_guide_chr13_+_861741	GAGTTACTGTCTGTTTTCCTGGAATGGGTACAACTCACAGGCGAGGGATGGTGTTTACTCGTGCTAGCAAACGTTAGGGAGCAAAAAGTAGAATATTATCTTTTATTCGTGAAACTTCGAAGGAAACCCGTTTCTTCTGACGTAAGGGTGCGCATTTACTCGTGCTAGCAAACGGTTTCAGAGCTATGCTGGAA
Unit11655	+	variant_Unit11655_21_guide_chr14_-_594800	GAGTTACTGTCTGTTTTCCTTGATTTAAACAATTTAAAATTTTTAAATCTCATTACGTTTTCCGCATACGAATTGTTAGAGACTTTCAACCCAAAGCATATTACTGAGTAAAAAAAATTTAGGAAACCCGTTTCTTCTGACGTAAGGGTGCGCATACGTTTTCCGCATACGAATGTTTCAGAGCTATGCTGGAA
Unit3874	+	variant_Unit3874_51_guide_chr05_+_272840	GAGTTACTGTCTGTTTTCCTTGTCTAAATAGTTTACATGAAATTGCATCTATGATACATGACGTGTAAGTGTACGGGGAAATGATCGCCCTAATCATTACTTCCTAACGACCGAAGTATTAGGAAACCCGTTTCTTCTGACGTAAGGGTGCGCATACATGACGTGAAATGTGTAGTTTCAGAGCTATGCTGGAA
Unit4858	+	variant_Unit4858_57_guide_chr07_-_60181	GAGTTACTGTCTGTTTTCCTACTATTTTACGCTCGTTAAAGGTATTAATTGTCCTTTTATTATTGTATTTTTTTAAAGAATTATGCGGAAAAGTAAAAGCGAACAAAAAATTATCGTATCAGGAAACCCGTTTCTTCTGACGTAAGGGTGCGCACTTTTATTATTGTATTTTTCGTTTCAGAGCTATGCTGGAA
Unit14626	-	variant_Unit14626_18_guide_chr16_+_207140	GAGTTACTGTCTGTTTTCCTGAATATGTCAATAGGGAGTGAAAGGTCCATAGTTCAAGGGCATTCCAAAAGTGTTATAAAAAAAGCGTAGTCATAAATACTTCAACGGTGTTGCCAAGAAAGGAAACCCGTTTCTTCTGACGTAAGGGTGCGCATCAAGGGCATTCCAAAAGTGGTTTCAGAGCTATGCTGGAA
Unit6747	+	variant_Unit6747_18_guide_chr09_+_404292	GAGTTACTGTCTGTTTTCCTAACTGAGTCTAAGTTGACAAGGCTACGAATGAATTTTGGGAAATGCTAAGAAGAGGACTGAAAAAGTAGCAGGTTTCGTGTGGTGGAAATACTGATTAGCAGGAAACCCGTTTCTTCTGACGTAAGGGTGCGCATTTGGGAAATGCATACGAAGGTTTCAGAGCTATGCTGGAA
Unit5063	+	variant_Unit5063_18_guide_chr07_-_1081155	GAGTTACTGTCTGTTTTCCTTAACTATAAATATGTCAAAGAAACCATGCAATCATAAATTTATAACCATCTTTAGATGACATTAATGAACATAACGCTCCTAATACAAATGTCCAAAAAAAGGAAACCCGTTTCTTCTGACGTAAGGGTGCGCAATAAATTTATAACCATCTTTGTTTCAGAGCTATGCTGGAA
Unit10941	-	variant_Unit10941_27_guide_chr13_+_310663	GAGTTACTGTCTGTTTTCCTCAAGCTTATGCTAGTTCTTCTCAAAAATATAAGTTCCTCTTGCAAGAATATGTTATAATTTCACTTTATCGCGCAAGTGCATATTTCTGAGTTTACTATGAGGAAACCCGTTTCTTCTGACGTAAGGGTGCGCATTCCTCTTGCAAGAATATGAGTTTCAGAGCTATGCTGGAA
Unit8820	+	variant_Unit8820_9_guide_chr12_-_228802	GAGTTACTGTCTGTTTTCCTTCTATTTCCTCTGGACCTCATTAGCCGTCTGGCCAGACCTAAGCGTCATAATCTTAGAATTTCATTGCATGCGAGAATATGATAAGTAAGAACTTGTTTAAGGAAACCCGTTTCTTCTGACGTAAGGGTGCGCACAGACCTAAGCGTCATAATCGTTTCAGAGCTATGCTGGAA
Unit4121	-	variant_Unit4121_39_guide_chr05_-_199878	GAGTTACTGTCTGTTTTCCTTTTACATATGCTAAAGAAAATCGATAATATCATTTCTCGCTCAAGATAATTGCAGGTGGTGCTCCGCGTCCAGAACCTCTTGTTCGACTTCGATGAGGGCAGGAAACCCGTTTCTTCTGACGTAAGGGTGCGCATCTCGCTCAAGAAAGTTTGCGTTTCAGAGCTATGCTGGAA
Unit2011	+	variant_Unit2011_15_guide_chr04_-_428260	GAGTTACTGTCTGTTTTCCTTATATAATGCCTCCATTACGGCTGCGATAGAACTGTGCCTAAATTAGCGGCAGTTATTGAAAACCAATCATCACTAACGTATTCAATATTAATTGTTGAGAGGAAACCCGTTTCTTCTGACGTAAGGGTGCGCATGTGCCTAAATTAGCGGCAGGTTTCAGAGCTATGCTGGAA
Unit12846	-	variant_Unit12846_48_guide_chr15_-_916007	GAGTTACTGTCTGTTTTCCTTGTTTATCATAAATTTTGTTACAGTAAGAAGTATAGGAGATAATATATAAAAGAGGAAAAGCGAAAACAGGTGATAATAATGATGATCATAATAATAATAAGGAAACCCGTTTCTTCTGACGTAAGGGTGCGCAAGGAGATAATATAAAAAAAGGTTTCAGAGCTATGCTGGAA
Unit1421	-	variant_Unit1421_48_guide_chr03_+_157421	GAGTTACTGTCTGTTTTCCTTAAATCGGTTTCATTACTACCTGAACTGCATGTATGAAATTTCCTTCCACATTTACACATTCACATGTAATACGAGATGTACATCTATATGTGATATTAGAGGAAACCCGTTTCTTCTGACGTAAGGGTGCGCAATGAAATTTCCTTCCACATTGTTTCAGAGCTATGCTGGAA
Unit3077	-	variant_Unit3077_24_guide_chr04_+_837484	GAGTTACTGTCTGTTTTCCTTTTGTATGACTTATAAACTTGATCATATCCTCGCTATCAAAAGGTTTACATAGCGGATCTTATTATCTGCATATCGAAGAATAGGGATTGCAATAAACTGAGGAAACCCGTTTCTTCTGACGTAAGGGTGCGCATATCAAAAGGTCTGACATAGGTTTCAGAGCTATGCTGGAA
Unit14328	-	variant_Unit14328_24_guide_chr16_+_707633	GAGTTACTGTCTGTTTTCCTGGTGTGATTCTCTCGAAGGGTTTGACATTCAAGCTCGGCCATGTGCTGGTATTAGAAAAAGAAAGAAAAAGTAATCATTGAAATTTTTCTATAATACGTAAGGAAACCCGTTTCTTCTGACGTAAGGGTGCGCACTCGGCCATGTGCTGGTACAGTTTCAGAGCTATGCTGGAA
Unit5094	+	variant_Unit5094_45_guide_chr07_-_162998	GAGTTACTGTCTGTTTTCCTCCTTCTTAATTGCAACCGACATAAAGGTATGTTTTTCTCTTCTTATTATGACTTAGAAACTTGAAGAAGAATTCGTGTCTTGCCATAATTTCAGCATCATAGGAAACCCGTTTCTTCTGACGTAAGGGTGCGCATTTCTCTTCTTATTATGACAGTTTCAGAGCTATGCTGGAA
Unit8580	-	variant_Unit8580_45_guide_chr11_-_310526	GAGTTACTGTCTGTTTTCCTAATGCGCAGAGAAAATACAAAACTTATAAGCTACCTGGATAGTTATTAATACAAGGCGAGCCATTTCTTGGCCTCTTTCTCCACCAAATTCTTTGAATTTAGGAAACCCGTTTCTTCTGACGTAAGGGTGCGCACTGGATAGTTATCTTTTACAGTTTCAGAGCTATGCTGGAA
Unit4121	-	variant_Unit4121_42_guide_chr05_-_199875	GAGTTACTGTCTGTTTTCCTACATATGCTAAAGAAAATCGATAATATCATTTCTCGCTCAAGAAAGTAACAGGTGGTGCTCCGCGTCCAGAACCTCTTGTTCGACTTCGATGAGGGCTCTAGGAAACCCGTTTCTTCTGACGTAAGGGTGCGCACGCTCAAGAAAGTTTGCAGGGTTTCAGAGCTATGCTGGAA
Unit10336	+	variant_Unit10336_21_guide_chr13_-_593460	GAGTTACTGTCTGTTTTCCTTTATCGTGCCATGCGTTTACTTGCTAACGCCCTATGATGTTCCCGGCGGCTTTAGATACTAATAATAGCAATCATATACCCTTTATTGGTTACTCCTATCAGGAAACCCGTTTCTTCTGACGTAAGGGTGCGCAATGATGTTCCCGGCGGCTTTGTTTCAGAGCTATGCTGGAA
Unit4531	-	variant_Unit4531_21_guide_chr06_-_265665	GAGTTACTGTCTGTTTTCCTGACGTGAAAGTTCAGCGCAACAAGAAATGAAGGCAACGTGTCATTCATAACAGTGGGAAGTCTACACTAATAGCTATGCGGTTTAAATTGCTTAGAATCCAGGAAACCCGTTTCTTCTGACGTAAGGGTGCGCAAACGTGTCATTCAAATACAGGTTTCAGAGCTATGCTGGAA
Unit14008	+	variant_Unit14008_21_guide_chr16_-_567411	GAGTTACTGTCTGTTTTCCTTTTGTATATAGCCATTGGCGTTTCTGGTGCAGTTCAGCATTTAGCGGGAATGATTATTCGAAAGTTATCGTTGCCATTAACAATGATCCTGATGCCCCTAAGGAAACCCGTTTCTTCTGACGTAAGGGTGCGCATCAGCATTTAGCGGGAATGAGTTTCAGAGCTATGCTGGAA
Unit3128	-	variant_Unit3128_21_guide_chr04_-_594755	GAGTTACTGTCTGTTTTCCTAAACCGTTGGATTTCAAGATTCTCATGATCTTGTTACCAGTGATGTAAGAGCTTGGGTAACACCGTGAGCATCTCTCAACAAGACACCAATTTGAGATGGAGGAAACCCGTTTCTTCTGACGTAAGGGTGCGCATACCAGTGATGACACGAGCTGTTTCAGAGCTATGCTGGAA
Unit14157	-	variant_Unit14157_57_guide_chr16_+_551836	GAGTTACTGTCTGTTTTCCTACGTAGTGAAAAAATAGGTAAAAATTCGTTCTGATGCCACACCAGAAAATCTGTTAAAAATTTTTCGAGTCAGAAATGATAACACTAACACAGGCTTCGTAGGAAACCCGTTTCTTCTGACGTAAGGGTGCGCAATGCCACACCAGAAAATCTGGTTTCAGAGCTATGCTGGAA
Unit6266	+	variant_Unit6266_18_guide_chr08_-_554440	GAGTTACTGTCTGTTTTCCTTATAGATAGGTATAATGGCTGGTTACTGCTCCTTTTATCCAGTAAACTTTATTAGTGGTGGTTTTTATACATTATAAAAGATTAGCACGCCACCTGGTCCAGGAAACCCGTTTCTTCTGACGTAAGGGTGCGCATTTATCCAGTAAACTTTATGGTTTCAGAGCTATGCTGGAA
Unit3874	+	variant_Unit3874_54_guide_chr05_+_272842	GAGTTACTGTCTGTTTTCCTTCTAAATAGTTTACATGAAATTGCATCTATGATACATGACGTGAAATAATACGGGGAAATGATCGCCCTAATCATTACTTCCTAACGACCGAAGTATTTCAGGAAACCCGTTTCTTCTGACGTAAGGGTGCGCACATGACGTGAAATGTGTACGGTTTCAGAGCTATGCTGGAA
Unit9991	-	variant_Unit9991_54_guide_chr12_+_24343	GAGTTACTGTCTGTTTTCCTCGGCAATATCGATGCAAATGTAACTACCTGTAAGGATATTGTCTTCAGTGGTTTTAATGGTTTTGTACCTTACTCAACATCACGAATAAAAAGGAAGGAAAGGAAACCCGTTTCTTCTGACGTAAGGGTGCGCAGGATATTGTCTTCAGTGGTTGTTTCAGAGCTATGCTGGAA
Unit2748	-	variant_Unit2748_18_guide_chr04_+_844147	GAGTTACTGTCTGTTTTCCTTGAAAAATACCCATTGATGAACTCTCATATGCTTTTAATGCTGTAGAAATTTTAGTTTTCCTTTTTAATCATATATGACTTTTGCTATGTATGACCTTGCAGGAAACCCGTTTCTTCTGACGTAAGGGTGCGCATTTAATGCTGTAGAAATTTTGTTTCAGAGCTATGCTGGAA
Unit7363	+	variant_Unit7363_18_guide_chr10_-_654001	GAGTTACTGTCTGTTTTCCTCTACTTGGCTCTGGTCACACTAAATAATCGCGCGGTCACCTATTTAGAGGCATTACGAGACATATGAGCACATTCCTCGTCGATTTATTGTCTCGTGGTCAGGAAACCCGTTTCTTCTGACGTAAGGGTGCGCAGGTCACCTATTTAGAGGCATGTTTCAGAGCTATGCTGGAA
Unit210	+	variant_Unit210_18_guide_chr02_+_192472	GAGTTACTGTCTGTTTTCCTGAAGTAGAAAAAGTAAAAATCTACACATGACACTCAACACATGTTAAAGCAAGAGGGCAGATAGATAAGTCGACACTGCAAATTGTTGTGTATGTAATAGAGGAAACCCGTTTCTTCTGACGTAAGGGTGCGCACAACACATGTGGACAGCAAGGTTTCAGAGCTATGCTGGAA
Unit4806	+	variant_Unit4806_33_guide_chr07_-_897674	GAGTTACTGTCTGTTTTCCTAAACACGAATATCTTTTTATTTGCGAACAAGAATTGAGAAAAGAAAAAATATTAGTAAGCTATATAGAAATAAGATGTACAGATCATTATACGCACCCTAAGGAAACCCGTTTCTTCTGACGTAAGGGTGCGCATTGAGAAAAGAAAAAATACAGTTTCAGAGCTATGCTGGAA
Unit8637	-	variant_Unit8637_33_guide_chr11_+_9587	GAGTTACTGTCTGTTTTCCTAAAATCTTCCACTAAATCCCCAGTAGAAACATAAGATAAGGTTGAATTATTTTAGGGCGATTATATTTTTAGTCCTATACATGTTTGATGGCATACTTTTAGGAAACCCGTTTCTTCTGACGTAAGGGTGCGCAGATAAGGTTGAAACTTTTTTGTTTCAGAGCTATGCTGGAA
Unit1421	-	variant_Unit1421_48_guide_chr03_-_157423	GAGTTACTGTCTGTTTTCCTTGCTAATATCACATATAGATGTACATCTCGTATTACATGTGAATGTGTAAATGTGGAAGGAAATTTCATACATGCAGTTCAGGTAGTAATGAAACCGATTAGGAAACCCGTTTCTTCTGACGTAAGGGTGCGCAACATGTGAATGTGCCTAATGGTTTCAGAGCTATGCTGGAA
Unit11921	-	variant_Unit11921_30_guide_chr14_+_339531	GAGTTACTGTCTGTTTTCCTTCTGGAGAACAAATTAGTCTCACGTATCAGTAACCAAACTTGGTCCTTTTATTAGAAAAATGTGCAGTTTGTTTCGAAAACCATCACCGTATGACTGAATAGGAAACCCGTTTCTTCTGACGTAAGGGTGCGCACCAAACTTGGTCCTTTTAACGTTTCAGAGCTATGCTGGAA
Unit5721	-	variant_Unit5721_42_guide_chr07_+_1044641	GAGTTACTGTCTGTTTTCCTCTGGATTGATTTGAAAGTTAATGCTGAGTTTGAGATGTTTTAAAGAGGAACTTAGTGATCGGTTATTTCTATTCGCTTTTGTGTGCGTCTTTTCATCGTTAGGAAACCCGTTTCTTCTGACGTAAGGGTGCGCAGATGTTTTAAAGAGGAACTGGTTTCAGAGCTATGCTGGAA
Unit7831	-	variant_Unit7831_15_guide_chr10_+_555493	GAGTTACTGTCTGTTTTCCTGGCTGCAGGTATTTCTGTTTTCTCGGCTTTCATTATAGTAATGTGAAGCTACTTAAGAATCACGAAACATCTTTTTAGTAGGATGAGAACGCCACGCTCTAGGAAACCCGTTTCTTCTGACGTAAGGGTGCGCATATAGTAATGTGAAGCTACTGTTTCAGAGCTATGCTGGAA
Unit9800	-	variant_Unit9800_33_guide_chr12_+_803939	GAGTTACTGTCTGTTTTCCTAGCACCTGCCATTTCAACAATTCGTTATATATATGGTAGGCTTCTTCAACAATTATTGTGCGCTTTTTAGTCGTATGCTTTGTCTCATATCAAAAACTTTAGGAAACCCGTTTCTTCTGACGTAAGGGTGCGCATGGTAGGCTTCTTCAACAAAGTTTCAGAGCTATGCTGGAA
Unit7380	+	variant_Unit7380_18_guide_chr10_+_747591	GAGTTACTGTCTGTTTTCCTCTATCAGAGTCGCTGTGTAACGCACAGTATGCTAAGTACGAATCTTTAACGATTGGTTCCACGGTTTTCCTAAAAAGCTATCTTTCATCCAGATAAGGTCAGGAAACCCGTTTCTTCTGACGTAAGGGTGCGCAAGTACGAATCTTATATCGATGTTTCAGAGCTATGCTGGAA
Unit10334	+	variant_Unit10334_21_guide_chr13_+_591596	GAGTTACTGTCTGTTTTCCTCAACAATTGTTCCGCATGCTGAAATAATGGTGCTTACAGTTTTATATTAATAGTGGACTACTACTGTTTGCTAGACTGTCAACATATTCATCCGTCGTCAAGGAAACCCGTTTCTTCTGACGTAAGGGTGCGCATACAGTTTTATATCGAGTAGGTTTCAGAGCTATGCTGGAA
Unit12846	-	variant_Unit12846_27_guide_chr15_-_916027	GAGTTACTGTCTGTTTTCCTTCTATAATGTTTTTATACAATGTTTATCATAAATTTTGTTACAGTATAAGTATAGGAGATAATATAAAAAAAGAGGAAAAGCGAAAACAGGTGATAATAAAGGAAACCCGTTTCTTCTGACGTAAGGGTGCGCATTTGTTACAGTAAGAAGTATGTTTCAGAGCTATGCTGGAA
Unit10088	+	variant_Unit10088_27_guide_chr13_-_409309	GAGTTACTGTCTGTTTTCCTGCAGGGCACAGATACTTGATTACGTAGGAAGATACCCTGAACACGTAAGAGAATTAATTTTTCGCAAGTTTCAAAAACTGCATTGACGTGCAAAATTTCTAGGAAACCCGTTTCTTCTGACGTAAGGGTGCGCAACCCTGAACACGTAAGAGAAGTTTCAGAGCTATGCTGGAA
Unit13094	-	variant_Unit13094_27_guide_chr15_-_688285	GAGTTACTGTCTGTTTTCCTTCAGAATATAATCGACGGTCATGTTATATAATTGTTTTATAAACGCCTAATCTTGGCTGTATCTTTTATAATGTCCTTTTTTCCTGAAGAGAGTTTCCATAGGAAACCCGTTTCTTCTGACGTAAGGGTGCGCATTTTATAAACGCCCACTTCTGTTTCAGAGCTATGCTGGAA
Unit13344	-	variant_Unit13344_3_guide_chr15_+_601387	GAGTTACTGTCTGTTTTCCTGACACGTGCCTTTTCATTGGAAAACCTTCTCTGATTCAAAAAGATTAATGCTATGTTACATACGATTTAGTGCAGCGAAGGTGGTCAGTGAAGACGTTAAAGGAAACCCGTTTCTTCTGACGTAAGGGTGCGCAATTCAAAAAGATTAATGCTAGTTTCAGAGCTATGCTGGAA
Unit2269	+	variant_Unit2269_9_guide_chr04_-_1511188	GAGTTACTGTCTGTTTTCCTACTTTGCTCAATTAATATTATATTTGTTGTTATCGTCTAACGCTGTAAGTATTTATACTATCATAAGAACCTCAGTAGTGGAATATGGTTGTTTCTTGTGAGGAAACCCGTTTCTTCTGACGTAAGGGTGCGCACGTCTAACGCTGTAAGTATAGTTTCAGAGCTATGCTGGAA
Unit7007	-	variant_Unit7007_15_guide_chr09_+_44550	GAGTTACTGTCTGTTTTCCTAATTCGCAACAACCTATAATTGAGTTAAGTGCCTTTCCAAGCTAAAAAGTTTGATTAATAGAGGCTTAGCATCCACACGTCACAATCTCGGGTATCGAGTAGGAAACCCGTTTCTTCTGACGTAAGGGTGCGCATTTCCAAGCTAAAAAGTTTGGTTTCAGAGCTATGCTGGAA
Unit4699	+	variant_Unit4699_21_guide_chr07_-_432165	GAGTTACTGTCTGTTTTCCTTGAGTGATGAACCTTTTGTTATTTTCTGTATTGATGGAAGGTAGGATGCAGCTTAACTAGAGCATTTTTGGGTCATTTTAGTGCAATAGATCCAATCATTAGGAAACCCGTTTCTTCTGACGTAAGGGTGCGCAATGGAAGGTAGGATGCAGCAGTTTCAGAGCTATGCTGGAA
Unit6957	-	variant_Unit6957_3_guide_chr09_+_273959	GAGTTACTGTCTGTTTTCCTCTGATGGATGAACCTTTAAATCTTCCTAATAACAGTGCCCACAACAATAACTATGTTACATAAATGCGAATGTAAGAACTTCTGCTGGTATGAGCATGCAAGGAAACCCGTTTCTTCTGACGTAAGGGTGCGCAAGTGCCCACAACAATAACTAGTTTCAGAGCTATGCTGGAA
Unit507	+	variant_Unit507_18_guide_chr02_+_243474	GAGTTACTGTCTGTTTTCCTGCAAACCCGAACTTTTAGGCCTTTCATAGATGAAGAAAATTTCTACATAATTTTGGTTCTTTGGCTCTTCAAATATGAATTTATTAAGAGGAAATCCTGAAGGAAACCCGTTTCTTCTGACGTAAGGGTGCGCAGAAAATTTCTACAATTCTTTGTTTCAGAGCTATGCTGGAA
Unit9087	+	variant_Unit9087_18_guide_chr12_-_745907	GAGTTACTGTCTGTTTTCCTTACTTAATATTCTTCGTGATAATATTGTACTGGTGGAGTTTTTTTCGTTTTCGTTATTTGAGAGTACGCTTCATTTGCAGTTCTTCTTGATAAAGTTCGTAGGAAACCCGTTTCTTCTGACGTAAGGGTGCGCATGGAGTTTTTTTCGTTTTCGGTTTCAGAGCTATGCTGGAA
Unit14271	-	variant_Unit14271_6_guide_chr16_+_74895	GAGTTACTGTCTGTTTTCCTAAGTAAGTTGTCCTTGATATTATCTATTGCCAATTCACTAAAAAACCAGTATTAGAGCATAATAGTTACCAGAGTCGATTGCTATTTTTTTATATATGAAAGGAAACCCGTTTCTTCTGACGTAAGGGTGCGCATTCACTAAAAAACCAGTAAGGTTTCAGAGCTATGCTGGAA
Unit5006	+	variant_Unit5006_9_guide_chr07_-_787982	GAGTTACTGTCTGTTTTCCTAAGCTTAATCCCACCTTGACCTTAAGCAAACTACTTAAGCACTATCTCAAAATTTAAAACTTCATTGGTCGCAAAAACTGTAGGTCGAATAATATATATGAGGAAACCCGTTTCTTCTGACGTAAGGGTGCGCACTTAAGCACTATCTCAAAATGTTTCAGAGCTATGCTGGAA
Unit9898	-	variant_Unit9898_9_guide_chr12_+_375405	GAGTTACTGTCTGTTTTCCTATGATGATTCACCTGATGACATATAGTCCAACTATACAAGCAATGAACCCTTACTTATGAAGTCATTCAATGTTCAATGTTTGTTGTAATAAGAAATATTAGGAAACCCGTTTCTTCTGACGTAAGGGTGCGCAATACAAGCAATGAACCCTTAGTTTCAGAGCTATGCTGGAA
Unit8127	+	variant_Unit8127_3_guide_chr11_-_215670	GAGTTACTGTCTGTTTTCCTTTGACGCAAATACCCTTTTTATGAAAACTCTTTTACGCATTTTGAATTATTAGCTTACATTAAAACGGACTTTTCATTCCGTATTGGCGGTTATGCTAAAAGGAAACCCGTTTCTTCTGACGTAAGGGTGCGCATACGCATTTTGAATTATTAGGTTTCAGAGCTATGCTGGAA
Unit2394	+	variant_Unit2394_12_guide_chr04_-_577397	GAGTTACTGTCTGTTTTCCTAAAAGAAAAGCGGGCAATTACTAATGCGGGTTCAGTCCAAAGGAGATTTGATTTACAATAGCATCATAATGATGGAACCTACGTTAAGTGCGTTAAATAGAGGAAACCCGTTTCTTCTGACGTAAGGGTGCGCAAGTCCAAAGGAGATTTGATGGTTTCAGAGCTATGCTGGAA
Unit13696	+	variant_Unit13696_15_guide_chr16_-_140726	GAGTTACTGTCTGTTTTCCTAAGATGGGTCCTTTAAAGTGTCAGGTCTTTAGCAGGTGCGTAGGAAACGCATGTTAAGCTCGTTTCGTCATTAGCGTCTCGTAGTGGACAATAACGATGGAGGAAACCCGTTTCTTCTGACGTAAGGGTGCGCAAGGTGCGTAGGAAACGCATGGTTTCAGAGCTATGCTGGAA
Unit1501	-	variant_Unit1501_3_guide_chr03_+_125646	GAGTTACTGTCTGTTTTCCTAGTGTATGGTTAAAAGAATATATTATTGTATTAAATAAGTGCTAAATACTAAATTACATGAGGAAAGAAAAATATGCAGAGGGGTGTAAAAGTAGGATGTAGGAAACCCGTTTCTTCTGACGTAAGGGTGCGCAAATAAGTGCTAAATACTAAAGTTTCAGAGCTATGCTGGAA
Unit13322	-	variant_Unit13322_3_guide_chr15_+_700156	GAGTTACTGTCTGTTTTCCTGCACAATGGCCTATACGTTGAAATTTTGGTTTTGGTTTGAAGCCCACTCATCTTACATCGCTGACGTGTTTTCTTCCAAGATTTAAAGAGGACTACTCGGAGGAAACCCGTTTCTTCTGACGTAAGGGTGCGCAGGTTTGAAGCCCACTCATCTGTTTCAGAGCTATGCTGGAA
Unit1702	+	variant_Unit1702_9_guide_chr04_-_563468	GAGTTACTGTCTGTTTTCCTCATGGTTTACAAAAGAGATTTCACCTTTTTAAACCCACTGGACAAGATCGATTAGACTTTCATAGAAGAGTTTACGACCCTGAAATAATGAGGCAGGAGGAGGAAACCCGTTTCTTCTGACGTAAGGGTGCGCACCCACTGGACAAGATCGACTGTTTCAGAGCTATGCTGGAA
Unit9232	+	variant_Unit9232_18_guide_chr12_-_514247	GAGTTACTGTCTGTTTTCCTATTTACGGGCAGGCTCGAGCTGCCCGTAAATTGAACCACACTCTCTTGGTATTTAATAATCAAGCGTGTACATACTTTGTGCAAGTGGGATTTACCCTACAGGAAACCCGTTTCTTCTGACGTAAGGGTGCGCAAACCACACTCTCTTGGTATTGTTTCAGAGCTATGCTGGAA
Unit14484	-	variant_Unit14484_6_guide_chr16_+_890516	GAGTTACTGTCTGTTTTCCTCGAAAACGACCTTAAGAAACCCCATCAACAACAACGCAGCTATCGTATCGTAGTTACTCCATTATGCGCGCACCTCCTTTGGCACTTATTGAGTAACAAGAGGAAACCCGTTTCTTCTGACGTAAGGGTGCGCAACGCAGCTATCGTATCGTAGGTTTCAGAGCTATGCTGGAA
Unit9044	+	variant_Unit9044_3_guide_chr12_-_514002	GAGTTACTGTCTGTTTTCCTCGGGCGTGGCAGCAGTCGACGCAAACTTGTCTCTTTAGCTCTATTCTTGTTACAGTTACATCTAAGTATGCAAAAACGAAGGTGCGGTTTTTCCTATCTGAGGAAACCCGTTTCTTCTGACGTAAGGGTGCGCATTTAGCTCTATTCTTGTTACGTTTCAGAGCTATGCTGGAA
Unit13174	-	variant_Unit13174_15_guide_chr15_+_357122	GAGTTACTGTCTGTTTTCCTAATATAATGATTTTTCAATCAGCTTTGAAGTTCAATACAAACTTCTTCACTATTAATAATAAGCAATCATTATTAATGGCAAAATCGGTTTTCAATTTCTAGGAAACCCGTTTCTTCTGACGTAAGGGTGCGCAAATACAAACTTCTTCACTAAGTTTCAGAGCTATGCTGGAA
Unit12956	-	variant_Unit12956_54_guide_chr15_+_357672	GAGTTACTGTCTGTTTTCCTTTGCATGGTATAACAGAAGTGAAACGTGGGGACAACCATGATCTTTTTTGAGTTAATAATTTTTTATGTCGGTTTGATATATTATAAAGCAAGTCATATAAGGAAACCCGTTTCTTCTGACGTAAGGGTGCGCAAACCATGATCTTTTTTGAGTGTTTCAGAGCTATGCTGGAA
Unit12990	-	variant_Unit12990_27_guide_chr15_-_160715	GAGTTACTGTCTGTTTTCCTAGGTACATACGACACTGGAAATGGTTGTCTGTTTGAGTACGCTTTCATAAATTTGGGTGTGCACTTTATTATGTTACAATATGGAAGGGAACTTTACACTAGGAAACCCGTTTCTTCTGACGTAAGGGTGCGCAGAGTACGCTTTCAATTCATTGTTTCAGAGCTATGCTGGAA
Unit3128	-	variant_Unit3128_12_guide_chr04_+_594764	GAGTTACTGTCTGTTTTCCTATTGGTGTCTTGTTGAGAGATGCTCACGGTGTTACCCAAGCTCGTGTCATCACTTATAACAAGATCATGAGAATCTTGAAATCCAACGGTTTGGCTCCAGAGGAAACCCGTTTCTTCTGACGTAAGGGTGCGCAACCCAAGCTCGTGTCATCACGTTTCAGAGCTATGCTGGAA
Unit10190	+	variant_Unit10190_18_guide_chr13_-_901306	GAGTTACTGTCTGTTTTCCTAGCCTAAACCATTTAAAATGATATATAATAGATAATAAATCCAGGATAAAATGTTATAATTGATCTTTTTTCATTTTCAACTTGGTAATGACGTACTGGAAGGAAACCCGTTTCTTCTGACGTAAGGGTGCGCAAATAAATCCAGGATAAAATGGTTTCAGAGCTATGCTGGAA
Unit14116	-	variant_Unit14116_12_guide_chr16_+_805723	GAGTTACTGTCTGTTTTCCTTGTACATAAGATAAATAAAATACACTACTATATGAAATTTTTGCTTGTAAAGCTTAGTTTGCACACATAGATAGTATCAACGTAGGGAATCAACACATGCAGGAAACCCGTTTCTTCTGACGTAAGGGTGCGCAGAAATTTTTGCTTGTAAAGCGTTTCAGAGCTATGCTGGAA
Unit1082	-	variant_Unit1082_6_guide_chr02_+_542927	GAGTTACTGTCTGTTTTCCTTTATACCTACGATACTACCATACATGTGATATGTCACTTTCTAGTCCGAAGTTAGAACATATTATCCTTGTTTGACGTTGTGGGTGTTAACCGTAATTGTAGGAAACCCGTTTCTTCTGACGTAAGGGTGCGCATCACTTTCTAGTCCGAAGCGGTTTCAGAGCTATGCTGGAA
Unit10304	+	variant_Unit10304_18_guide_chr13_+_470994	GAGTTACTGTCTGTTTTCCTCACCGGCGCTCATCCTCATCCACAGGCAATGAAGAACACGCTAACGTAAACCGAGGGGAGTCACTTCATAATGATGTGAGAAATAAGTGAATATTGTAATAGGAAACCCGTTTCTTCTGACGTAAGGGTGCGCAAACACGCTAACGTTTAACCGGTTTCAGAGCTATGCTGGAA
Unit1791	+	variant_Unit1791_12_guide_chr04_-_899419	GAGTTACTGTCTGTTTTCCTACCTGTAGCGAAAACGTTTTCCTATTTTTAAGGCGTTGTTCTTTGAAAACCTGTTAGAAGTAAAACATGAAAACAAATGAAAACACCGCCAAACCAAGAAAGGAAACCCGTTTCTTCTGACGTAAGGGTGCGCACGTTGTTCTTTGAAAACCTGGTTTCAGAGCTATGCTGGAA
Unit14088	-	variant_Unit14088_18_guide_chr16_-_934934	GAGTTACTGTCTGTTTTCCTGCGTTTTTCCTATTTGGGTACGGAGAGATGTATGTTTTGATAAGCTAAGCTTCAGGGGTGCCGTGCGCATCATCAATCCCACTCACTGAGGAACTCTATAAGGAAACCCGTTTCTTCTGACGTAAGGGTGCGCATTTTGATAAGCAAATGCTTCGTTTCAGAGCTATGCTGGAA
Unit11190	-	variant_Unit11190_18_guide_chr13_-_52610	GAGTTACTGTCTGTTTTCCTAGTACAAATACATATAAATATAAATATCTATGGTTTTCTCAACTAGTTAAATGTGGCATATACGAATGTTTTAGTGGTATGCTGGAAATGAATGTCATATAGGAAACCCGTTTCTTCTGACGTAAGGGTGCGCATTTCTCAACTAGTTATTATGGTTTCAGAGCTATGCTGGAA
Unit8875	+	variant_Unit8875_24_guide_chr12_+_601525	GAGTTACTGTCTGTTTTCCTAACGGAGAAGACGTGGTAGGACTCGCAAATGTCGCGTTTAGCGTTGAAGAACTAAAAGTATTGAACGTTTGGGGCTTGACAGCTCGACTTTTTTGCACTAAGGAAACCCGTTTCTTCTGACGTAAGGGTGCGCAGCGTTTAGCGTTGAAGAACAGTTTCAGAGCTATGCTGGAA
Unit791	-	variant_Unit791_57_guide_chr02_+_165790	GAGTTACTGTCTGTTTTCCTAACGATATTTTTTGTACTGAATTTCTTTGATGATACTGCCAGGATTGAGAGTTAGTTGCCACATGTACGCTTAGGACACTCATGACTATCACTCGTTTGTAGGAAACCCGTTTCTTCTGACGTAAGGGTGCGCATACTGCCAGGATTGAGAGTTGTTTCAGAGCTATGCTGGAA
Unit5721	-	variant_Unit5721_33_guide_chr07_+_1044648	GAGTTACTGTCTGTTTTCCTGATTTGAAAGTTAATGCTGAGTTTGAGATGTTTTAAAGAGGAACTGTGGTGATTTATATTTCTATTCGCTTTTGTGTGCGTCTTTTCATCGTTTGCAGCTAGGAAACCCGTTTCTTCTGACGTAAGGGTGCGCATAAAGAGGAACTGTGGTGATGTTTCAGAGCTATGCTGGAA
Unit8580	-	variant_Unit8580_27_guide_chr11_-_310545	GAGTTACTGTCTGTTTTCCTTAAATAATTATTGATATTTAATGCGCAGAGAAAATACAAAACTTATATAAACCTGGATAGTTATCTTTTACAAGGCGAGCCATTTCTTGGCCTCTTTCTCAGGAAACCCGTTTCTTCTGACGTAAGGGTGCGCATACAAAACTTATAAGCTACCGTTTCAGAGCTATGCTGGAA
Unit8022	+	variant_Unit8022_42_guide_chr11_+_422871	GAGTTACTGTCTGTTTTCCTAAAATGAAAACATTTTGTGTTAGAATTGACAGATTGAAGTTTAATTAAGGTGTCGGGAGAAACATTTTAATCCTTTTTATGAATATAATTTAAGTACTAAAGGAAACCCGTTTCTTCTGACGTAAGGGTGCGCATGAAGTTTAATTTTAGGTGTGTTTCAGAGCTATGCTGGAA
Unit11336	+	variant_Unit11336_36_guide_chr14_-_742698	GAGTTACTGTCTGTTTTCCTGGTACCATAGCAGCAGCGCTTAACCTATTCTCCGTCAGTATGAATGAAATATTTAATTTCGATTACGATTCATTATAAGATCAGAACACATAAAGCCATTAGGAAACCCGTTTCTTCTGACGTAAGGGTGCGCAGTCAGTATGAATGAAATATGGTTTCAGAGCTATGCTGGAA
Unit12785	+	variant_Unit12785_30_guide_chr15_+_993287	GAGTTACTGTCTGTTTTCCTTTCGAGTGTATAAGTATGTATATACATATATGTTTATGCGTCTGTTAAGTACATGGATGGAGATATGCTGTGCTTACATTCATGGAATATTCAGATTGGGAGGAAACCCGTTTCTTCTGACGTAAGGGTGCGCATATGCGTCTGTATCAGTACAGTTTCAGAGCTATGCTGGAA
Unit2150	+	variant_Unit2150_15_guide_chr04_-_1016431	GAGTTACTGTCTGTTTTCCTAATGCTGAGACTGATAATTAATAGGATAAAAACGGTGATTTTTTAAATGAAATTAGAATAATGATATCATTATGTGGAATGATCTGCTCCTTTTTGTATTAGGAAACCCGTTTCTTCTGACGTAAGGGTGCGCAGGTGATTTTTTAAATGAAAGGTTTCAGAGCTATGCTGGAA
Unit11417	+	variant_Unit11417_45_guide_chr14_-_429516	GAGTTACTGTCTGTTTTCCTCTTTGATTTCAGATTTCTTTTTCAATATCAATATTCTTTTCGGATTCAGTATTAGTACGCAAGTTTTAACGACTTGACTTTAATATTCATCTCGATCATTAGGAAACCCGTTTCTTCTGACGTAAGGGTGCGCATTCTTTTCGGATTCAGTAACGTTTCAGAGCTATGCTGGAA
Unit5067	+	variant_Unit5067_24_guide_chr07_-_20089	GAGTTACTGTCTGTTTTCCTCTGAATGTACTCTCAACGTGGGCGTGAAGTTGAGGGCTGGGCAGAATCTAGTTAGATCATAGCAAATATGTTAAACATAGAAGTAAACTGAGAGACTGACAGGAAACCCGTTTCTTCTGACGTAAGGGTGCGCAGGGCTGGGCAGAATCTAGAGGTTTCAGAGCTATGCTGGAA
Unit13474	+	variant_Unit13474_33_guide_chr16_+_22849	GAGTTACTGTCTGTTTTCCTAAGAGTAAGAGACAATGTTTAGCGCTATTAAGTTATGCTATGGTTACTAATTTTGGCGGACTGGATCATGTCTGTCGAGAAAAACTTGACCGATAATTCAAGGAAACCCGTTTCTTCTGACGTAAGGGTGCGCAATGCTATGGTTACATTATTTGTTTCAGAGCTATGCTGGAA
Unit7303	+	variant_Unit7303_36_guide_chr10_-_385648	GAGTTACTGTCTGTTTTCCTAGTGAAAAGTTTGGATAATAATGAGAGAGAGTCGCTCGAAATAGAATATGAAAAGTTAAAAAGGCACTAGATGCGGCTTTGAATGTTTCACCATTTGAATAGGAAACCCGTTTCTTCTGACGTAAGGGTGCGCAGCTCGAAATAGAATATGAAAGTTTCAGAGCTATGCTGGAA
Unit5103	+	variant_Unit5103_18_guide_chr07_-_209505	GAGTTACTGTCTGTTTTCCTTAAATGGTCCTAACGTGCTATACCGTGGAGGATAGACACCTGCAACCAGTATATTAAATTGTTTCTCCCTTCATAACACTGACATTGCCTTTTTTTTTCTAGGAAACCCGTTTCTTCTGACGTAAGGGTGCGCAAGACACCTGCAACCAGTATAGTTTCAGAGCTATGCTGGAA
Unit9057	+	variant_Unit9057_18_guide_chr12_-_601476	GAGTTACTGTCTGTTTTCCTTTCTTCAACGCTAAACGCGACATTTGCGAGTCCTACCACGTCTTCTCCGTTTACTTAAAAAACACCTCTTAACATCAAAAATTTGGCTTTCTTGCTTTTTAGGAAACCCGTTTCTTCTGACGTAAGGGTGCGCATACCACGTCTTCTCCGTTTAGTTTCAGAGCTATGCTGGAA
Unit9057	+	variant_Unit9057_18_guide_chr12_+_601474	GAGTTACTGTCTGTTTTCCTGAAAAAAGCAAGAAAGCCAAATTTTTGATGTTAAGAGGTGTTTTTTAAGTAAACGGAGAAGACGTGGTAGGACTCGCAAATGTCGCGTTTAGCGTTGAAGAGGAAACCCGTTTCTTCTGACGTAAGGGTGCGCAGAGGTGTTTTTGCCCGTAAAGTTTCAGAGCTATGCTGGAA
Unit2093	+	variant_Unit2093_18_guide_chr04_-_780322	GAGTTACTGTCTGTTTTCCTTGGGAAACTCAGCTCTTTAAAGCCAATCTAACGATGCCTGCTGATTTTACAATTAAAAATAGAAAATTTTCATTTTCCACCTTCTATTACCCGAGTTTATAGGAAACCCGTTTCTTCTGACGTAAGGGTGCGCAATGCCTGCTGATTTTACAATGTTTCAGAGCTATGCTGGAA
Unit10602	+	variant_Unit10602_27_guide_chr13_+_804283	GAGTTACTGTCTGTTTTCCTGTAACGAGAATTTTTTTTAATGTTTTTTTATTTTGTCACTTGCCTATAAAAATAGGGATATCAATCTTCGCTACGCCAAGATGGTTTTCAAATTTAATCAAGGAAACCCGTTTCTTCTGACGTAAGGGTGCGCAGTCACTTGCCTAACAGAAATGTTTCAGAGCTATGCTGGAA
Unit14432	-	variant_Unit14432_39_guide_chr16_-_221123	GAGTTACTGTCTGTTTTCCTCTGGATAATGAAAACTGCAAATACTTGTAGTTTTAAACAGACACTTTAAGGATAGGTCTATCAGCGAAGCTTGGGAATGTTTCGCCAAATTACCTGTATCAGGAAACCCGTTTCTTCTGACGTAAGGGTGCGCAAAACAGACACTTTCTGGGATGTTTCAGAGCTATGCTGGAA
Unit12199	+	variant_Unit12199_12_guide_chr15_+_356159	GAGTTACTGTCTGTTTTCCTTAAGATTAGGTACCCAATTTAGCTATATTGCTTTATGTTTAGCTATTAATCATTGGAGGAACAAAAAGTTGGGATTAGAATCGACTATAATCTACCGGCGAGGAAACCCGTTTCTTCTGACGTAAGGGTGCGCAATGTTTAGCTATAACGTCATGTTTCAGAGCTATGCTGGAA
Unit4901	+	variant_Unit4901_12_guide_chr07_-_289647	GAGTTACTGTCTGTTTTCCTTTACAAATGAATATTACCCGGATCATAGTTTGCTGACCGATAGTATATAGTTTAGACAAATTTCATCATTTTCCAAACTAAGGTCGTTTAGTTTTACCCTAGGAAACCCGTTTCTTCTGACGTAAGGGTGCGCATGACCGATAGTATATAGTTAGTTTCAGAGCTATGCTGGAA
Unit8449	-	variant_Unit8449_27_guide_chr11_-_273488	GAGTTACTGTCTGTTTTCCTATACATAATTCAGTACGTATGTTTGTTGATTTATATTTCATACGTTAACTCTACGGTTTCAAACGTCTCCCCTGAGGCTTGTCTGTGAGTGTCCAGCGACAGGAAACCCGTTTCTTCTGACGTAAGGGTGCGCAATTTCATACGTATTCCTCTAGTTTCAGAGCTATGCTGGAA
Unit9810	-	variant_Unit9810_24_guide_chr12_+_781104	GAGTTACTGTCTGTTTTCCTTCTGTGTCGAAGAAGAGGTCCTCCAATTCAGAATTTTCAAATTTTTTCTATTTAGCTGTAACGTACAATAAGTAGCATGCATAAAATATAATTTAATCAAAGGAAACCCGTTTCTTCTGACGTAAGGGTGCGCATTTTCAAATTTTTTCTATACGTTTCAGAGCTATGCTGGAA
Unit1845	+	variant_Unit1845_24_guide_chr04_-_1163678	GAGTTACTGTCTGTTTTCCTGTAGTTTGAAGTTTTCTCTGTAATTAGGCTCCTCATTTGCCAAAGTTAAGTTTAGATGTGTGTGCAGTATGCTTTCATGCCTCTATTGCAAAAATCAATGAGGAAACCCGTTTCTTCTGACGTAAGGGTGCGCACATTTGCCAAAGTTAAGTATGTTTCAGAGCTATGCTGGAA
Unit699	-	variant_Unit699_30_guide_chr02_+_540513	GAGTTACTGTCTGTTTTCCTGATTGCCCAGTCCATTGTTTAAATCTTCGGGCTCTTTCAAAGTCCGTCAGTTTTAAGATACTTTGAAACGTTTTGTTTGTATCATTGGCAATACTTGAAAAGGAAACCCGTTTCTTCTGACGTAAGGGTGCGCACTTTCAAAGTCCGTCAGTTGGTTTCAGAGCTATGCTGGAA
Unit10526	+	variant_Unit10526_12_guide_chr13_+_502047	GAGTTACTGTCTGTTTTCCTAAGGAGGTCACAACCGCGAGAGAAAGTAAGATGTCATGTTTTTGAATTAAACCTGGAGCTCGCATATAACTCTTTCCAGTGGCACCTTTAGATTTATTTTAGGAAACCCGTTTCTTCTGACGTAAGGGTGCGCACATGTTTTTGAATATGAACCGTTTCAGAGCTATGCTGGAA
Unit4475	-	variant_Unit4475_12_guide_chr06_+_272191	GAGTTACTGTCTGTTTTCCTCAAGATCATTTTTCAATCATAATCTATATGATTCAATATGTTCTTTCTTTGCGTTAAATATACCTCATATTATCTTTCTATTTACAGGGAGTCCTTTCTAAGGAAACCCGTTTCTTCTGACGTAAGGGTGCGCACAATATGTTCTTTCTTTGCGGTTTCAGAGCTATGCTGGAA
Unit5679	-	variant_Unit5679_12_guide_chr07_+_209240	GAGTTACTGTCTGTTTTCCTCGTGGCGCTTGCTAAGGAATTCTTAAGCTTGAGAACAAAAAAGACAGAAAACTTAAATAAATTGCATCTTGGCTTCTAGTTTTTTTATATTCAAAAGGGTAGGAAACCCGTTTCTTCTGACGTAAGGGTGCGCAAACAAAAAAGACAGAAAACAGTTTCAGAGCTATGCTGGAA
Unit2711	-	variant_Unit2711_12_guide_chr04_+_985392	GAGTTACTGTCTGTTTTCCTTTCTTTGATAGTTAATGTATGCTGCAAGCAGAAGGGCAGCCGTAGGTATAAATTAACTAGAGTTCATGATCCAAGCACTATTGGCCATTTTTGTGCCCTTAGGAAACCCGTTTCTTCTGACGTAAGGGTGCGCAGGGCAGCCGTAGGTATAAAAGTTTCAGAGCTATGCTGGAA
Unit2413	+	variant_Unit2413_12_guide_chr04_-_650889	GAGTTACTGTCTGTTTTCCTGTAAATGCCAATTCAAGGGACCTGTAAGACAAGAGAATGCGAAGCGGTAATAGTTAAGTTGTAACCATTTTCTAGTCTTTCTCCGTAAAGTAGTTACGTGAGGAAACCCGTTTCTTCTGACGTAAGGGTGCGCAAGAATGCGAAGCGGTAATAGGTTTCAGAGCTATGCTGGAA
Unit825	-	variant_Unit825_12_guide_chr02_+_781281	GAGTTACTGTCTGTTTTCCTTAATATTGATTTATATTTTCCAACAATACAATGAAGTAAGTACTATTTCTATTAGAAGGAATTCATTCCCCATTTTAGCTCCTCGAGCGGATGAATCCATAGGAAACCCGTTTCTTCTGACGTAAGGGTGCGCAAAGTAAGTACTATTTCTATTGTTTCAGAGCTATGCTGGAA
Unit2430	+	variant_Unit2430_15_guide_chr04_-_738230	GAGTTACTGTCTGTTTTCCTTATCTGTTTTTCGATTGAATTAGGCACTCTGGTGTCATAACAAATAAGGACTTTAGAGAAAAAGTTTCATCCTAAAACCTAAAGTATGCTAATTTTATTAAGGAAACCCGTTTCTTCTGACGTAAGGGTGCGCAGTCATAACAAATAAGGACTGGTTTCAGAGCTATGCTGGAA
Unit11030	-	variant_Unit11030_15_guide_chr13_+_820535	GAGTTACTGTCTGTTTTCCTCTAATAAAAAGAAATGTTGCACCATCTTAACAGATGTAAAAATGTTCTGCAGATTAAAGTTGTGTAATCATACACATTCAATAGTATAAGTCGTATCACAAGGAAACCCGTTTCTTCTGACGTAAGGGTGCGCAATGTAAAAATGTTCTGCAGAGTTTCAGAGCTATGCTGGAA
Unit12500	+	variant_Unit12500_15_guide_chr15_-_700518	GAGTTACTGTCTGTTTTCCTATGAGAACAGTATCAAGCACCTTAATTCCGAGGCTGTAATAAATGGGACGTTTAGACAGAATGTCTCATTATCCCCGAACCGAAGCCTTTGAAATTGATCAGGAAACCCGTTTCTTCTGACGTAAGGGTGCGCACTGTAATAAATGGGACGTTTGTTTCAGAGCTATGCTGGAA
Unit13243	-	variant_Unit13243_15_guide_chr15_+_1059563	GAGTTACTGTCTGTTTTCCTACGAAGTACGCCAGAAAATGATTGGAAACGTACTCAAAAACAAAGCAGGAATTAGCGAAAATTTTTCATTTCAATTAAGAGGTACTGAGCGGCTACTTAAAGGAAACCCGTTTCTTCTGACGTAAGGGTGCGCATCAAAAACAAAGCAGGAAATGTTTCAGAGCTATGCTGGAA
Unit14543	-	variant_Unit14543_18_guide_chr16_-_564718	GAGTTACTGTCTGTTTTCCTTTCGAAAGAAACAGAGGAGTCTGGGCATATGCGCATTATGAAATTTTAACTTGCGGCCCTATAATTTTTTTGGGGCTTATTTATCAAAACAGTATTGTCTAGGAAACCCGTTTCTTCTGACGTAAGGGTGCGCAATTATGAAATTTATTCCTTGGTTTCAGAGCTATGCTGGAA
Unit14543	-	variant_Unit14543_18_guide_chr16_+_564714	GAGTTACTGTCTGTTTTCCTGAGGAGACAATACTGTTTTGATAAATAAGCCCCAAAAAAATTATAGGGCCGCAAGTTAAAATTTCATAATGCGCATATGCCCAGACTCCTCTGTTTCTTTAGGAAACCCGTTTCTTCTGACGTAAGGGTGCGCAAAAAAAATTATAGGGCCGCAGTTTCAGAGCTATGCTGGAA
Unit9853	-	variant_Unit9853_18_guide_chr12_+_613710	GAGTTACTGTCTGTTTTCCTCTACTATTATTCGCCCTGAATTGAAATCTTTTAGAAAGCACCTGTTCTCTCTTAGTGTTCTTTTTTTCTCATCTATTATCTAATTTCTTCAACCTTCGTTAGGAAACCCGTTTCTTCTGACGTAAGGGTGCGCAGAAAGCACCTGTTCTCTCTCGTTTCAGAGCTATGCTGGAA
Unit678	-	variant_Unit678_21_guide_chr02_-_603112	GAGTTACTGTCTGTTTTCCTCTTCCAGAGAAATAAGATGAAATGTATGTTGCTGGCACGAACGAAGTAAATAATGGGAGTGAAGCAAACCCCACCAGTCCAGGTGAAAGTAAGCGACGCGAGGAAACCCGTTTCTTCTGACGTAAGGGTGCGCAGCACGAACGAAGACAAATAAGTTTCAGAGCTATGCTGGAA
Unit12083	-	variant_Unit12083_21_guide_chr14_+_220000	GAGTTACTGTCTGTTTTCCTTGTCTTGCCCATCTGGGACCCAATGGGCGCTTTGGCCAAATAAATAGTTTCAGTTACTCTGATGTAGATACACGCATCTCGATATGTTTTATTTTTACTAAGGAAACCCGTTTCTTCTGACGTAAGGGTGCGCAGGCCAAATAAATAGTTTCAGGTTTCAGAGCTATGCTGGAA
Unit10335	+	variant_Unit10335_21_guide_chr13_+_593404	GAGTTACTGTCTGTTTTCCTAATGTTGACAAGATTGCGTCCCTAATGTTTAAACGAGTTAAAAAATAAATCATTGGATAGGAGTAACCAATAAAGGGTATATGATTGCTATTATTAGTATAGGAAACCCGTTTCTTCTGACGTAAGGGTGCGCAGAGTTAAAAAAACTCATCATGTTTCAGAGCTATGCTGGAA
Unit8900	+	variant_Unit8900_27_guide_chr12_-_669012	GAGTTACTGTCTGTTTTCCTTTCGATAAAGCGTCCCAAGCAAGAATAGAGACTGAAAAAATTTGGCTGAAAAAGGTTATAATATGGAGCACTTCAGTGATCTCATGATTGAAGATTTTATAGGAAACCCGTTTCTTCTGACGTAAGGGTGCGCAGAAAAAATTTGGCTGAAAAAGTTTCAGAGCTATGCTGGAA
Unit7541	-	variant_Unit7541_48_guide_chr10_-_643300	GAGTTACTGTCTGTTTTCCTGTGTGATGATAGCTATGATGCTGTAGAAGAATACTATTTCAACAAATAATAGCCGGGATTAGTGGCCAGGAGAACTGGAATAAGCAGTTAGCTACCCAAGAGGAAACCCGTTTCTTCTGACGTAAGGGTGCGCATATTTCAACAAAAGCGTAGCGTTTCAGAGCTATGCTGGAA
Unit6422	-	variant_Unit6422_3_guide_chr08_+_232414	GAGTTACTGTCTGTTTTCCTAAAGGATCTATCTCTAATGGAAAGATGGTGTCTGGGTAAGCTGAATTATGAGCTTACATTCCATATGACGAGCTTTTGCTATGGGAAACGAACACTTTAAAGGAAACCCGTTTCTTCTGACGTAAGGGTGCGCAGGGTAAGCTGAATTATGAGCGTTTCAGAGCTATGCTGGAA
Unit10527	+	variant_Unit10527_9_guide_chr13_-_502848	GAGTTACTGTCTGTTTTCCTTTTGATAACCTGTCCGATGCGCTAGCACGATGGAGCTCGGCAAAGAAAGACAGTTAGAGAAACATTCTGAGGATTTTGCTTTGTGCAGAAAAGGTTCCATAGGAAACCCGTTTCTTCTGACGTAAGGGTGCGCAAGCTCGGCAAAGAAAGACAGGTTTCAGAGCTATGCTGGAA
Unit3634	+	variant_Unit3634_18_guide_chr05_+_309665	GAGTTACTGTCTGTTTTCCTTATAGAAAGTATCCATCTATAGGTAATCATGAACAATAAAAATATTTAATTTCAGGAGCTATTGTTTGTACTCATTACGTTTTGAATGTCAAGTTGAAAAAGGAAACCCGTTTCTTCTGACGTAAGGGTGCGCAAATAAAAATATTCACGTTTCGTTTCAGAGCTATGCTGGAA
Unit8876	+	variant_Unit8876_12_guide_chr12_+_601544	GAGTTACTGTCTGTTTTCCTGGACTCGCAAATGTCGCGTTTAGCGTTGAAGAACATGGAAGTATTGTAATTTGGGGCTTGACAGCTCGACTTTTTTGCACTACTCCGCCTTGAACAGACGAGGAAACCCGTTTCTTCTGACGTAAGGGTGCGCAATGGAAGTATTGAACGTTTGGTTTCAGAGCTATGCTGGAA
Unit14477	-	variant_Unit14477_6_guide_chr16_+_83386	GAGTTACTGTCTGTTTTCCTAGTTTTTTGCTTGGCAAAGGTGCCATCGTTTGTCATGATAGCATGACGGTAGTTACATCATTGATTTTGCAACTGTTGCGGACCAGGGCAGTGGGTATGGAGGAAACCCGTTTCTTCTGACGTAAGGGTGCGCACATGATAGCATGACGGTAGCGTTTCAGAGCTATGCTGGAA
Unit8872	+	variant_Unit8872_6_guide_chr12_-_601352	GAGTTACTGTCTGTTTTCCTACACGGTATGCATATGAAACATTCAGGCTAGCAATCAATACTTAAACCCTTTACTTAGTGCATGATGTATCAGGAAACCAGTTTGAGAATGTCGCCCACCAGGAAACCCGTTTCTTCTGACGTAAGGGTGCGCAATCAATACTTAAACCCTTTAGTTTCAGAGCTATGCTGGAA
Unit2348	+	variant_Unit2348_3_guide_chr04_+_371700	GAGTTACTGTCTGTTTTCCTTTGGCGGAATCCTTTAAAGACGATGAATACCTGCTTGTATGTTCATTAGTCAATGTAAATGAATAGACGGTAGTGCAGAGGCACTACTACTACTGTTGAGAGGAAACCCGTTTCTTCTGACGTAAGGGTGCGCACTTGTATGTTCATTAGTCAAGTTTCAGAGCTATGCTGGAA
Unit10458	+	variant_Unit10458_15_guide_chr13_-_261814	GAGTTACTGTCTGTTTTCCTAAATATAAAAAATAGGTAAAGAGGGGGGTGGGGGTGGTTCGGACTTTGCATTTAGTGCATTAGTACCATATTCAGCTTCAGTTATAGGAATACTGACAATAGGAAACCCGTTTCTTCTGACGTAAGGGTGCGCAGTGGTTCGGACTTTGCATCTGTTTCAGAGCTATGCTGGAA
Unit6260	+	variant_Unit6260_9_guide_chr08_-_523995	GAGTTACTGTCTGTTTTCCTGTTTTGCATTCAAACAATATCATTTCAAAGGCCTGTCGCTGTGAGCAATACGCTTATTCGCTCATCGCAGAGTAAGCCTGCACTACCCCACCAAATTAAAAGGAAACCCGTTTCTTCTGACGTAAGGGTGCGCATGTCGCTGTGAGCAATACGCGTTTCAGAGCTATGCTGGAA
Unit2980	-	variant_Unit2980_24_guide_chr04_-_1345297	GAGTTACTGTCTGTTTTCCTCGATGACGACAATAGCGATAGAGATGCAAATCTGGATCTCTATCAGCTAAAAAAGGTAGCTCAGCCATTAGACCGGTACATCACCTGTGCCAAAATATGTAGGAAACCCGTTTCTTCTGACGTAAGGGTGCGCAGATCTCTATCAGCTTCCAAAGTTTCAGAGCTATGCTGGAA
Unit9653	-	variant_Unit9653_18_guide_chr12_-_619155	GAGTTACTGTCTGTTTTCCTCCATTGGGATCTATTCTGATATCAGGTATGTTCGACGTCTTCATTTAACAAACAGGTTCAAGATTAAGCCTGCATTCCTTCTTAAAATTGAATATGCCACAGGAAACCCGTTTCTTCTGACGTAAGGGTGCGCAACGTCTTCATTAATTCAAACGTTTCAGAGCTATGCTGGAA
Unit7259	+	variant_Unit7259_21_guide_chr10_-_185767	GAGTTACTGTCTGTTTTCCTAACTCAACAGATCCAATTATCAAGAAGGGCCTTTTTCCAATTCTTAGGCTATTTAGTAGTTGTGTTGTGATTTCATTAGCAGCTCAATCGAAATACGTGCAGGAAACCCGTTTCTTCTGACGTAAGGGTGCGCATTTCCAATTCTTAGGCTATTGTTTCAGAGCTATGCTGGAA
Unit9853	-	variant_Unit9853_21_guide_chr12_-_613706	GAGTTACTGTCTGTTTTCCTAAGGTTGAAGAAATTAGATAATAGATGAGAAAAAAAGAACACCAGTAAAGAACAGGTGCTTTCTAAAAGATTTCAATTCAGGGCGAATAATAGTAGTTCTAGGAAACCCGTTTCTTCTGACGTAAGGGTGCGCAAAGAACACCAGAGAGAGAACGTTTCAGAGCTATGCTGGAA
Unit9992	-	variant_Unit9992_21_guide_chr12_+_24348	GAGTTACTGTCTGTTTTCCTATATCGATGCAAATGTAACTACCTGTAAGGATATTGTCTTCAGTGGTTTGGTTAGTTTTGTACCTTACTCAACATCACGAATAAAAAGGAAGGAATACGAAGGAAACCCGTTTCTTCTGACGTAAGGGTGCGCATTGTCTTCAGTGGTTTGGTAGTTTCAGAGCTATGCTGGAA
Unit6373	-	variant_Unit6373_21_guide_chr08_+_519156	GAGTTACTGTCTGTTTTCCTGGATAAGTACCGCGTGTACGGTTGATTGAATGATCTTACTGATAGAGGCCAGGCTTAGATACTTTGTGCAGATTTCATACCGGCTGTCGCTATTATTACTAGGAAACCCGTTTCTTCTGACGTAAGGGTGCGCATCTTACTGATAGAGGCCAGGGTTTCAGAGCTATGCTGGAA
Unit8022	+	variant_Unit8022_36_guide_chr11_+_422865	GAGTTACTGTCTGTTTTCCTTTACGTAAAATGAAAACATTTTGTGTTAGAATTGACAGATTGAAGTAAATTTTAGGTGTCGGGAGAAACATTTTAATCCTTTTTATGAATATAATTTAAGAGGAAACCCGTTTCTTCTGACGTAAGGGTGCGCAACAGATTGAAGTTTAATTTTGTTTCAGAGCTATGCTGGAA
Unit6587	+	variant_Unit6587_30_guide_chr09_-_84216	GAGTTACTGTCTGTTTTCCTTTTTTTTTTAGACGGCTGAAGGGACGACATCCCCATCGCTCAAAACACAAATTTAAAAGGACAAATCGTCTTTCACAGCTTGCATAGTAAAAGCAAAGTTAGGAAACCCGTTTCTTCTGACGTAAGGGTGCGCACATCGCTCAAAACACAAATAGTTTCAGAGCTATGCTGGAA
Unit8215	+	variant_Unit8215_12_guide_chr11_-_1379	GAGTTACTGTCTGTTTTCCTCACAGTGGATACTACTTCTAGATGATGCGTAATTGTGGAAGGACAAAGGGAATTAAAAAAAAGACATCTAAAATTCTCTTTGAGTCAAAAAAACGTGATCAGGAAACCCGTTTCTTCTGACGTAAGGGTGCGCATGTGGAAGGACAAAGGGAAGGTTTCAGAGCTATGCTGGAA
Unit4552	-	variant_Unit4552_54_guide_chr06_+_185425	GAGTTACTGTCTGTTTTCCTAAAATAGCCGCCGAGCCACGGGAGCAAATGAGTGAAGAATATGCGCAACGTTTTATACATATACAAAAAAATGTAGAAAAGAAGCTAAAGAGATTGACGTAGGAAACCCGTTTCTTCTGACGTAAGGGTGCGCAGAAGAATATGCGCAACGTTTGTTTCAGAGCTATGCTGGAA
Unit6171	+	variant_Unit6171_21_guide_chr08_-_112295	GAGTTACTGTCTGTTTTCCTCGAAAATTTACCTCCCAATTTCTTGCCAAAATGCCATCCATATTCCCATTCATTAAATTCTTTCACTATTTATCATTTCAATGTTCTTTGTAGCAACAGGAGGAAACCCGTTTCTTCTGACGTAAGGGTGCGCACCATCCATATTCCCATTCATGTTTCAGAGCTATGCTGGAA
Unit13647	+	variant_Unit13647_30_guide_chr16_+_832120	GAGTTACTGTCTGTTTTCCTGTTTTTAAAAGAATACGATGATATTATTTGCGTTTCAAATCGAACAATAATCTCGGAGCGATCTGAGGTTTTAATGGAGATAGCGGTTCCTGCGCAACCCAGGAAACCCGTTTCTTCTGACGTAAGGGTGCGCATCAAATCGAACAATTCTTCTGTTTCAGAGCTATGCTGGAA
Unit14544	-	variant_Unit14544_18_guide_chr16_+_564705	GAGTTACTGTCTGTTTTCCTTAAAAAATTGAGGAGACAATACTGTTTTGATAAATAAGCCCCAAAAAAATTATAGTTAGCAAGGAATAAATTTCATAATGCGCATATGCCCAGACTCCTCAGGAAACCCGTTTCTTCTGACGTAAGGGTGCGCAATAAGCCCCAAAAAAATTATGTTTCAGAGCTATGCTGGAA
Unit10311	+	variant_Unit10311_27_guide_chr13_+_503003	GAGTTACTGTCTGTTTTCCTGAATAATTCTCGCTCTATTAATGAAGAACTCGTCTCTAAGCGTAGACTAATAAAGGGGTTTTGGGCAGGAAGCAGTGAAATACAAGAAAAGTATACAAGCAGGAAACCCGTTTCTTCTGACGTAAGGGTGCGCATCTAAGCGTAGACCCATTAAGTTTCAGAGCTATGCTGGAA
Unit13484	+	variant_Unit13484_27_guide_chr16_-_41119	GAGTTACTGTCTGTTTTCCTTCTAGCGACGCCGTACGGCCACTCTACACTGCCAGCGACGTCGCTATCGGTATTTATGCCGTTAAGTAAAAAAAAACAAACATCGCTATCTCAACAGAGTAGGAAACCCGTTTCTTCTGACGTAAGGGTGCGCAAGCGACGTCGCTATCGGTATGTTTCAGAGCTATGCTGGAA
Unit10067	+	variant_Unit10067_18_guide_chr13_-_343310	GAGTTACTGTCTGTTTTCCTAAAGCATAGATACTCCACTTATTAGCGGTAAAGCCCTTTTTGATACATTGTTTAGCGTTTAAATATTCTCATTATGATATTTCCCCAACAGTTACACTCTAGGAAACCCGTTTCTTCTGACGTAAGGGTGCGCACCCTTTTTGATACATTGTTCGTTTCAGAGCTATGCTGGAA
Unit4016	-	variant_Unit4016_9_guide_chr05_+_156452	GAGTTACTGTCTGTTTTCCTCTTTAACTAACACATTGAAATATCAAATTAGTCCACTTTTCTTCCTTGTTGAATTATTTCTTCATTAACAGGGGAACGCTTGCCTACCATCAAGCCCATTAGGAAACCCGTTTCTTCTGACGTAAGGGTGCGCACACTTTTCTTCCTTGTTGAAGTTTCAGAGCTATGCTGGAA
Unit5637	-	variant_Unit5637_18_guide_chr07_+_444906	GAGTTACTGTCTGTTTTCCTTAGTTATCCAAGTGAATTTGAGTCTCGCATCCTTTATCACATTTTTACAATTTAGCTAGCTATCTTTTTCATGTTAGGCACACCCGTATTCTCATGCAAGAGGAAACCCGTTTCTTCTGACGTAAGGGTGCGCATTATCACATTTTTACAATAGGTTTCAGAGCTATGCTGGAA
Unit14432	-	variant_Unit14432_33_guide_chr16_-_221129	GAGTTACTGTCTGTTTTCCTACGAAACTGGATAATGAAAACTGCAAATACTTGTAGTTTTAAACAGTAATTTCTGGGATAGGTCTATCAGCGAAGCTTGGGAATGTTTCGCCAAATTACCAGGAAACCCGTTTCTTCTGACGTAAGGGTGCGCAAGTTTTAAACAGACACTTTCGTTTCAGAGCTATGCTGGAA
Unit1844	+	variant_Unit1844_24_guide_chr04_-_1159836	GAGTTACTGTCTGTTTTCCTGCCTCAAGAATCTCTAAGCAGGTTTCTTTGCTAAGGGGATGGCTTTTCTGTCTTAACATTTTTTCCTTCCTTTTTTCATTTCCTTGAAAGCAACAGATTTAGGAAACCCGTTTCTTCTGACGTAAGGGTGCGCAAGGGGATGGCTTTTCTGTCCGTTTCAGAGCTATGCTGGAA
Unit7541	-	variant_Unit7541_54_guide_chr10_+_643292	GAGTTACTGTCTGTTTTCCTTGAATACACTTGGGTAGCTAACTGCTTATTCCAGTTCTCCTGGCCACTAATCCTTATACGCTTTTGTTGAAATAGTATTCTTCTACAGCATCATAGCTATAGGAAACCCGTTTCTTCTGACGTAAGGGTGCGCAGTTCTCCTGGCCACTAATCCGTTTCAGAGCTATGCTGGAA
Unit7653	-	variant_Unit7653_15_guide_chr10_-_719648	GAGTTACTGTCTGTTTTCCTCTCTTGAAGTAGATGAGATGTTCTTGTTGCATGTTGGGCGACACGTAACGAAAAGGAGGTCGTATGCCTCGAGATGCGACTGTGGGTGCCACTGAGTGGCAGGAAACCCGTTTCTTCTGACGTAAGGGTGCGCATGGGCGACACGGTGACGAAAGTTTCAGAGCTATGCTGGAA
Unit12529	+	variant_Unit12529_21_guide_chr15_-_799580	GAGTTACTGTCTGTTTTCCTAAGCTCGAGACTTCTCGCCGTGGCGACATGTGTGATGTTAAGGAGAATATCTATTATATACGAGGTGCAATATTCATGTATATTAGTTTACTTTTTTTGTAGGAAACCCGTTTCTTCTGACGTAAGGGTGCGCAGATGTTAAGGAGAATATCTAGTTTCAGAGCTATGCTGGAA
Unit3621	+	variant_Unit3621_6_guide_chr05_-_266803	GAGTTACTGTCTGTTTTCCTACAAAAAGCCACCTATCCCCATCTCTCCAAAAAGCTTCATTTCGAAAATAAGATTAAAACATCCGAATAAGACTAAAACTTTGTTCCTTCAATGACTACTAGGAAACCCGTTTCTTCTGACGTAAGGGTGCGCAGCTTCATTTCGAAAATAAGAGTTTCAGAGCTATGCTGGAA
Unit12649	+	variant_Unit12649_12_guide_chr15_+_386727	GAGTTACTGTCTGTTTTCCTGCGTGGGGTAGCCATTTCTTAGGAGGTGGGAAAACATGATTCAATATTAACTGCGGTACCTTGGAAGCTTCGGGGAGAGTTAATCTAAAATTCCGCCTCTAGGAAACCCGTTTCTTCTGACGTAAGGGTGCGCACATGATTCAATATGCAACTGGTTTCAGAGCTATGCTGGAA
Unit4562	-	variant_Unit4562_6_guide_chr06_+_118440	GAGTTACTGTCTGTTTTCCTGCTGTTACTGTGACGCTATCAAATCATATACTGTCATCAATCCTCATCGGCTCTTAACGCATTGAATATGTTGTTAAACAAGCTCTTTATAGCTAGCTATAGGAAACCCGTTTCTTCTGACGTAAGGGTGCGCATCATCAATCCTCATCGGCTCGTTTCAGAGCTATGCTGGAA
Unit11634	+	variant_Unit11634_21_guide_chr14_-_506118	GAGTTACTGTCTGTTTTCCTCACAGCCATCTCGGTGCAAACGTTAAACTGCGTCTTTTTAACAGCACATTCATTTAAATCATGTAACATAACACCATTATAAAAGTATCCCACTATTCACAGGAAACCCGTTTCTTCTGACGTAAGGGTGCGCACTTTTTAACAGCACATTCATGTTTCAGAGCTATGCTGGAA
Unit11890	-	variant_Unit11890_27_guide_chr14_+_469362	GAGTTACTGTCTGTTTTCCTGGGTCCATGTCGATATGTGCTGGCTCGTTTGTTGATTGTTATGGTCGTAATTTAGCACAAAAATCTCGTCACATTATACATTTTCGCGAAGGATGCAACTAGGAAACCCGTTTCTTCTGACGTAAGGGTGCGCAGATTGTTATGGTCGTAATCAGTTTCAGAGCTATGCTGGAA
Unit5908	-	variant_Unit5908_15_guide_chr07_+_165103	GAGTTACTGTCTGTTTTCCTTTCCCCCATCAGCATCAGTTTGTGATTTGTAACTATATCGATCGTGGAATCGTTAAATTCTAAGCGTCATTTAGTTGGCAACAAAAGGAATCAAGCATCTAGGAAACCCGTTTCTTCTGACGTAAGGGTGCGCATATATCGATCGTGGAATCGAGTTTCAGAGCTATGCTGGAA
Unit8449	-	variant_Unit8449_27_guide_chr11_+_273485	GAGTTACTGTCTGTTTTCCTAACGTCGCTGGACACTCACAGACAAGCCTCAGGGGAGACGTTTGAAACCGTAGAGTTAACGTATGAAATATAAATCAACAAACATACGTACTGAATTATGAGGAAACCCGTTTCTTCTGACGTAAGGGTGCGCAGGAGACGTTTGAAACCGTAGGTTTCAGAGCTATGCTGGAA
Unit12500	+	variant_Unit12500_21_guide_chr15_-_700528	GAGTTACTGTCTGTTTTCCTTCACATGTTTATGAGAACAGTATCAAGCACCTTAATTCCGAGGCTGTAATAAATGTTAGTTTTGGACAGAATGTCTCATTATCCCCGAACCGAAGCCTTTAGGAAACCCGTTTCTTCTGACGTAAGGGTGCGCAAATTCCGAGGCTGTAATAAAGTTTCAGAGCTATGCTGGAA
Unit4224	-	variant_Unit4224_24_guide_chr05_+_266408	GAGTTACTGTCTGTTTTCCTCCGTTGTTGCTAGCTAGCATATGAATGAATCTAAGAACTGGAAAGGCAAGTTTAGGCCAAAAATAATGACTTGAACATTTTGCAGTATCTACGTTGAATTAGGAAACCCGTTTCTTCTGACGTAAGGGTGCGCAAGAACTGGAAAGGCAAGTTGGTTTCAGAGCTATGCTGGAA
Unit14434	-	variant_Unit14434_36_guide_chr16_+_220699	GAGTTACTGTCTGTTTTCCTAACGGTTTGATAATGTCAACACAAAATTCACCTATTATTACAAACGAATCTATTAAAGTTGAAATGCCTGACAGTAATTATACAATTGCATGAATAATTGAGGAAACCCGTTTCTTCTGACGTAAGGGTGCGCAATTATTACAAACGAATCTACGTTTCAGAGCTATGCTGGAA
Unit5459	-	variant_Unit5459_24_guide_chr07_-_203267	GAGTTACTGTCTGTTTTCCTAAAAACTAAAAACAACAAGGCAAATGTGGATCTGTCATGTATGGCAATAAAGCAGGATGGCTCACAAAAAAAGACAAAAAAAAACTAAGGCAAAAGAACAAGGAAACCCGTTTCTTCTGACGTAAGGGTGCGCATCATGTATGGCAACGACAGCGTTTCAGAGCTATGCTGGAA
Unit2351	+	variant_Unit2351_12_guide_chr04_-_397397	GAGTTACTGTCTGTTTTCCTTGTTCGTTCCTCTCTTACCAGAGAAAATACGGTTATTAGATTATTGGGGCATTTAGTCTGCTTCCATCTTAACGCGAAGAAATACTATTCAAGAACTTGTAGGAAACCCGTTTCTTCTGACGTAAGGGTGCGCATATTAGATTATTGGGGCATTGTTTCAGAGCTATGCTGGAA
Unit8093	+	variant_Unit8093_36_guide_chr11_-_75891	GAGTTACTGTCTGTTTTCCTTCTTATTTGCACAGGGCAGTTGCGACCCTGATAAAAAAAAATGTCTGATCAATTAGCGTGGACAAAAAAAAACATCGATTTCTATATTCATGGTAATCTGAGGAAACCCGTTTCTTCTGACGTAAGGGTGCGCAAAAAAAAATGTCTGATCAATGTTTCAGAGCTATGCTGGAA
Unit10193	+	variant_Unit10193_12_guide_chr13_-_21405	GAGTTACTGTCTGTTTTCCTATGAACAATAGGATATGTAGGAGAATTGATATATTCACTGCGTATCAGGGATTAGTCTACTGACATTTTATGGCAAATGTATTCTACACAAATCGAGAATAGGAAACCCGTTTCTTCTGACGTAAGGGTGCGCATTCACTGCGTATCAGGGAAAGTTTCAGAGCTATGCTGGAA
Unit5307	+	variant_Unit5307_114_guide_chr07_-_1088168	GAGTTACTGTCTGTTTTCCTGCAATTTTCTTTAAACTTCTCGATCTAATATTTTTGGGCCCTCTTTTTCTCAATTATTGTAAATAAGTACATTTCAAATCATGCTGCAGACAACGATTACAGGAAACCCGTTTCTTCTGACGTAAGGGTGCGCATTGGGCCCTCTTTTTCTCAAGTTTCAGAGCTATGCTGGAA
Unit10311	+	variant_Unit10311_42_guide_chr13_+_503011	GAGTTACTGTCTGTTTTCCTTCGCTCTATTAATGAAGAACTCGTCTCTAAGCGTAGACCCATTAAAGGGGTTTTAACAGGAAGCAGTGAAATACAAGAAAAGTATACAAGCAGTATTCCTAGGAAACCCGTTTCTTCTGACGTAAGGGTGCGCATAGACCCATTAAAGGGGTTTGTTTCAGAGCTATGCTGGAA
Unit1358	+	variant_Unit1358_6_guide_chr03_-_130140	GAGTTACTGTCTGTTTTCCTCCTATCATTTTTAAGGGAAGGAAATTAATTCTAATGGCTAGTTACTTACTCTCTTACTCCATAATTAACATGTAGCAACTGAAAAAAGAAATTTTGCTGTAGGAAACCCGTTTCTTCTGACGTAAGGGTGCGCAATGGCTAGTTACTTACTCTCGTTTCAGAGCTATGCTGGAA
Unit5841	-	variant_Unit5841_30_guide_chr07_+_509332	GAGTTACTGTCTGTTTTCCTCGTTACTGTGTTGAAAATATCCTGTACTTACAATTCATAATCGGAGTCGGAGTTAACATTTTATCAGTGATTCTTTCGGTTTCATTAAGATGTAAAGTGAAGGAAACCCGTTTCTTCTGACGTAAGGGTGCGCATTCATAATCGGAGTCGGAGTGTTTCAGAGCTATGCTGGAA
Unit12778	+	variant_Unit12778_45_guide_chr15_-_968460	GAGTTACTGTCTGTTTTCCTATCCAAACGTGGATAAGAGTGGCAACATTTGTTTGGACATTCTGAAAGAGAAATTACTGCAGTGTATAATGTAGAAACAATTCTATTGTCATTGCAGTCAAGGAAACCCGTTTCTTCTGACGTAAGGGTGCGCATGGACATTCTGAAAGAGAAAGTTTCAGAGCTATGCTGGAA
Unit12660	+	variant_Unit12660_30_guide_chr15_-_464690	GAGTTACTGTCTGTTTTCCTTACTAATATTTACGACAAATATACTGAGACCGTGACCAATGGTAGAAGGTGATTACTTGAAAGAAATGCCAACATTAAAGCACATATCACTGCTCTTGATAGGAAACCCGTTTCTTCTGACGTAAGGGTGCGCAGACCAATGGTAGAAGGTGATGTTTCAGAGCTATGCTGGAA
Unit13921	+	variant_Unit13921_33_guide_chr16_-_225142	GAGTTACTGTCTGTTTTCCTCAGTATGGACATCTCCGCGGGGAATTTTTTTATCGGCAGAGCTGTTTAGACTTAGATATAGATAGTATAAGGTGTTAGTACACACATTTCAACATAGTTAAGGAAACCCGTTTCTTCTGACGTAAGGGTGCGCACGGCAGAGCTGTTTAGACAAGTTTCAGAGCTATGCTGGAA
Unit7952	+	variant_Unit7952_33_guide_chr11_-_143846	GAGTTACTGTCTGTTTTCCTGTAGCATATTCTGTACATTAGTCATTTCTGTCTCCAAAGGGCATAATTTGGTTAGTTCATTTTTTTCTTCTTAATTCGTCTCTTCATTTCATAAAGCTTTAGGAAACCCGTTTCTTCTGACGTAAGGGTGCGCACCAAAGGGCATAATTTGGGTGTTTCAGAGCTATGCTGGAA
Unit7952	+	variant_Unit7952_33_guide_chr11_-_143850	GAGTTACTGTCTGTTTTCCTCATCGTAGCATATTCTGTACATTAGTCATTTCTGTCTCCAAAGGGCATAATTTGGTTAGTTCATTTTTTTCTTCTTAATTCGTCTCTTCATTTCATAAAGAGGAAACCCGTTTCTTCTGACGTAAGGGTGCGCAGTCTCCAAAGGGCATAATTTGTTTCAGAGCTATGCTGGAA
Unit10189	+	variant_Unit10189_18_guide_chr13_-_895115	GAGTTACTGTCTGTTTTCCTTAAATGGTAAGGAAAGTTAATTTTATTTGAATTTTGGGCCACCTCTCTTAGTTAGATTACTGCTAACTTCATAGTGTCAGATCACTCGTGTTTGTTCTGAAGGAAACCCGTTTCTTCTGACGTAAGGGTGCGCATTGGGCCACCTCTCTTAGAAGTTTCAGAGCTATGCTGGAA
Unit2553	+	variant_Unit2553_18_guide_chr04_-_1353462	GAGTTACTGTCTGTTTTCCTAGGAAACTTTTCCAAAGAAGGAGCCTAAGATAGACAATGCTCGGTTAGCTCGTTTAAAAGAAGAAGAACTTCATCATATGAGCTTGGGATATTGCAAACAAGGAAACCCGTTTCTTCTGACGTAAGGGTGCGCAACAATGCTCGGTTAGCTCGTGTTTCAGAGCTATGCTGGAA
Unit11744	-	variant_Unit11744_18_guide_chr14_+_482773	GAGTTACTGTCTGTTTTCCTTACAATGCTGGTGTACTAGGTGTTACTGTATTAGGCGGGGAACTACCTCAGTTAGGCTCTATGTTCAAACATTTTTTGATTCCTGTGGTTACGCAGCGATAGGAAACCCGTTTCTTCTGACGTAAGGGTGCGCAGGCGGGGAACTACCTCAGCCGTTTCAGAGCTATGCTGGAA
Unit11337	+	variant_Unit11337_39_guide_chr14_+_742719	GAGTTACTGTCTGTTTTCCTCTTATAATGAATCGTAATCGAAATCCACATATTTCATTCATACTGTAAAGAATAGGTTAAGCGCTGCTGCTATGGTACCTACTTTTACTCTTTGTGGTGTAGGAAACCCGTTTCTTCTGACGTAAGGGTGCGCACATTCATACTGACGGAGAATGTTTCAGAGCTATGCTGGAA
Unit9535	-	variant_Unit9535_21_guide_chr12_+_129254	GAGTTACTGTCTGTTTTCCTATATTTACTGCACAATTCACACGATGGGTGTTTCTGCGGTGTTGAAAAGAGTTAGAATTTACTAGCAACGTTCATAGTCTGCTGTTTTATGGCAGTAGTGAGGAAACCCGTTTCTTCTGACGTAAGGGTGCGCACTGCGGTGTTGAAAAGAGCTGTTTCAGAGCTATGCTGGAA
Unit8876	+	variant_Unit8876_21_guide_chr12_+_601543	GAGTTACTGTCTGTTTTCCTGGACTCGCAAATGTCGCGTTTAGCGTTGAAGAACATGGAAGTATTGAACGTTTGGTAATTGACAGCTCGACTTTTTTGCACTACTCCGCCTTGAACAGACAGGAAACCCGTTTCTTCTGACGTAAGGGTGCGCACATGGAAGTATTGAACGTTTGTTTCAGAGCTATGCTGGAA
Unit2817	-	variant_Unit2817_21_guide_chr04_-_534345	GAGTTACTGTCTGTTTTCCTCTAAATCTGATATTGACTTAGGTTATGGTTTACTCTTCTTTACAGTAAACAAAAGGCTTACTGATTGTTGGAATAAAAATTAACTATCGTCTATGTTGGAAGGAAACCCGTTTCTTCTGACGTAAGGGTGCGCACTTCTTTACAGAAATACAAAGTTTCAGAGCTATGCTGGAA
Unit12533	+	variant_Unit12533_21_guide_chr15_-_828026	GAGTTACTGTCTGTTTTCCTACGATCTGCGCAAAAACCTTAGAATCCCCGCACAGCTGCCCAATGACAGATATTTAAACGTTGTTGGTGCTAATCATTTTTAACTTGTTCTTTTTCCTCCAGGAAACCCGTTTCTTCTGACGTAAGGGTGCGCAAGCTGCCCAATGACAGATATGTTTCAGAGCTATGCTGGAA
Unit880	-	variant_Unit880_45_guide_chr02_-_550222	GAGTTACTGTCTGTTTTCCTTTATGTTCTCTATCTATCTTTATCTTTATTATATACTATTAAAAACCTAATTCTGGGCATTGTACTATTTTATAATCGAATTTTTTTCCCTTTAATTTTTAGGAAACCCGTTTCTTCTGACGTAAGGGTGCGCAACTATTAAAAACCAAGCTTCGTTTCAGAGCTATGCTGGAA
Unit12435	+	variant_Unit12435_24_guide_chr15_-_396694	GAGTTACTGTCTGTTTTCCTATGGCTCGTTACTATTAAGGAAATAGCAGGTATAACCCACATTTTGGATGGATTATTCCACAACAACATCACAGTTCATTGCTTCGAAGTTTCTTAGTGAAGGAAACCCGTTTCTTCTGACGTAAGGGTGCGCAAACCCACATTTTGGATGGACGTTTCAGAGCTATGCTGGAA
Unit7800	-	variant_Unit7800_24_guide_chr10_+_740395	GAGTTACTGTCTGTTTTCCTAAGGGTTTACTAACTTAGGCAGGTTGAAAAGCTTCTCGAAAAATAATACCTTTTGTTAAACAACGTAAAGAAGTACTGCCATAACGTAGAATTCTGCAGTAGGAAACCCGTTTCTTCTGACGTAAGGGTGCGCATCTCGAAAAATAATACCTTTGTTTCAGAGCTATGCTGGAA
Unit11343	+	variant_Unit11343_33_guide_chr14_+_781119	GAGTTACTGTCTGTTTTCCTCTTACAGAGCGTATGTTTTATATTTACGACGAACGCGATCTAATTTAATCCGCTGGTTAAACAGCGTAATAATGTTCATAGGGGCCTTGCATGACATTTGAGGAAACCCGTTTCTTCTGACGTAAGGGTGCGCAGCGATCTAATTATTATCCGCGTTTCAGAGCTATGCTGGAA
Unit10718	-	variant_Unit10718_15_guide_chr13_+_422010	GAGTTACTGTCTGTTTTCCTCACATCTCCGCGTTCATTGACGTCAATCTTTTTAGAAGGGATCCTGATCACTTAGAACGCATAGTGCATCGCTTAACCTGGCTAGTTGGTTGCAAGGGAAAGGAAACCCGTTTCTTCTGACGTAAGGGTGCGCAAGAAGGGATCCTGATCACAAGTTTCAGAGCTATGCTGGAA
Unit8877	+	variant_Unit8877_15_guide_chr12_-_606619	GAGTTACTGTCTGTTTTCCTATGAGGATGTCACCATCCAAGTGCCAGATACTCCTACTTGAGAGAACAAGTAATTAGAGGGAAAAAATCATAATATGAAATATATTATGACGACGTCAATAGGAAACCCGTTTCTTCTGACGTAAGGGTGCGCACTACTTGAGAGAACAAGTAAGTTTCAGAGCTATGCTGGAA
Unit4178	-	variant_Unit4178_30_guide_chr05_+_432559	GAGTTACTGTCTGTTTTCCTTTGCTAAGTTAAATAGCGTATTTTCTTATATTAATTCCGTGGACGATCAGATTTAGAATACAATGTTGGCAGTTATCTGTTTCATCGCTCCCTCCTTGCGAGGAAACCCGTTTCTTCTGACGTAAGGGTGCGCAATTCCGTGGACGATCAGATGGTTTCAGAGCTATGCTGGAA
Unit9800	-	variant_Unit9800_48_guide_chr12_+_803923	GAGTTACTGTCTGTTTTCCTGAGGAGGAGGAGCTGGAGCACCTGCCATTTCAACAATTCGTTATATATATGGTTTATTCTTCAACAAACGGTTGTGCGCTTTTTAGTCGTATGCTTTGTCAGGAAACCCGTTTCTTCTGACGTAAGGGTGCGCACAATTCGTTATATATATGGTGTTTCAGAGCTATGCTGGAA
Unit5800	-	variant_Unit5800_33_guide_chr07_-_723447	GAGTTACTGTCTGTTTTCCTGGATATTTCAATCTATGATCCCGAATGGGCTTGGCTGGCTGCAAGAATAACAAAGGCAAGGGGAAACAGAGTAGATATTATTCGTAATTTCGTTATCTGAAGGAAACCCGTTTCTTCTGACGTAAGGGTGCGCACTGGCTGCAAGAAAGAACAAGTTTCAGAGCTATGCTGGAA
Unit2759	-	variant_Unit2759_42_guide_chr04_-_810488	GAGTTACTGTCTGTTTTCCTCTGAATGACTGAGTGTATTACTACACGATTTATCTCAAGAAATTTATAAGTGGAGGACGATCGGCTGCACGTAGGAGTCAACGTTTTTTTACTGTGTTCAAGGAAACCCGTTTCTTCTGACGTAAGGGTGCGCACTCAAGAAATTTAAGTGTGGGTTTCAGAGCTATGCTGGAA
Unit2759	-	variant_Unit2759_42_guide_chr04_-_810491	GAGTTACTGTCTGTTTTCCTATACTGAATGACTGAGTGTATTACTACACGATTTATCTCAAGAAATTTATAAGTGGAGGACGATCGGCTGCACGTAGGAGTCAACGTTTTTTTACTGTGTAGGAAACCCGTTTCTTCTGACGTAAGGGTGCGCATATCTCAAGAAATTTAAGTGGTTTCAGAGCTATGCTGGAA
Unit8630	-	variant_Unit8630_9_guide_chr11_+_22886	GAGTTACTGTCTGTTTTCCTGCACACAATCCAAAGAAGCACATCAAATAATATGTAAATATTACCCGTACAATTAGCAAATCATGTCCACTTTCCCGTTAGTCATCGGGTGGGCCGGTCCAGGAAACCCGTTTCTTCTGACGTAAGGGTGCGCAGTAAATATTACCCGTACAAAGTTTCAGAGCTATGCTGGAA
Unit1366	+	variant_Unit1366_9_guide_chr03_-_186468	GAGTTACTGTCTGTTTTCCTGATATTTTTTATCTAGAGCATGCTTTCTTTTACTTAAAATATTTATGGCAAATTTAAAAATACATTTGGAATAACGAACTAGTTATGTAAAACTATGCTTAGGAAACCCGTTTCTTCTGACGTAAGGGTGCGCATTAAAATATTTATGGCAAATGTTTCAGAGCTATGCTGGAA
Unit4517	-	variant_Unit4517_18_guide_chr06_-_63433	GAGTTACTGTCTGTTTTCCTATCACAATATAAAACACAGTTTTTTGTTCATGATTAGTTCTCAACTGTAACTGGGGAAACAAGTGGAATACCATAAGCACCGCTTCCACAATCATCAACAAGGAAACCCGTTTCTTCTGACGTAAGGGTGCGCATAGTTCTCAACTGAATTCTGGTTTCAGAGCTATGCTGGAA
Unit6665	+	variant_Unit6665_18_guide_chr09_-_39127	GAGTTACTGTCTGTTTTCCTATGTATAGAAATGATGATAAACCTTACTATACTAGAGGTAACAAAATACTTCTTAATTCACTTGCTTCAACATTTGTATGGCTGTTGCTACTAAGTTTTAAGGAAACCCGTTTCTTCTGACGTAAGGGTGCGCAAGAGGTAACAAAATACTTCTGTTTCAGAGCTATGCTGGAA
Unit8998	+	variant_Unit8998_9_guide_chr12_-_205555	GAGTTACTGTCTGTTTTCCTGAGGGAGTCCTAGTTGTTCTACGTATACCAATGCTAGCAGCTTACATAGGTGTTACACTACCATAATACTTATATATAATCTCTCTATGCTCAAGTAAATAGGAAACCCGTTTCTTCTGACGTAAGGGTGCGCACTAGCAGCTTACATAGGTGGGTTTCAGAGCTATGCTGGAA
Unit2979	-	variant_Unit2979_45_guide_chr04_+_1345293	GAGTTACTGTCTGTTTTCCTCATCACATATTTTGGCACAGGTGATGTACCGGTCTAATGGCTGAGCTACCTTTTTTAGCTGATAGAGATCCAGATTTGCATCTCTATCGCTATTGTCGTCAGGAAACCCGTTTCTTCTGACGTAAGGGTGCGCACTAATGGCTGAGCTACCTTTGTTTCAGAGCTATGCTGGAA
Unit14302	-	variant_Unit14302_9_guide_chr16_+_834965	GAGTTACTGTCTGTTTTCCTATATTTCCTATTATACATCCTCCTTCCTTGAGACCCAATAATCTTAAAAATGATTTAACAGTGCATGCCCTCCTTTTCACCCTTCTTTTATGTCGTTTCTAGGAAACCCGTTTCTTCTGACGTAAGGGTGCGCACCCAATAATCTTAAAAATGAGTTTCAGAGCTATGCTGGAA
Unit12744	+	variant_Unit12744_18_guide_chr15_-_799653	GAGTTACTGTCTGTTTTCCTGAAGACTGCGGTGGTGTTAAAATTTCAATTAGGAACCTCTGCATATGCCACTTAGGCATTACGTGAACTCATGAAGCTCGAGACTTCTCGCCGTGGCGACAGGAAACCCGTTTCTTCTGACGTAAGGGTGCGCAAACCTCTGCATATGCCACCAGTTTCAGAGCTATGCTGGAA
Unit2067	+	variant_Unit2067_9_guide_chr04_-_616657	GAGTTACTGTCTGTTTTCCTTGAAGAAAAGTACACCGCTTCCGGTATATATCGCCTCCTGGTTAAGAGATCAATTAAGAGCACATTAATAAGTTTGTATTAAAGAATTAAGAACTAAAAAAGGAAACCCGTTTCTTCTGACGTAAGGGTGCGCACCTCCTGGTTAAGAGATCAAGTTTCAGAGCTATGCTGGAA
Unit10722	-	variant_Unit10722_39_guide_chr13_+_408621	GAGTTACTGTCTGTTTTCCTAAAGGTAAAAGTTTAATCTGAGAAAGAAACTGCATTGAGGAGTCTGAAAACTTAGATAAAACGAACAGTCACAGTTGAGTTGTTCTTTTTCATGGAAATTAGGAAACCCGTTTCTTCTGACGTAAGGGTGCGCAATTGAGGAGTCTGAAAACTGGTTTCAGAGCTATGCTGGAA
Unit13019	-	variant_Unit13019_21_guide_chr15_-_1089265	GAGTTACTGTCTGTTTTCCTTCTTGCTAAGGCCGTAGATGAAAGTGATGTTGTCATTGCTGAAAAAATAAGTACGGTAAATACTCCATTCGCCCTTGGCTAGAAGCATTTGGAGCACAACAGGAAACCCGTTTCTTCTGACGTAAGGGTGCGCAATTGCTGAAAAAACTGTGTAGTTTCAGAGCTATGCTGGAA
Unit1321	+	variant_Unit1321_21_guide_chr03_+_258629	GAGTTACTGTCTGTTTTCCTTACTTGATCTTTCTCTGAGTTGCCAAATGCTATTTCACGGATTTGTATAACCAAGGATCTATCAGTAGTTCCACAGCAGTAGCCCTCATAGTGGGGTCTTAGGAAACCCGTTTCTTCTGACGTAAGGGTGCGCATCACGGATTTGTATCATCCAGTTTCAGAGCTATGCTGGAA
Unit5703	-	variant_Unit5703_21_guide_chr07_-_80949	GAGTTACTGTCTGTTTTCCTGGCTTACTACATAAGTGTAACTCTAATGTGCTTGGTTAGTTTTGGATAATTCAAGGCGTTGTTGCAGAATTGTACCTTTAAACATGTCTACAACAACTATAGGAAACCCGTTTCTTCTGACGTAAGGGTGCGCAGTTAGTTTTGGAAAATTTCAGTTTCAGAGCTATGCTGGAA
Unit2043	+	variant_Unit2043_54_guide_chr04_+_556356	GAGTTACTGTCTGTTTTCCTAAAATATATTATCAGTGTTAAAAAGCTATTGTCAAAGTTTGTTTCCTAAATAAAGGATTCGGACGAAGAAATTCATGTTGTTGTTGTTATAGGATATCATAGGAAACCCGTTTCTTCTGACGTAAGGGTGCGCAAAGTTTGTTTCCACCTATAAGTTTCAGAGCTATGCTGGAA
Unit13799	+	variant_Unit13799_33_guide_chr16_-_627709	GAGTTACTGTCTGTTTTCCTCAGGGAAAAAAAGACCACTGCCTTTGAACAATGTTGCGAAACCAATTGATTATTAGCTACAAGAGTGTAAATAATGAAGATCTTTCATTTTTTGTAGGAAAGGAAACCCGTTTCTTCTGACGTAAGGGTGCGCATTGCGAAACCAATTGATTAGGTTTCAGAGCTATGCTGGAA
Unit8319	+	variant_Unit8319_21_guide_chr11_-_432902	GAGTTACTGTCTGTTTTCCTTTCCACTACTCCAACTGACAGTACTCCAACGAAAAAGGATATTTGAAGGAAATTATGTTTTTAAGTAGTATACCATTACACATTAATTCTTTACACATTAAGGAAACCCGTTTCTTCTGACGTAAGGGTGCGCAAAAGGATATTTGAAGGAAAAGTTTCAGAGCTATGCTGGAA
Unit2043	+	variant_Unit2043_51_guide_chr04_-_556355	GAGTTACTGTCTGTTTTCCTTGATATCCTATAACAACAACAACATGAATTTCTTCGTCCGAATCCTTTATAGGTTAAACAAACTTTGACAATAGCTTTTTAACACTGATAATATATTTTCAGGAAACCCGTTTCTTCTGACGTAAGGGTGCGCATCGTCCGAATCCTTTATAGGGTTTCAGAGCTATGCTGGAA
Unit10254	+	variant_Unit10254_30_guide_chr13_-_304676	GAGTTACTGTCTGTTTTCCTCTAAAAAGTACGTAGATGTGTTGCCCGTTTGTGTTTTATTAACTTATCGAATGTTAAAGCTGACGATACAAAAGAAAAAAGTTCATCTTTAACACTTCTTAGGAAACCCGTTTCTTCTGACGTAAGGGTGCGCATTTTATTAACTTATCGAATGGTTTCAGAGCTATGCTGGAA
Unit10526	+	variant_Unit10526_18_guide_chr13_-_502054	GAGTTACTGTCTGTTTTCCTCAGAGTTAAAATAAATCTAAAGGTGCCACTGGAAAGAGTTATATGCGAGCTTTAGTTCATATTCAAAAACATGACATCTTACTTTCTCTCGCGGTTGTGAAGGAAACCCGTTTCTTCTGACGTAAGGGTGCGCAAAGAGTTATATGCGAGCTCCGTTTCAGAGCTATGCTGGAA
Unit7204	+	variant_Unit7204_69_guide_chr10_+_563138	GAGTTACTGTCTGTTTTCCTACAATAAACAAACATTTTATTATTTATTTTTCCCATACATCGATGTAAGTGATCGGTTTTTCTCATTCCTCTCGGATCCTTCGGGACCACCATGTCTCACAGGAAACCCGTTTCTTCTGACGTAAGGGTGCGCACATACATCGATGTACGTGATGTTTCAGAGCTATGCTGGAA
Unit3557	-	variant_Unit3557_48_guide_chr04_+_74658	GAGTTACTGTCTGTTTTCCTAATGGATAACTCGAAGGAAAAAATATCAAATGCTTTTTTTAGATTAAAAATAATTACATATAAACAACTTTACTTAGTACACAATGAAACGCTGAGAAGAAGGAAACCCGTTTCTTCTGACGTAAGGGTGCGCATTTTTTTAGATTAAAAATAAGTTTCAGAGCTATGCTGGAA
Unit791	-	variant_Unit791_63_guide_chr02_-_165784	GAGTTACTGTCTGTTTTCCTGAGTGATAGTCATGAGTGTCCTAAGCGTACATGTGGCAACCAAACTTAAATCCTGGCAGTATCATCAAAGAAATTCAGTACAAAAAATATCGTTACATCTAGGAAACCCGTTTCTTCTGACGTAAGGGTGCGCAGGCAACCAAACTCTCAATCCGTTTCAGAGCTATGCTGGAA
Unit12076	-	variant_Unit12076_15_guide_chr14_+_252091	GAGTTACTGTCTGTTTTCCTATAAATCTGTAAACTTAAAGGAATCAGCAATTACCGCAACCCAGAGAATCGGTTATGAGATTAGTCCCATTCAATTCGCTCTCGTGACCAAATCGTCGGGAGGAAACCCGTTTCTTCTGACGTAAGGGTGCGCACCGCAACCCAGAGAATCGGAGTTTCAGAGCTATGCTGGAA
Unit4517	-	variant_Unit4517_15_guide_chr06_-_63435	GAGTTACTGTCTGTTTTCCTAAATCACAATATAAAACACAGTTTTTTGTTCATGATTAGTTCTCAATAAATTCTGGGGAAACAAGTGGAATACCATAAGCACCGCTTCCACAATCATCAAAGGAAACCCGTTTCTTCTGACGTAAGGGTGCGCAATTAGTTCTCAACTGAATTCGTTTCAGAGCTATGCTGGAA
Unit4250	-	variant_Unit4250_24_guide_chr05_+_156471	GAGTTACTGTCTGTTTTCCTATATCAAATTAGTCCACTTTTCTTCCTTGTTGAATGGGTTTCTTCATTAACAGTTAACGCTTGCCTACCATCAAGCCCATTCAATGCAGATGTGATTAATAGGAAACCCGTTTCTTCTGACGTAAGGGTGCGCAATGGGTTTCTTCATTAACAGGTTTCAGAGCTATGCTGGAA
Unit8877	+	variant_Unit8877_12_guide_chr12_-_606614	GAGTTACTGTCTGTTTTCCTGATGTCACCATCCAAGTGCCAGATACTCCTACTTGAGAGAACAAGTAATGGTTAGGAAAAAATCATAATATGAAATATATTATGACGACGTCAATTAACGAGGAAACCCGTTTCTTCTGACGTAAGGGTGCGCATGAGAGAACAAGTAATGGTGGTTTCAGAGCTATGCTGGAA
Unit6266	+	variant_Unit6266_12_guide_chr08_-_554434	GAGTTACTGTCTGTTTTCCTTAGGTATAATGGCTGGTTACTGCTCCTTTTATCCAGTAAACTTTATGAGGTTTAGTTTTTATACATTATAAAAGATTAGCACGCCACCTGGTCCAGGGGTAGGAAACCCGTTTCTTCTGACGTAAGGGTGCGCACAGTAAACTTTATGAGGTGGGTTTCAGAGCTATGCTGGAA
Unit2007	+	variant_Unit2007_69_guide_chr04_+_421686	GAGTTACTGTCTGTTTTCCTGTATTTTCTTTTTCTCACAGTCTGGTTATTTTTGAAAGCGCACGAATAAATGTAGGCAAGTATTTTCTGAGTCTGCTGACCTCTAAAATTAATGCTATTGAGGAAACCCGTTTCTTCTGACGTAAGGGTGCGCAAAAGCGCACGAAATATATGTGTTTCAGAGCTATGCTGGAA
Unit12793	+	variant_Unit12793_21_guide_chr15_-_1019690	GAGTTACTGTCTGTTTTCCTCGATGACTTTACCACCATCGAAGAGATAGTTGAGGAAGTTTTGGAAGAAACAATTAAAAAGGTCGAATAAATTTCATGAACTTACGGGCTTGTATGTAAAAGGAAACCCGTTTCTTCTGACGTAAGGGTGCGCAGGAAGTTTTGGAAGAAACAAGTTTCAGAGCTATGCTGGAA
Unit4424	+	variant_Unit4424_21_guide_chr06_-_266429	GAGTTACTGTCTGTTTTCCTATTCTCGGAAGCTAAATCTTAAATCCGCGCTGGTGTAAGTTGTTGGTGGGTAATGTTAAAAGTTTGGAACTTTTCTCATACGACAATTTTTGAACACGCAAGGAAACCCGTTTCTTCTGACGTAAGGGTGCGCATGTAAGTTGTTGGTGGGTAAGTTTCAGAGCTATGCTGGAA
Unit3818	+	variant_Unit3818_21_guide_chr05_-_66923	GAGTTACTGTCTGTTTTCCTAGATGCCTTTACTCATGAACGATCCATTTTTGGAGGTCTCGTATAAGAGGGCTTATTTTGAGTTAATGATACTCATTCGTATATTCAGAATGCAAGAATGAGGAAACCCGTTTCTTCTGACGTAAGGGTGCGCAAGGTCTCGTATAAGAGGGCGGTTTCAGAGCTATGCTGGAA
Unit14434	-	variant_Unit14434_30_guide_chr16_-_220707	GAGTTACTGTCTGTTTTCCTTCTGTTCCCAATTATTCATGCAATTGTATAATTACTGTCAGGCATTTTAATTCCGGTAGATTCGTTTGTAATAATAGGTGAATTTTGTGTTGACATTATCAGGAAACCCGTTTCTTCTGACGTAAGGGTGCGCACTGTCAGGCATTTCAACTTCGTTTCAGAGCTATGCTGGAA
Unit1845	+	variant_Unit1845_30_guide_chr04_+_1163683	GAGTTACTGTCTGTTTTCCTATTTTTGCAATAGAGGCATGAAAGCATACTGCACACACATCCAATACTAACTTTGGCAAATGAGGAGCCTAATTACAGAGAAAACTTCAAACTACATAAAAGGAAACCCGTTTCTTCTGACGTAAGGGTGCGCAACACATCCAATACTTAACTTGTTTCAGAGCTATGCTGGAA
Unit4471	-	variant_Unit4471_39_guide_chr06_-_29282	GAGTTACTGTCTGTTTTCCTAGGAGTCAATGTTCTTTCCTATGTTCTATTTGTGGAATAGAAAAGTTTAAAGAAGGTTTTTGAGTATCCCAGTGATAGTGCGGCACTACTTCTGTGTATTAGGAAACCCGTTTCTTCTGACGTAAGGGTGCGCAGAATAGAAAAGTTAAAAAGAGTTTCAGAGCTATGCTGGAA
Unit14540	-	variant_Unit14540_9_guide_chr16_+_582656	GAGTTACTGTCTGTTTTCCTTCAAGCAGCGTCACCACCAAGTCAATTACTGACCGATCAAGGATTTGCGGATTTTATAATTTCATGTCTTCGTTATGATAAATTTGCTTTTCGTCTCTTGAGGAAACCCGTTTCTTCTGACGTAAGGGTGCGCACGATCAAGGATTTGCGGATTGTTTCAGAGCTATGCTGGAA
Unit4440	-	variant_Unit4440_9_guide_chr06_+_202492	GAGTTACTGTCTGTTTTCCTTATTGGTTTTCAGTTTGAGGGATCCTTCCATTTGCTAGATATCATAAGATATTAGTCCACCATAAAGTAATTAAATCTTGAAATTAAATTCTTATTTCATAGGAAACCCGTTTCTTCTGACGTAAGGGTGCGCAGCTAGATATCATAAGATAAAGTTTCAGAGCTATGCTGGAA
Unit1051	-	variant_Unit1051_18_guide_chr02_+_659032	GAGTTACTGTCTGTTTTCCTCCGACCTCTTCCTCTTAGTTCCATTCAAATTTGTTTCTCGTGACATTAATAATTATTGAAAACACATTATCATCATTCTTGTCTGGGCTCACCGTTTCTCAGGAAACCCGTTTCTTCTGACGTAAGGGTGCGCATTTCTCGTGACATTAATAATGTTTCAGAGCTATGCTGGAA
Unit4994	+	variant_Unit4994_9_guide_chr07_-_704976	GAGTTACTGTCTGTTTTCCTTCAGTTATAATACAAGTGAAACCGCCACAGATAATTAGCAGTAATTGAACACTTAGGATATCATTTGTGTGACCTTTGTTCCTCTCATAGTTGCTGTGAAAGGAAACCCGTTTCTTCTGACGTAAGGGTGCGCAATTAGCAGTAATTGAACACAGTTTCAGAGCTATGCTGGAA
Unit14659	-	variant_Unit14659_9_guide_chr16_+_20014	GAGTTACTGTCTGTTTTCCTAGCGGTTCAAATAAAAAGGAAAAGTCTTTCTCCCTTACTGTTTTTCTGGAATTAGCTCGTCATTAATAACAGAACTAAAGATGCAGGAAAAGGAGAGATCAGGAAACCCGTTTCTTCTGACGTAAGGGTGCGCACTTACTGTTTTTCTGGAATTGTTTCAGAGCTATGCTGGAA
Unit248	+	variant_Unit248_18_guide_chr02_-_357146	GAGTTACTGTCTGTTTTCCTAGATGTCCATAGGTTACAAAGACAACTTGATGTCAACTATTCTAGCTAAAGTTAGAAATGTGAATTTCCCATCAATTTCGAATGTTCGCCCTCCCAGATAAGGAAACCCGTTTCTTCTGACGTAAGGGTGCGCACAACTATTCTAGCTAAAGATGTTTCAGAGCTATGCTGGAA
Unit3544	-	variant_Unit3544_33_guide_chr04_+_139072	GAGTTACTGTCTGTTTTCCTACTACGCCATTTGAAAGAACAACTGGAAAAACAACGAAAGAAGATCGATTCTTTAAAAATAAAATTGACTCGATGACCAAATAATCATGCGTTTCCGCAGAGGAAACCCGTTTCTTCTGACGTAAGGGTGCGCAACGAAAGAAGATCGATTCTTGTTTCAGAGCTATGCTGGAA
Unit9388	-	variant_Unit9388_15_guide_chr12_+_793902	GAGTTACTGTCTGTTTTCCTAAAGGTGCTCGTAAAGGACCATCAAAAAATACCTAAATAACATCGACGATAATTTAAATGCTTCCTAGCATACAAAAGACAATTATCACAACACTTTTTAAGGAAACCCGTTTCTTCTGACGTAAGGGTGCGCATAAATAACATCGACGATAATGTTTCAGAGCTATGCTGGAA
Unit12083	-	variant_Unit12083_30_guide_chr14_-_219991	GAGTTACTGTCTGTTTTCCTATAAAACATATCGAGATGCGTGTATCTACATCAGAGCCGCTGAAATAATTATTTGGCCAAAGCGCCCATTGGGTCCCAGATGGGCAAGACAATCGGCTCTAGGAAACCCGTTTCTTCTGACGTAAGGGTGCGCAAGCCGCTGAAACTATTTATTGTTTCAGAGCTATGCTGGAA
Unit1750	+	variant_Unit1750_21_guide_chr04_+_738893	GAGTTACTGTCTGTTTTCCTAACCAGCCTCCATGCACAGTGAATAGAACAATGATTTGTTATCACTTAATATAAGCCCGGAGAGTCAAACTCGGCTACTTTACCATTGTCCAACACTATGAGGAAACCCGTTTCTTCTGACGTAAGGGTGCGCAATTTGTTATCACTTAATAACGTTTCAGAGCTATGCTGGAA
Unit8100	+	variant_Unit8100_21_guide_chr11_+_98702	GAGTTACTGTCTGTTTTCCTTCCTGATTTTTATTCTGAAATCGAAAATGAAAAGCATTTATTGTACTTAATAGCGGAACCTGCTTCTAATAAGCTTAAAATTCAATCATAATAGTGTAGTAGGAAACCCGTTTCTTCTGACGTAAGGGTGCGCACATTTATTGTACTGAAATAGGTTTCAGAGCTATGCTGGAA
Unit14544	-	variant_Unit14544_27_guide_chr16_-_564701	GAGTTACTGTCTGTTTTCCTAGTCTGGGCATATGCGCATTATGAAATTTATTCCTTGCGGCCCTATATAATTTTGGGGCTTATTTATCAAAACAGTATTGTCTCCTCAATTTTTTAGTTTAGGAAACCCGTTTCTTCTGACGTAAGGGTGCGCATTGCGGCCCTATAATTTTTTGTTTCAGAGCTATGCTGGAA
Unit8700	-	variant_Unit8700_21_guide_chr11_+_347568	GAGTTACTGTCTGTTTTCCTAGCTTTAACCAAGATTATAACACTGTGGATGAGCTGCCTTGGTATAAATGGAAAGTTATGTATGGAATAAATTTACCATCAGTGCAACTCTAAAAGTTATAGGAAACCCGTTTCTTCTGACGTAAGGGTGCGCACTGCCTTGGTATAAATGGAAGTTTCAGAGCTATGCTGGAA
Unit8541	-	variant_Unit8541_36_guide_chr11_-_483464	GAGTTACTGTCTGTTTTCCTCGAAAATTCGATGATTTCTCGTATAAAGCATATCGAAGTTGAATCATAAAAAAAGGCCCATTGTGTAATGGACCCTTGCCACAACAACACTCTCGTTGCAAGGAAACCCGTTTCTTCTGACGTAAGGGTGCGCAGAAGTTGAATCATCACAAAAGTTTCAGAGCTATGCTGGAA
Unit10088	+	variant_Unit10088_36_guide_chr13_+_409318	GAGTTACTGTCTGTTTTCCTGCACGTCAATGCAGTTTTTGAAACTTGCGAAAAATCCCATTCTCTAAGTGTTCAGGGTATCTTCCTACGTAATCAAGTATCTGTGCCCTGCGAAATTAAAAGGAAACCCGTTTCTTCTGACGTAAGGGTGCGCATCCCATTCTCTTACGTGTTCGTTTCAGAGCTATGCTGGAA
Unit4858	+	variant_Unit4858_45_guide_chr07_-_60168	GAGTTACTGTCTGTTTTCCTCGTTAAAGGTATTAATTGTCCTTTTATTATTGTATTTTTCTGGAAGAATTATTAGAAAAGTAAAAGCGAACAAAAAATTATCGTATCTTTATTAAGCATTAGGAAACCCGTTTCTTCTGACGTAAGGGTGCGCAATTTTTCTGGAAGAATTATGGTTTCAGAGCTATGCTGGAA
Unit11637	+	variant_Unit11637_18_guide_chr14_-_519221	GAGTTACTGTCTGTTTTCCTAAGAGTGGTGGCGGACAGTTTCATTTTATCAAATTACTAAAATAAATTTGGGTTAGTTAGTAAATAAAATCATTTCGAAAAGAGTGGGATTGCAAATATTAGGAAACCCGTTTCTTCTGACGTAAGGGTGCGCATTACTAAAATAAATTTGGGAGTTTCAGAGCTATGCTGGAA
Unit14088	-	variant_Unit14088_21_guide_chr16_-_934932	GAGTTACTGTCTGTTTTCCTGTTTTTCCTATTTGGGTACGGAGAGATGTATGTTTTGATAAGCAAATAATCAGGGGTGCCGTGCGCATCATCAATCCCACTCACTGAGGAACTCTATAATAGGAAACCCGTTTCTTCTGACGTAAGGGTGCGCATTGATAAGCAAATGCTTCAGGTTTCAGAGCTATGCTGGAA
Unit3875	+	variant_Unit3875_27_guide_chr05_+_272841	GAGTTACTGTCTGTTTTCCTTCTAAATAGTTTACATGAAATTGCATCTATGATACATGACGTGAAATGTGTACGGTAAATGATCGCCCTAATCATTACTTCCTAACGACCGAAGTATTTCAGGAAACCCGTTTCTTCTGACGTAAGGGTGCGCAACATGACGTGAAATGTGTACGTTTCAGAGCTATGCTGGAA
Unit9157	+	variant_Unit9157_12_guide_chr12_-_90669	GAGTTACTGTCTGTTTTCCTCCGAGAACCGGCGATGAGAAGAACAATAGCCTTTTATCTATTTCTTATTAGAGTTAATTATTAATCATTAATTAGTGTTTTATTTAGTAACTATGGGCTAAGGAAACCCGTTTCTTCTGACGTAAGGGTGCGCATTATCTATTTCTTATTAGAGGTTTCAGAGCTATGCTGGAA
Unit3740	+	variant_Unit3740_42_guide_chr05_+_271085	GAGTTACTGTCTGTTTTCCTTGAGCATGAAGACGGTAGTAAAGCTGACAAATATGCTACGAAGATTTTAATCCTGGGGAAGTATCAAAAAAAAAGAAAAAATATTCACAGAGATAACCTCAGGAAACCCGTTTCTTCTGACGTAAGGGTGCGCAGCTACGAAGATTTAACTTCCGTTTCAGAGCTATGCTGGAA
Unit13953	+	variant_Unit13953_3_guide_chr16_-_378717	GAGTTACTGTCTGTTTTCCTCTTTAGTGGTAGTACTTCATGGTCTTGCAGGGGGGAGCCATGAGCCTCTCATCTTACATTATCTGAAGATCTATCAAAAGTCGGTGACGGTAAATTCCAAAGGAAACCCGTTTCTTCTGACGTAAGGGTGCGCAGGAGCCATGAGCCTCTCATCGTTTCAGAGCTATGCTGGAA
Unit11125	-	variant_Unit11125_9_guide_chr13_+_353168	GAGTTACTGTCTGTTTTCCTACATACTATATCATCGCATACCCAATCGGTTTCCTATTCTCACCACTTTTTTCTTAAAAATACATAGCCTAACAAGCAATTTTATTTTACGTTTGTTAATAGGAAACCCGTTTCTTCTGACGTAAGGGTGCGCACTATTCTCACCACTTTTTTCGTTTCAGAGCTATGCTGGAA
Unit12957	-	variant_Unit12957_24_guide_chr15_-_350094	GAGTTACTGTCTGTTTTCCTACACTGAAAGGGACGCTGCTGATGAGCTCGTTTACAGTTCATCTATAAGTATATGGAGTGATCTTCAGGCACTCTCTTTGAAACTACCGTAGTTAATCGAAGGAAACCCGTTTCTTCTGACGTAAGGGTGCGCACAGTTCATCTAGCCTGTATAGTTTCAGAGCTATGCTGGAA
Unit12199	+	variant_Unit12199_15_guide_chr15_+_356162	GAGTTACTGTCTGTTTTCCTGATTAGGTACCCAATTTAGCTATATTGCTTTATGTTTAGCTATAACTAATTGGAGGAACAAAAAGTTGGGATTAGAATCGACTATAATCTACCGGCGAGTAGGAAACCCGTTTCTTCTGACGTAAGGGTGCGCATTTAGCTATAACGTCATTGGGTTTCAGAGCTATGCTGGAA
Unit12649	+	variant_Unit12649_18_guide_chr15_+_386735	GAGTTACTGTCTGTTTTCCTTAGCCATTTCTTAGGAGGTGGGAAAACATGATTCAATATGCAACTTAATACCTTGGAAGCTTCGGGGAGAGTTAATCTAAAATTCCGCCTCTTTAGCTTTAGGAAACCCGTTTCTTCTGACGTAAGGGTGCGCAAATATGCAACTGCGGTACCTGTTTCAGAGCTATGCTGGAA
Unit12957	-	variant_Unit12957_24_guide_chr15_+_350093	GAGTTACTGTCTGTTTTCCTTTCGATTAACTACGGTAGTTTCAAAGAGAGTGCCTGAAGATCACTCCATATACTTATAGATGAACTGTAAACGAGCTCATCAGCAGCGTCCCTTTCAGTGAGGAAACCCGTTTCTTCTGACGTAAGGGTGCGCACTGAAGATCACTCCATATACGTTTCAGAGCTATGCTGGAA
Unit3750	+	variant_Unit3750_12_guide_chr05_-_295838	GAGTTACTGTCTGTTTTCCTTGTTTAAGTTGAACATGGTTTGCATTGATTTATTTAAACTTCGGGTAAATTGCTTATGCAACTTTCATTTAGACGAAAGTGCAAAATCAATTGCCCCTTGAGGAAACCCGTTTCTTCTGACGTAAGGGTGCGCATTAAACTTCGGGTAAATTGCGTTTCAGAGCTATGCTGGAA
Unit1359	+	variant_Unit1359_36_guide_chr03_-_143600	GAGTTACTGTCTGTTTTCCTCCGAACATAGAAATATCGAATGGGAAAAAAAAACTGGATAAAGGCATTAAAATTAAGCGAATTTTTTTTTAATAAAAATCTTAATAATCATTAAAAGATAAGGAAACCCGTTTCTTCTGACGTAAGGGTGCGCACTGGATAAAGGCATTAAAAGGTTTCAGAGCTATGCTGGAA
Unit2148	+	variant_Unit2148_3_guide_chr04_+_1013207	GAGTTACTGTCTGTTTTCCTTTCTTCCTCAATTCCTTGGGAATTTGGAGCTCCTCTATTAAAACTGATGTCCATGTAAAGTATTGATACAATCGAAGAGTCTCCAAAAAAACCATCGGGAAGGAAACCCGTTTCTTCTGACGTAAGGGTGCGCATCTATTAAAACTGATGTCCAGTTTCAGAGCTATGCTGGAA
Unit2345	+	variant_Unit2345_12_guide_chr04_-_366114	GAGTTACTGTCTGTTTTCCTAATAGAGAAGAAGTTAGATCGTATATGCACAAATTATTTCAGAGCTATACCGCTTAGAAAAAAGTCATTCAACGAAAACTTATAAGCAAGTACTATCAGAAGGAAACCCGTTTCTTCTGACGTAAGGGTGCGCATTATTTCAGAGCTATACCGCGTTTCAGAGCTATGCTGGAA
Unit7410	+	variant_Unit7410_3_guide_chr10_-_123771	GAGTTACTGTCTGTTTTCCTTATAGTGACAGAGTTTCTACTTTTTTGCTACTTAGTAGACTACTATACTAACTTTACATATGTTGTTCGTAACGGTAAATGCACTTAAAGTATTTTACTGAGGAAACCCGTTTCTTCTGACGTAAGGGTGCGCAAGTAGACTACTATACTAACTGTTTCAGAGCTATGCTGGAA
Unit2271	+	variant_Unit2271_3_guide_chr04_-_1515544	GAGTTACTGTCTGTTTTCCTTACTGAGAGTCGTACCTACCCGTGGAAGCTTACGATGCCGTTCACTATCACTTTACATTCGAAATTAGATACCACAATCAAGAATGAATGCGATATATAAAGGAAACCCGTTTCTTCTGACGTAAGGGTGCGCAGATGCCGTTCACTATCACTAGTTTCAGAGCTATGCTGGAA
Unit2016	+	variant_Unit2016_12_guide_chr04_-_447059	GAGTTACTGTCTGTTTTCCTATAATCGAAATTTATTTTCTTTTGCTATCTCGGTTAAATATTGATGTGTGGTTTTAATAGTTGGTCATTGTCTTATGATTTCTGCCTCTACGACGTTCCAAGGAAACCCGTTTCTTCTGACGTAAGGGTGCGCATTAAATATTGATGTGTGGTTGTTTCAGAGCTATGCTGGAA
Unit4529	-	variant_Unit4529_3_guide_chr06_+_266530	GAGTTACTGTCTGTTTTCCTTTGTGACTCAGCCACTGGTCTCTTGAATGTTGCGTGTAGCTTGATTAAGATTTTACATAACCGTTTTTTTACTTGGCAAGAGTGAACGTCCTTTTACTCCAGGAAACCCGTTTCTTCTGACGTAAGGGTGCGCAGTGTAGCTTGATTAAGATTAGTTTCAGAGCTATGCTGGAA
Unit14580	-	variant_Unit14580_3_guide_chr16_-_394091	GAGTTACTGTCTGTTTTCCTGCTCAGGGAAAAATCCCCACCTCCATATAAATAAGAAGTCATTTGGATTTCCATGTAAAATATTCTCAAATATTGCAAATACACGACGAAGATATAGACAAGGAAACCCGTTTCTTCTGACGTAAGGGTGCGCAAGAAGTCATTTGGATTTCCAGTTTCAGAGCTATGCTGGAA
Unit231	+	variant_Unit231_18_guide_chr02_+_282078	GAGTTACTGTCTGTTTTCCTTATTCATACACTCATATATACTTTTATATGGTCTTTTTTATATTCTAAGTGATTGGTCAATGATTTCTTGGTCACATTAAAGATGTCAGCCAACTTTTCAAGGAAACCCGTTTCTTCTGACGTAAGGGTGCGCATTTTTATATTCAAGAGTGATGTTTCAGAGCTATGCTGGAA
Unit880	-	variant_Unit880_42_guide_chr02_+_550222	GAGTTACTGTCTGTTTTCCTAAAAATTAAAGGGAAAAAAATTCGATTATAAAATAGTACAATGCCCAGAAGCTTTATTTTAATAGTATATAATAAAGATAAAGATAGATAGAGAACATAAAGGAAACCCGTTTCTTCTGACGTAAGGGTGCGCATAGTACAATGCCCAGAAGCTGTTTCAGAGCTATGCTGGAA
Unit13745	+	variant_Unit13745_42_guide_chr16_+_388952	GAGTTACTGTCTGTTTTCCTTTTAAATGAAAAGAAGTTTCTTATGCTTGGAATATTCATACTGGTCATAATTTTGGTTTATATTTTGCTTGAATTTTTTTCTCCTGAAATATCAGTCGAAAGGAAACCCGTTTCTTCTGACGTAAGGGTGCGCATTCATACTGGTCAAATTTTTGTTTCAGAGCTATGCTGGAA
Unit14538	-	variant_Unit14538_39_guide_chr16_-_583080	GAGTTACTGTCTGTTTTCCTATCATAATGATTTATAGGGTTTCTTATTGCTATATTTACACAACATAAACGCAAGGAATGCGGAAGGAAAACGATACTATTCCATTAGAAAAACGCACCTAGGAAACCCGTTTCTTCTGACGTAAGGGTGCGCATTTACACAACAAACTACGCAGTTTCAGAGCTATGCTGGAA
Unit6958	-	variant_Unit6958_36_guide_chr09_-_271051	GAGTTACTGTCTGTTTTCCTACACACGACATATGAATATATATAGTACACGCGCCAATCCATTAGTTTAATTTTGGGATACAGACGCACATCATGGCTTCTTGCCCGTTTAGTGCAATACAGGAAACCCGTTTCTTCTGACGTAAGGGTGCGCACAATCCATTAGTTTTTTTTTGTTTCAGAGCTATGCTGGAA
Unit2126	+	variant_Unit2126_30_guide_chr04_-_920998	GAGTTACTGTCTGTTTTCCTTGTTCAAGTAAGCAACAGTGCCCAATGAACCTAAACAGAGCAACAGAGAAAATTAAAGACACAACAAAAAATTTATATCATGCATGACATATGTTACCGTAGGAAACCCGTTTCTTCTGACGTAAGGGTGCGCAAACAGAGCAACAGAGAAAACGTTTCAGAGCTATGCTGGAA
Unit2586	+	variant_Unit2586_36_guide_chr04_-_1511341	GAGTTACTGTCTGTTTTCCTTTTAACTCCATTCAGTATATTATCTTAATAACGCGACTACTAGTAGTGAATTTAGTCAATTTTTACTTCAGAAACTTCCCTTGATTTCATTCATAGATGTAGGAAACCCGTTTCTTCTGACGTAAGGGTGCGCACGACTACTAGTAGTGAATAAGTTTCAGAGCTATGCTGGAA
Unit10225	+	variant_Unit10225_12_guide_chr13_-_187919	GAGTTACTGTCTGTTTTCCTAGTATCAAATTTTCGAACTAATAGTGCTGACTGATGAGAAAAAATTCAGTAAGTTATATTCTTTTCATATTTTGAAATCAGTGGATGTTTGAGGCTATTGAGGAAACCCGTTTCTTCTGACGTAAGGGTGCGCAATGAGAAAAAATTCAGTAAGGTTTCAGAGCTATGCTGGAA
Unit11377	+	variant_Unit11377_15_guide_chr14_-_249070	GAGTTACTGTCTGTTTTCCTGAACTGAACTGAATTATATGTACGACCGATATTCTATAAAGCTATGTATACAGTTAGCAAATAGCAATCATATCGCGCAATAATGGTCTTTTTGCTTCCTAGGAAACCCGTTTCTTCTGACGTAAGGGTGCGCACTATAAAGCTATGTATACAGGTTTCAGAGCTATGCTGGAA
Unit10795	-	variant_Unit10795_9_guide_chr13_+_108869	GAGTTACTGTCTGTTTTCCTGAGTCTTTACCAGGTTCTATCTTAACTAAAGAACTACTTCTACACAAGACTTTTACACCTTCATACGAAAACCCTCTCCACGATGGCGTTCAATCTTTCGAGGAAACCCGTTTCTTCTGACGTAAGGGTGCGCACTACTTCTACACAAGACTTAGTTTCAGAGCTATGCTGGAA
Unit9118	+	variant_Unit9118_18_guide_chr12_-_898024	GAGTTACTGTCTGTTTTCCTCTCGTATTTCAAATCTTGTTTGAAATACTGGCAATTAACTACTGTTAGAAGATTATTCAGTCAACTGTGGCATCGTTTCCGTGTAAAAAATAAATTTTTGAGGAAACCCGTTTCTTCTGACGTAAGGGTGCGCAATTAACTACTGTTAGAAGACGTTTCAGAGCTATGCTGGAA
Unit6038	+	variant_Unit6038_36_guide_chr08_-_518788	GAGTTACTGTCTGTTTTCCTCAATGTGACTTATCGCGCTGTGGGTGGGCAATTCTACCTCAGTTTGCTTCTCGTTAGTTTGTAGCATAAATCTCGTTAGAATAGTCAAACATACGGTATCAGGAAACCCGTTTCTTCTGACGTAAGGGTGCGCACTACCTCAGTTTGCTTCTCGGTTTCAGAGCTATGCTGGAA
Unit8298	+	variant_Unit8298_27_guide_chr11_+_326364	GAGTTACTGTCTGTTTTCCTCCGCCGGCTGCAATATTGGTATGATCGCTTGCACTTGCAGAAACATCTAAGAATGGCTTTCTAGCTTGATCTCGGTTTCTTTATTTAGATCAGAATAGGCAGGAAACCCGTTTCTTCTGACGTAAGGGTGCGCATTGCAGAAACATCAGAAGAAGTTTCAGAGCTATGCTGGAA
Unit11337	+	variant_Unit11337_66_guide_chr14_+_742738	GAGTTACTGTCTGTTTTCCTAAATCCACATATTTCATTCATACTGACGGAGAATAGGTTAAGCGCTGCTGCTTAATACCTACTTTTACTCTTTGTGGTGTGCGATTAGTTTTGTAATACAAGGAAACCCGTTTCTTCTGACGTAAGGGTGCGCATAGGTTAAGCGCTGCTGCTAGTTTCAGAGCTATGCTGGAA
Unit2273	+	variant_Unit2273_57_guide_chr04_-_24528	GAGTTACTGTCTGTTTTCCTGGCAATTTTTTTGATTTTCTAAAAAAATGCGCAGCGGGCAGAAGGGTCTTCGCTTAAACTGAGTAAAGAATATGAGAAAAGCCTCTAAATGTTGAACCCTAGGAAACCCGTTTCTTCTGACGTAAGGGTGCGCAGCGGGCAGAAGGGTCTTCGCGTTTCAGAGCTATGCTGGAA
Unit3109	-	variant_Unit3109_48_guide_chr04_+_668416	GAGTTACTGTCTGTTTTCCTATGAACACTAGTCAAAAGATGACACTAAGATTTCATTCCAACACTACATTTTTTTAAAACGTTTTATTGAAGTACTGCTTTATGGTCAGCACGTATCGCTAGGAAACCCGTTTCTTCTGACGTAAGGGTGCGCACATTCCAACACTACATTTTTGTTTCAGAGCTATGCTGGAA
Unit385	+	variant_Unit385_48_guide_chr02_+_387803	GAGTTACTGTCTGTTTTCCTTGTATTTAATTAAAGATAAAATATTCAACTATTTAGCGCGCTCATTATAATTAAGGCGAGGAAGGCTCAAGCTAAATGAACTATTGCTGCCCATATTAGTAGGAAACCCGTTTCTTCTGACGTAAGGGTGCGCAAGCGCGCTCATTATTGATTAGTTTCAGAGCTATGCTGGAA
Unit13936	+	variant_Unit13936_108_guide_chr16_-_296056	GAGTTACTGTCTGTTTTCCTAAGCGTAGCCTCTTCAGCCTGTACATCAGCTGAACCTGCACAATTATTACATGTGGCCGACGTAATGCATATCCATCTTTTTTACTCCCTTAAAAGAAGGAGGAAACCCGTTTCTTCTGACGTAAGGGTGCGCACCTGCACAATTAATGTCATGGTTTCAGAGCTATGCTGGAA
Unit14328	-	variant_Unit14328_30_guide_chr16_-_707627	GAGTTACTGTCTGTTTTCCTTTATAGAAAAATTTCAATGATTACTTTTTCTTTCTTTTTCCTTGTATAACACATGGCCGAGCTTGAATGTCAAACCCTTCGAGAGAATCACACCATTCAAAGGAAACCCGTTTCTTCTGACGTAAGGGTGCGCATTTTTCCTTGTACCAGCACAGTTTCAGAGCTATGCTGGAA
Unit6892	-	variant_Unit6892_30_guide_chr09_+_164263	GAGTTACTGTCTGTTTTCCTTCAATCTAAATAAGTAGACGAGGAAAATAAAATTGTTTCATATATTCCGTGTTTTTATATAAGTAGATTGTTTTCATATATACGCATTTGGTCTTAGTTCAGGAAACCCGTTTCTTCTGACGTAAGGGTGCGCATGTTTCATATATTCCGTGTTGTTTCAGAGCTATGCTGGAA
Unit10667	-	variant_Unit10667_51_guide_chr13_-_673484	GAGTTACTGTCTGTTTTCCTGTAATAATAGCATCATTCATCAATGTTTCCGTTAGGGTAACTAAATAAGTGGGCGGCAGATGACAAGAAAAGATGAATAATGAAGAATGATAAAGAAGAAAGGAAACCCGTTTCTTCTGACGTAAGGGTGCGCAGGGTAACTAAAATGGGTGGGGTTTCAGAGCTATGCTGGAA
Unit10254	+	variant_Unit10254_51_guide_chr13_+_304696	GAGTTACTGTCTGTTTTCCTTTTTTTCTTTTGTATCGTCAGCTTGCCACATTCGATAAGTTAATATAAACAAACGGGCAACACATCTACGTACTTTTTAGGTGAAGACAAGAGAAAGAATAGGAAACCCGTTTCTTCTGACGTAAGGGTGCGCAATAAGTTAATAAAACACAAAGTTTCAGAGCTATGCTGGAA
Unit2358	+	variant_Unit2358_21_guide_chr04_-_421608	GAGTTACTGTCTGTTTTCCTAGACTGTGAGAAAAAGAAAATACTGAAAAGTCAAGTACGTTGTCATTTCAGTATTACTGTCTTGTACTGTAAAACATAGGACGCTTCTATTTTGACCACCAGGAAACCCGTTTCTTCTGACGTAAGGGTGCGCAAGTACGTTGTCATTTCAGTAGTTTCAGAGCTATGCTGGAA
Unit9087	+	variant_Unit9087_42_guide_chr12_-_745930	GAGTTACTGTCTGTTTTCCTCTATTATTTAAGATGGCTGCTTTTACTTAATATTCTTCGTGATAATATTGTATTATGGAGTTTTTTTCGTTTTCGAGGATTTGAGAGTACGCTTCATTTGAGGAAACCCGTTTCTTCTGACGTAAGGGTGCGCATCTTCGTGATAATATTGTACGTTTCAGAGCTATGCTGGAA
Unit3750	+	variant_Unit3750_21_guide_chr05_-_295849	GAGTTACTGTCTGTTTTCCTAAAGCGATTGCTGTTTAAGTTGAACATGGTTTGCATTGATTTATTTAAACTTCGGTTAATTGCTGGCTGCAACTTTCATTTAGACGAAAGTGCAAAATCAAGGAAACCCGTTTCTTCTGACGTAAGGGTGCGCACATTGATTTATTTAAACTTCGTTTCAGAGCTATGCTGGAA
Unit5485	-	variant_Unit5485_54_guide_chr07_-_81728	GAGTTACTGTCTGTTTTCCTATTACAAGCTTCTTTCTCGTAGCACTTTAGAATGTCTATTGAGTTGCTAATTCAGGCAAAAATGCGTTCTATCTTCAGAATGTAGCTGTTGAAATTGTTGAGGAAACCCGTTTCTTCTGACGTAAGGGTGCGCATCTATTGAGTTGCAATATTCGTTTCAGAGCTATGCTGGAA
Unit28	+	variant_Unit28_33_guide_chr01_-_215598	GAGTTACTGTCTGTTTTCCTCGTTATTCAAGGATAATCAGACAAGTTTCGAACTATCCTTTAAGAGACTTGATTAGTTGTAGCAGACGTCTTCTTTCTTTTTACGCATTTTTAAAACGAGAGGAAACCCGTTTCTTCTGACGTAAGGGTGCGCATATCCTTTAAGAGACTTGAGGTTTCAGAGCTATGCTGGAA
Unit12344	+	variant_Unit12344_45_guide_chr15_+_1055996	GAGTTACTGTCTGTTTTCCTTATGAAAATTACAAGAGGCCATTCTCGAGTGAAAAGATACATTATTTAACAAGTGGAAACCTGAAAGAACTTCAGTAAGATAACTTAACGCACACTTTCCAGGAAACCCGTTTCTTCTGACGTAAGGGTGCGCAAGATACATTATTTTTTCAAGGTTTCAGAGCTATGCTGGAA
Unit9809	-	variant_Unit9809_45_guide_chr12_-_786654	GAGTTACTGTCTGTTTTCCTAATGATTGAGAAGATCGTTGATTCTTATTTCATTAATAACAATGTTTAAGCGGTGGCGTTTTGGAACCTATACCATAAATTCCCAGTAATTTATCACATAAGGAAACCCGTTTCTTCTGACGTAAGGGTGCGCAAATAACAATGTTTTGGGCGGGTTTCAGAGCTATGCTGGAA
Unit11417	+	variant_Unit11417_93_guide_chr14_+_429563	GAGTTACTGTCTGTTTTCCTTGTTACTGAATCCGAAAAGAATATTGATATTGAAAAAGAAATCTGAATAAAAGTGGTGACTAGCCAGATGGTGTTAATTAGAATTAGGGTATTTAATATCAGGAAACCCGTTTCTTCTGACGTAAGGGTGCGCAAAAGAAATCTGAAATCAAAGGTTTCAGAGCTATGCTGGAA
Unit7930	+	variant_Unit7930_12_guide_chr11_-_1461	GAGTTACTGTCTGTTTTCCTAGCATACATCGTACAGGTGTTGCCGTTTTCGTAAGTGTGGTACTTAACTACGTTATAAAACACTCATATCGATAGGCACTGCACAGTGGATACTACTTCTAGGAAACCCGTTTCTTCTGACGTAAGGGTGCGCAAGTGTGGTACTTAACTACGTGTTTCAGAGCTATGCTGGAA
Unit13490	+	variant_Unit13490_12_guide_chr16_-_103758	GAGTTACTGTCTGTTTTCCTCTTCCGCAATATTACTAAATGTGTCATAAACTTACAAAGGATTTTCTTCAAATTAGAGTATTTTCATAACTGATTGTACGGATTCTATAATTTTTCTACGAGGAAACCCGTTTCTTCTGACGTAAGGGTGCGCAACAAAGGATTTTCTTCAAACGTTTCAGAGCTATGCTGGAA
Unit6260	+	variant_Unit6260_24_guide_chr08_+_524008	GAGTTACTGTCTGTTTTCCTGGTAGTGCAGGCTTACTCTGCGATGAGCGAATCCAGCGTATTGCTCTAACGACAGGCCTTTGAAATGATATTGTTTGAATGCAAAACGCAGAAATGATATAGGAAACCCGTTTCTTCTGACGTAAGGGTGCGCAAGCGTATTGCTCACAGCGACGTTTCAGAGCTATGCTGGAA
Unit6705	+	variant_Unit6705_12_guide_chr09_-_204072	GAGTTACTGTCTGTTTTCCTATTGCGACACTCGATTCCTATTCCCTCGTACGTTGCATTCCCAAATTTAAGTTAGATTCTTCTCATTATTCACTTTTCTAAGAGGGAAAGAATAATAATCAGGAAACCCGTTTCTTCTGACGTAAGGGTGCGCATGCATTCCCAAATTTAAGAAGTTTCAGAGCTATGCTGGAA
Unit7408	+	variant_Unit7408_9_guide_chr10_-_117752	GAGTTACTGTCTGTTTTCCTCAATTTAAAAGTACTTATAAACTGGTTTGGCTTCCAAGTGAATGAAAGTGCTTTAGATTATCATCAGGTAAGTACAGTGTATCTTGCTAACATTGGCCGAAGGAAACCCGTTTCTTCTGACGTAAGGGTGCGCACCAAGTGAATGAAAGTGCTAGTTTCAGAGCTATGCTGGAA
Unit11619	+	variant_Unit11619_18_guide_chr14_-_462629	GAGTTACTGTCTGTTTTCCTGTTTTAATCCATTAAACAAAAAATTATTACCACTCCTAATCACTGTTTTAGGGTGTTAAAAATTAACATTCTCCATTTTTATATAGAACTAATAAAAAACAGGAAACCCGTTTCTTCTGACGTAAGGGTGCGCATCCTAATCACTGTTTTAGGGGTTTCAGAGCTATGCTGGAA
Unit10941	-	variant_Unit10941_36_guide_chr13_-_310654	GAGTTACTGTCTGTTTTCCTCTCAGAAATATGCACTTGCGCGATAAAGTGAAATTACCTTCATATTAAGCAAGAGGAACTTATATTTTTGAGAAGAACTAGCATAAGCTTGCTGTGTTTAAGGAAACCCGTTTCTTCTGACGTAAGGGTGCGCATACCTTCATATTCTTGCAAGGTTTCAGAGCTATGCTGGAA
Unit12249	+	variant_Unit12249_36_guide_chr15_+_568458	GAGTTACTGTCTGTTTTCCTGGCAACTTTTCGAAATGATCTTTTTCGAGCATGAAGTTTCTTTTATAATATAAGGTCAAAAGCTTTCAATATATAATACATTTGGTATTTACGGAAATGAAGGAAACCCGTTTCTTCTGACGTAAGGGTGCGCAAAGTTTCTTTTATAATAACCGTTTCAGAGCTATGCTGGAA
Unit6396	-	variant_Unit6396_21_guide_chr08_+_360669	GAGTTACTGTCTGTTTTCCTTCCTCGAGCTACAAAAACATGGATATTTTTACAAATGCTAGTAAAAAGGAATTAGTCAAAAGAAACGTTTGGCATCAAAAGTAATCAAAGTAGGGTCTAGAGGAAACCCGTTTCTTCTGACGTAAGGGTGCGCAAATGCTAGTAAAAAGGAAAGGTTTCAGAGCTATGCTGGAA
Unit3427	-	variant_Unit3427_42_guide_chr04_-_736548	GAGTTACTGTCTGTTTTCCTTTCAAAAATAATGTTTTTTTGTTTGCCAAATCGGTTTACGCTAATCAAGAACTAAATTCAATATCTTACATAATAAGCGGACGATGAGTCTATGTCGGTTAGGAAACCCGTTTCTTCTGACGTAAGGGTGCGCAGTTTACGCTAATCAAGAACAGTTTCAGAGCTATGCTGGAA
Unit1021	-	variant_Unit1021_21_guide_chr02_+_781175	GAGTTACTGTCTGTTTTCCTATATATATACAGAGGCAGTTTTGCAAGGCAGATAACGTTATTGAGTTGTATTTAGCTGTGTGATTTTAATCTCATAAATCAATAATGGAATAATTTTCTTAGGAAACCCGTTTCTTCTGACGTAAGGGTGCGCAAACGTTATTGAGTTGTATGTGTTTCAGAGCTATGCTGGAA
Unit7100	+	variant_Unit7100_93_guide_chr10_+_26708	GAGTTACTGTCTGTTTTCCTTGTTTTCTATTTTTCTGCTGTACGTTGCTTTTTATTTTATATTTCTTAAAAAAAGGTTCAGTGAATTTTCTGTCTTCTATATACATATATAAATTGCAATAGGAAACCCGTTTCTTCTGACGTAAGGGTGCGCATTTTATATTTCTTCGGAAAAGTTTCAGAGCTATGCTGGAA
Unit8818	+	variant_Unit8818_24_guide_chr12_-_220359	GAGTTACTGTCTGTTTTCCTATTTAAATTTCTGCATACAATTTGTACTTACAAGAACCTTATACGATTCCAGTTGTTAACGTACTGATATATTAATGATCATATTAAGAATCTTAATGCTAGGAAACCCGTTTCTTCTGACGTAAGGGTGCGCAGAACCTTATACGATTCCAGTGTTTCAGAGCTATGCTGGAA
Unit8818	+	variant_Unit8818_24_guide_chr12_+_220355	GAGTTACTGTCTGTTTTCCTTTTAAGCATTAAGATTCTTAATATGATCATTAATATATCAGTACGTTAACAACTGGAATCGTATAAGGTTCTTGTAAGTACAAATTGTATGCAGAAATTTAGGAAACCCGTTTCTTCTGACGTAAGGGTGCGCAATATCAGTACGTGTCCCAACGTTTCAGAGCTATGCTGGAA
Unit2420	+	variant_Unit2420_24_guide_chr04_+_697829	GAGTTACTGTCTGTTTTCCTTATACATATACATACATAATCATGAAACGCATCGTCGAAAGGTCATAAAAGCTCGGATCACGTGATCGAAAGCTGTAAGGAATTTGAAAATCCAATTTTCAGGAAACCCGTTTCTTCTGACGTAAGGGTGCGCATCGAAAGGTCATTTGAAGCTGTTTCAGAGCTATGCTGGAA
Unit10136	+	variant_Unit10136_24_guide_chr13_+_624004	GAGTTACTGTCTGTTTTCCTACTTATTTTTACTATTTGTAATAATGATTCTGCTTTACGCACCTTTATAAAGTTGGTCTTAATATAAACATGAACCATAGCACACAATTTAAGACACCAGAGGAAACCCGTTTCTTCTGACGTAAGGGTGCGCATTACGCACCTTTAAAAAAGTGTTTCAGAGCTATGCTGGAA
Unit4925	+	variant_Unit4925_48_guide_chr07_+_368710	GAGTTACTGTCTGTTTTCCTGTATCGAAGTTATTACTATATTCAGCCTGTTCGTTCTCAGATTCTTAAAAGCGTGGAATTCCTTCTTACCCTTGTATTTCCAGTAAAGAATCGAATACGCAGGAAACCCGTTTCTTCTGACGTAAGGGTGCGCATCTCAGATTCTTCTAAAGCGGTTTCAGAGCTATGCTGGAA
Unit12990	-	variant_Unit12990_54_guide_chr15_-_160687	GAGTTACTGTCTGTTTTCCTCTGTTTGAGTACGCTTTCAATTCATTTGGGTGTGCACTTTATTATGTAAAATATGGAAGGGAACTTTACACTTCTCCTATGCACATATATTAATTAAAGTAGGAAACCCGTTTCTTCTGACGTAAGGGTGCGCACACTTTATTATGTTACAATAGTTTCAGAGCTATGCTGGAA
Unit8215	+	variant_Unit8215_27_guide_chr11_-_1393	GAGTTACTGTCTGTTTTCCTATCGATAGGCACTGCACAGTGGATACTACTTCTAGATGATGCGTAATTGTGTTAGACAAAGGGAAGAGGAAAAAAAGACATCTAAAATTCTCTTTGAGTCAGGAAACCCGTTTCTTCTGACGTAAGGGTGCGCAAGATGATGCGTAATTGTGGAGTTTCAGAGCTATGCTGGAA
Unit13404	-	variant_Unit13404_21_guide_chr15_+_341792	GAGTTACTGTCTGTTTTCCTCATTTCAAAAAATTAACATGTTTAATGTTTGTTAAATCTATGTAACTAAGTTTAGTTGGTATTCAAATATATCATAAAAAAATTAATGAGTAGAAAAAAAAGGAAACCCGTTTCTTCTGACGTAAGGGTGCGCAAAATCTATGTAACTAAGTTAGTTTCAGAGCTATGCTGGAA
Unit6328	-	variant_Unit6328_27_guide_chr08_+_199100	GAGTTACTGTCTGTTTTCCTCGGTGTACGAATTGTAAGCTAGTTCTGGAAATGTCATGTTGCGCAGGTAGAAGTTAGCTGAATTGTATATCTGTTTTGATCATTATTATCCCTCTGGGTGAGGAAACCCGTTTCTTCTGACGTAAGGGTGCGCATCATGTTGCGCAGGTAGAAGGTTTCAGAGCTATGCTGGAA
Unit9569	-	variant_Unit9569_30_guide_chr12_+_989946	GAGTTACTGTCTGTTTTCCTGTCCTTTTTATAGGAAAGATGTATTTTGATTATATGTAATGTACATAAGACGTTACGATAATAATGCACTTAGAAAGTGAATCATGTTCACCTGTCCACTAGGAAACCCGTTTCTTCTGACGTAAGGGTGCGCAATGTAATGTACATAAGACGGGTTTCAGAGCTATGCTGGAA
Unit5948	+	variant_Unit5948_30_guide_chr08_-_112250	GAGTTACTGTCTGTTTTCCTCCATTCATTGGAATTCTTTCACTATTTATCATTTCAATGTTCTTTGTAGCAATTAGCTCTTCTTTTTCACGCTTACTGTGATCATTTGCTATAAGTGCTGAGGAAACCCGTTTCTTCTGACGTAAGGGTGCGCATCAATGTTCTTTGTAGCAACGTTTCAGAGCTATGCTGGAA
Unit9569	-	variant_Unit9569_30_guide_chr12_+_989943	GAGTTACTGTCTGTTTTCCTTGAGTCCTTTTTATAGGAAAGATGTATTTTGATTATATGTAATGTACATAAGACGTTACGATAATAATGCACTTAGAAAGTGAATCATGTTCACCTGTCCAGGAAACCCGTTTCTTCTGACGTAAGGGTGCGCATATATGTAATGTACATAAGAGTTTCAGAGCTATGCTGGAA
Unit13262	-	variant_Unit13262_30_guide_chr15_+_985714	GAGTTACTGTCTGTTTTCCTAATCACTTTAAAATAAAAAGGAAGAAATATTAGAAGTTATGATCCAATCTGTTTACAGATTAAAATTCACGAACTCTTCTTTCATTTGAATTGAATGCTTAGGAAACCCGTTTCTTCTGACGTAAGGGTGCGCAAAGTTATGATCCAATCTGTAGTTTCAGAGCTATGCTGGAA
Unit6920	-	variant_Unit6920_45_guide_chr09_+_436658	GAGTTACTGTCTGTTTTCCTGTACCATAAAAAACCTAATATATGTCTATTTTTGGAAGTATTTTTTGTGCAATTACACGCTATTGAGAGAAAATAAAGAAATGTTCGTACTTACTTCCATAGGAAACCCGTTTCTTCTGACGTAAGGGTGCGCAGGAAGTATTTTTTGTGCAAAGTTTCAGAGCTATGCTGGAA
Unit4083	-	variant_Unit4083_48_guide_chr05_-_374050	GAGTTACTGTCTGTTTTCCTTGATTATTGTTTTGTTTATTTTTTTTCTTGTTTTTGTTATTTACTTTTAATAGTGGTTTTTATTCGAAAGTTGTGGAGAAAGAAGAGATAGGCCTCTGAAAGGAAACCCGTTTCTTCTGACGTAAGGGTGCGCATGTTATTTACTTTTTATTAGGTTTCAGAGCTATGCTGGAA
Unit13094	-	variant_Unit13094_54_guide_chr15_+_688255	GAGTTACTGTCTGTTTTCCTGTAAGGCTACAGACTGTAAAAGAAAATTAGATGGAAACTCTCTTCAGGAAAAATTACATTATAAAAGATACAGCCAAGAAGTGGGCGTTTATAAAACAATAGGAAACCCGTTTCTTCTGACGTAAGGGTGCGCAGAAACTCTCTTCAGGAAAAAGTTTCAGAGCTATGCTGGAA
Unit10722	-	variant_Unit10722_54_guide_chr13_+_408605	GAGTTACTGTCTGTTTTCCTGGCGGCTAAATAGATGAAAGGTAAAAGTTTAATCTGAGAAAGAAACTGCATTTTAAGTCTGAAAACTGAGGATAAAACGAACAGTCACAGTTGAGTTGTTAGGAAACCCGTTTCTTCTGACGTAAGGGTGCGCACTGAGAAAGAAACTGCATTGGTTTCAGAGCTATGCTGGAA
Unit12576	+	variant_Unit12576_78_guide_chr15_+_40341	GAGTTACTGTCTGTTTTCCTTTCTTCTACCAAGTTTTTCGCCTACGCACCTACATTTCCTCTTTTGAATTTCTAACAATAAATAGTAAAGAAATCAATGATCGTCTTGGTTTTATTAAAAAGGAAACCCGTTTCTTCTGACGTAAGGGTGCGCAATTTCCTCTTTTGAATTTCAGTTTCAGAGCTATGCTGGAA
Unit2149	+	variant_Unit2149_96_guide_chr04_+_1013555	GAGTTACTGTCTGTTTTCCTGCTGTTTTTCCGCGGTATTATGCTTGGTGGGGGCATGTCCGGTCTTTTTAAGTAAACTGTTGTAACTTCCATTTCTTATATTCTGAGCATCTTTGTTTGAAGGAAACCCGTTTCTTCTGACGTAAGGGTGCGCACATGTCCGGTCTTTTTAAGTGTTTCAGAGCTATGCTGGAA
Unit4911	+	variant_Unit4911_12_guide_chr07_-_326329	GAGTTACTGTCTGTTTTCCTAACCAGAATGGCAGGACACTGGAATACAGATTGGCTTTATATCGTTACTGCCTTAGAAGACTCTCATAATATCTAAATTTTCAGTTCCGATCCTCTTACTAGGAAACCCGTTTCTTCTGACGTAAGGGTGCGCAGCTTTATATCGTTACTGCCGGTTTCAGAGCTATGCTGGAA
Unit6623	+	variant_Unit6623_9_guide_chr09_-_249956	GAGTTACTGTCTGTTTTCCTATTTTTTCCAGATTAATTATTATACGATGTTGTTACTTCGATAAGGTCACAATTAGTTTTCCATTGTTGAGAAACTGACTTGTATTATTATTTAGTTAGTAGGAAACCCGTTTCTTCTGACGTAAGGGTGCGCATACTTCGATAAGGTCACAACGTTTCAGAGCTATGCTGGAA
Unit13262	-	variant_Unit13262_30_guide_chr15_-_985713	GAGTTACTGTCTGTTTTCCTAGCATTCAATTCAAATGAAAGAAGAGTTCGTGAATTTTAATCTGTAAACAGATTGGATCATAACTTCTAATATTTCTTCCTTTTTATTTTAAAGTGATTAAGGAAACCCGTTTCTTCTGACGTAAGGGTGCGCATTTTAATCTGCCTTACAGATGTTTCAGAGCTATGCTGGAA
Unit5063	+	variant_Unit5063_24_guide_chr07_+_1081154	GAGTTACTGTCTGTTTTCCTTTTTTTGGACATTTGTATTAGGAGCGTTATGTTCATTAATGTCATCCAAAAGTAATTATAAATTTATGATTGCATGGTTTCTTTGACATATTTATAGTTAAGGAAACCCGTTTCTTCTGACGTAAGGGTGCGCACATTAATGTCATCCAAAAGAGTTTCAGAGCTATGCTGGAA
Unit2430	+	variant_Unit2430_39_guide_chr04_-_738254	GAGTTACTGTCTGTTTTCCTCACCCTAATTCCAGAAATTCCCCTTATCTGTTTTTCGATTGAATTAGGCACTTTATGTCATAACAAATAAGGACTGTGGGAGAAAAAGTTTCATCCTAAAAGGAAACCCGTTTCTTCTGACGTAAGGGTGCGCATTCGATTGAATTAGGCACTCGTTTCAGAGCTATGCTGGAA
Unit8778	+	variant_Unit8778_39_guide_chr12_+_29319	GAGTTACTGTCTGTTTTCCTAAGTTAATGAAGAAGGATAATAATTTTCATCATTCAAAAACTTTATAATTCCACGGGCCTTTCCGCTTGTGGAGTAATCCTGAACGCATGTCTGTGAATTAGGAAACCCGTTTCTTCTGACGTAAGGGTGCGCACAAAAACTTTAGATCTTCCAGTTTCAGAGCTATGCTGGAA
Unit3557	-	variant_Unit3557_87_guide_chr04_+_74619	GAGTTACTGTCTGTTTTCCTCAGCTGAAGCATGGCTCCCTGAGGAGAACTGCCTAGTATAATGGATAACTCGATTAAAAAATATCAAATGCTTTTTTTAGATTAAAAATAATGGACATATAGGAAACCCGTTTCTTCTGACGTAAGGGTGCGCATAGTATAATGGATAACTCGAGTTTCAGAGCTATGCTGGAA
Unit3544	-	variant_Unit3544_63_guide_chr04_+_139042	GAGTTACTGTCTGTTTTCCTCTTCTTCGTTAGGCAGCGTGAGAAGGAGCAACTACGCCATTTGAAAGAACAATTAAAAAACAACGAAAGAAGATCGATTCTTTGGAAAATAAAATTGACTAGGAAACCCGTTTCTTCTGACGTAAGGGTGCGCAACGCCATTTGAAAGAACAACGTTTCAGAGCTATGCTGGAA
Unit8398	-	variant_Unit8398_39_guide_chr11_+_512304	GAGTTACTGTCTGTTTTCCTTGCTTGATAGAAACCGATCCTGGGCTTATCTCGCTGCATTGTGGCGGCATCTTAGACTGTAATCAGCAAGTGTTGCTTAGTGTATATATACATCCAGCGTAGGAAACCCGTTTCTTCTGACGTAAGGGTGCGCACTGCATTGTGGCGGCATCCCGTTTCAGAGCTATGCTGGAA
Unit8444	-	variant_Unit8444_39_guide_chr11_+_306354	GAGTTACTGTCTGTTTTCCTGCAACATATATGCTACATACTGAACTCATTTATCCAATATTAAATTAAGAGTTAGTGAATTTTGAGGTATTTGTTGGCAGATCTAAACTTCATCATGCTCAGGAAACCCGTTTCTTCTGACGTAAGGGTGCGCACCAATATTAAATTAAGAGATGTTTCAGAGCTATGCTGGAA
Unit9572	-	variant_Unit9572_54_guide_chr12_+_959297	GAGTTACTGTCTGTTTTCCTAAATGCAGAAATTAATTATGCAATTAGAAAATGAATGGTATCGTTTGAAATGATTAAGAAACACTAATATTATAACATAGAAATATCGATTTCTTCCTGCAGGAAACCCGTTTCTTCTGACGTAAGGGTGCGCAAATGGTATCGTTTGAAATGAGTTTCAGAGCTATGCTGGAA
Unit9936	-	variant_Unit9936_27_guide_chr12_-_222431	GAGTTACTGTCTGTTTTCCTGCTGATAAAGACGTCAGCATGAACTTTCAATTCACTGAGATAGCATAATTTCGAGGATTATATAAGGGGTACTAATCTCTTCTAGTCATCGTTTGAAATAAGGAAACCCGTTTCTTCTGACGTAAGGGTGCGCACTGAGATAGCAACATTTTCGGTTTCAGAGCTATGCTGGAA
Unit7259	+	variant_Unit7259_54_guide_chr10_-_185795	GAGTTACTGTCTGTTTTCCTGTTCAATATTTACAGCTTTGCATACGCCAACTCAACAGATCCAATTATTAGAAGGGCCTTTTTCCAATTCTTAGGCTATTTGGGTAGTTGTGTTGTGATTAGGAAACCCGTTTCTTCTGACGTAAGGGTGCGCAAACAGATCCAATTATCAAGAGTTTCAGAGCTATGCTGGAA
Unit517	+	variant_Unit517_27_guide_chr02_-_267065	GAGTTACTGTCTGTTTTCCTCTTCGAACCGAAAGATCTTCTCTATGGGGTATGCTTTAGAGTGAAATTAAGATTAAGTTTTATACAGATGATACCTAATCATCATATAAGTAAGAGAGAAAGGAAACCCGTTTCTTCTGACGTAAGGGTGCGCACTTTAGAGTGAAATTAAGAAGTTTCAGAGCTATGCTGGAA
Unit3393	-	variant_Unit3393_81_guide_chr04_-_916135	GAGTTACTGTCTGTTTTCCTACTAATGAAGGTGCTCTCAACGATGGAAATACCTTTCTCGTGCTTTAATTAGAAGGTTGACAGTATTGATAAATGAAAGGTTTGATGCTCACAATTTTCTAGGAAACCCGTTTCTTCTGACGTAAGGGTGCGCATTCTCGTGCTTATATTTAGAGTTTCAGAGCTATGCTGGAA
Unit8216	+	variant_Unit8216_42_guide_chr11_-_1552	GAGTTACTGTCTGTTTTCCTTGTTTGATCTAAAAGCTGTTGCGCATCAAGAATTGCGCTGGCAATAACCTTCATTTAGTTTGCAGTGATGTCTTCAAAAATTTGATATGTAGCATACATCAGGAAACCCGTTTCTTCTGACGTAAGGGTGCGCATGCGCTGGCAATAACCTTCAGTTTCAGAGCTATGCTGGAA
Unit13647	+	variant_Unit13647_72_guide_chr16_-_832164	GAGTTACTGTCTGTTTTCCTTATAAAAGCGTCCTTGTCATTCTTAAGAATGTAACAAGATCAATGGGTTGCGTTAAACCGCTATCTCCATTAAAACCTCAGATCGCTCCGAGAAGAATTGAGGAAACCCGTTTCTTCTGACGTAAGGGTGCGCAACAAGATCAATGGGTTGCGCGTTTCAGAGCTATGCTGGAA
Unit11030	-	variant_Unit11030_39_guide_chr13_-_820512	GAGTTACTGTCTGTTTTCCTATGTGTATGATTACACAACTTTCCTTCTGCAGAACATTTTTACATTAATAAGATGGTGCAACATTTCTTTTTATTAGCACATTACTTTTGATGAAAGAGTAGGAAACCCGTTTCTTCTGACGTAAGGGTGCGCACATTTTTACATCTGTTAAGAGTTTCAGAGCTATGCTGGAA
Unit13939	+	variant_Unit13939_30_guide_chr16_+_307732	GAGTTACTGTCTGTTTTCCTTTCCCATGTGTGGTATATGGCATCATTATTATATAAATATTCTTTATAATAAAAGGCTGTTTTAATTAACACTATTTATCGCTAGACAAAACTAGACTTTAGGAAACCCGTTTCTTCTGACGTAAGGGTGCGCAAAATATTCTTTAGTTGTAAAGTTTCAGAGCTATGCTGGAA
Unit10236	+	variant_Unit10236_30_guide_chr13_-_218664	GAGTTACTGTCTGTTTTCCTGAGCCAGACGATGATTGTTATTAGAACTGAGCTAGTGTGAATAGCTTCTTATTAGTAGTGTATCGTTTTGTCAGTGAATAGCATTAAGTTTATGGGTTTTAGGAAACCCGTTTCTTCTGACGTAAGGGTGCGCAAGTGTGAATAGCTTCTTAGAGTTTCAGAGCTATGCTGGAA
Unit7521	-	variant_Unit7521_81_guide_chr10_+_719604	GAGTTACTGTCTGTTTTCCTCGCTTCGCCGGCGTGTTCGAATTTATGAACTGCTCTTTGGATACTTAACTCAGTGGCACCCACAGTCGCATCTCGAGGCATACGACCTCCTTTTCGTCACAGGAAACCCGTTTCTTCTGACGTAAGGGTGCGCACTTTGGATACGGCCACTCAGGTTTCAGAGCTATGCTGGAA
Unit211	+	variant_Unit211_84_guide_chr02_-_192813	GAGTTACTGTCTGTTTTCCTTTAGAGTTATCAGAACGAGCAAATACGAGCGATGTAAGGATAAATGGTAAAATTAATACATGGCGTAGCTAGGGATGGCGATGATGAAAAATAAAACAACAGGAAACCCGTTTCTTCTGACGTAAGGGTGCGCAGTAAGGATAAATGGTAAAAAGTTTCAGAGCTATGCTGGAA
Unit7849	-	variant_Unit7849_51_guide_chr10_+_447066	GAGTTACTGTCTGTTTTCCTGAAAAAAATTTAGGTCTAGAAGACAGCAGCTAGTATATGAAGCATCTTTAGCGTTAGATACAAAAAAGCATTGAGTAAGCACCCCTTTCTTTTTTTTGGTAGGAAACCCGTTTCTTCTGACGTAAGGGTGCGCATATATGAAGCATCTTTAGCGGTTTCAGAGCTATGCTGGAA
Unit8093	+	variant_Unit8093_54_guide_chr11_+_75909	GAGTTACTGTCTGTTTTCCTAGAAATCGATGTTTTTTTTTGTCCACGCCGATTGATCAGACATTTTTAATATCAGGGTCGCAACTGCCCTGTGCAAATAAGAAAGCCTGAAATGGTTGCAAGGAAACCCGTTTCTTCTGACGTAAGGGTGCGCAATCAGACATTTTTTTTTATCGTTTCAGAGCTATGCTGGAA
Unit2241	+	variant_Unit2241_36_guide_chr04_-_1397999	GAGTTACTGTCTGTTTTCCTTCTTCACTCCCCAATTTTGGATAATACTTAGCAGCTATATTCGCGAAACAGGATTATAAAAACTGCTTCTCCAATGAAACAGTAGTTAACATATCCATTTAGGAAACCCGTTTCTTCTGACGTAAGGGTGCGCAGCTATATTCGCGAAACAGGAGTTTCAGAGCTATGCTGGAA
Unit10602	+	variant_Unit10602_54_guide_chr13_+_804311	GAGTTACTGTCTGTTTTCCTTATTTTGTCACTTGCCTAACAGAAATAGGGATATCAATCTTCGCTTAACAAGATGGTTTTCAAATTTAATCATTACTCGAACGCAATAAAACCTACAACAAGGAAACCCGTTTCTTCTGACGTAAGGGTGCGCACAATCTTCGCTACGCCAAGAGTTTCAGAGCTATGCTGGAA
Unit6663	+	variant_Unit6663_18_guide_chr09_-_437669	GAGTTACTGTCTGTTTTCCTAGCTTCTCCACTATCTGTCTTTAACTTCTACTGCGACATATTATCGATATTTTAGCTAACCGATTTCAACATTTTTCCGAATGCTTTCTATGTATGGTAAAGGAAACCCGTTTCTTCTGACGTAAGGGTGCGCACGACATATTATCGATATTCTGTTTCAGAGCTATGCTGGAA
Unit8319	+	variant_Unit8319_39_guide_chr11_-_432920	GAGTTACTGTCTGTTTTCCTCGAAGAAAGTGATGAAAGTTCCACTACTCCAACTGACAGTACTCCAACGAAATTAATATTTGAAGGAAAACGGTGTTTTTAAGTAGTATACCATTACACAAGGAAACCCGTTTCTTCTGACGTAAGGGTGCGCATGACAGTACTCCAACGAAAAGTTTCAGAGCTATGCTGGAA
Unit11746	-	variant_Unit11746_15_guide_chr14_+_469758	GAGTTACTGTCTGTTTTCCTTTTGAATTAATACGGAGAGAGTCAGGAATACTTTGTGGGTATGGCCGCTACGCGGTTAAGAAAGTTGCGCCATGCCTGGATACATGTGCCACTATTGGATAGGAAACCCGTTTCTTCTGACGTAAGGGTGCGCATGTGGGTATGGCCGCTACGCGTTTCAGAGCTATGCTGGAA
Unit4993	+	variant_Unit4993_0_guide_chr07_+_704940	GAGTTACTGTCTGTTTTCCTTAGTCTCATGAAATAAACATTAATAGTTACTAAAGGGTTCACAGCAACTAGAGAGGAACAAAGGTCACACAAATGATATCCCTTGTGTTCAATTACTGCTAGGAAACCCGTTTCTTCTGACGTAAGGGTGCGCAGGGTTCACAGCAACTATGAGGTTTCAGAGCTATGCTGGAA
Unit9475	-	variant_Unit9475_3_guide_chr12_+_396135	GAGTTACTGTCTGTTTTCCTACATGCAAGTACCCAATAAAAAAAGAAATTTTTGAGGAGACGTTCTTGCATTCTTACATGGTATGTTTTTAATTTCGTTTCTTTAGTTCTCAGGCTCCTCAGGAAACCCGTTTCTTCTGACGTAAGGGTGCGCAGAGGAGACGTTCTTGCATTCGTTTCAGAGCTATGCTGGAA
Unit8406	-	variant_Unit8406_15_guide_chr11_+_463571	GAGTTACTGTCTGTTTTCCTCTTCTGAATGGCGCATTCGTGAAAGAATTTTCGATATTGTTGTATTGTAAACTTAAATCAAAGGTATCATTCTATAATGAGAGAAGTATTAAAGGCACGCAGGAAACCCGTTTCTTCTGACGTAAGGGTGCGCAATATTGTTGTATTGTAAACTGTTTCAGAGCTATGCTGGAA
Unit4451	-	variant_Unit4451_0_guide_chr06_-_118437	GAGTTACTGTCTGTTTTCCTCTAGCTATAAAGAGCTTGTTTAACAACATATTCAATGCGTTCCGGAGCCGAGAGGATTGATGACAGTATATGATTTGATAGCGTCACAGTAACAGCATCAAGGAAACCCGTTTCTTCTGACGTAAGGGTGCGCAAATGCGTTCCGGAGCCGATGGTTTCAGAGCTATGCTGGAA
Unit863	-	variant_Unit863_0_guide_chr02_+_607711	GAGTTACTGTCTGTTTTCCTATTAAGAAAAGTTTATAATGTAGCAACCTAATAATTTTACAGGTGAACATTCTGGAAAATGAAATGTTTCTCAGCCAGTAGATAGTATTGTTGAAGGTATAGGAAACCCGTTTCTTCTGACGTAAGGGTGCGCAATTTTACAGGTGAACATTCAGTTTCAGAGCTATGCTGGAA
Unit10032	+	variant_Unit10032_3_guide_chr13_-_175362	GAGTTACTGTCTGTTTTCCTACGCATACATCGGAAGGATCACCCCCCACTCAAGTCGTTGCATTGCTAACATTTACATTCTGCCCATTTTTTTCACGAAAATTCTCTCTCTATAATGAAGAGGAAACCCGTTTCTTCTGACGTAAGGGTGCGCAGTCGTTGCATTGCTAACATGGTTTCAGAGCTATGCTGGAA
Unit4362	+	variant_Unit4362_0_guide_chr06_+_139064	GAGTTACTGTCTGTTTTCCTCCGCACTGCGGTATAGCACTTCCAGAAAGATACTGACTGCGAAATTCGCTTTAGGAGTGTTTAAGCAATTGGTATCTTACCCATTAAGAGTCATTTCTTTAGGAAACCCGTTTCTTCTGACGTAAGGGTGCGCATGACTGCGAAATTCGCTTTAGTTTCAGAGCTATGCTGGAA
Unit663	-	variant_Unit663_3_guide_chr02_+_670517	GAGTTACTGTCTGTTTTCCTTGGGTGCCAAAAAATGTGTATTGTAACAAATTAAAAGGTAATGAGCCTCATTGTTACATTTCAGTTGTTACACTGAAAAGAACAGATACTACACTTGATCAGGAAACCCGTTTCTTCTGACGTAAGGGTGCGCAAAAGGTAATGAGCCTCATTGGTTTCAGAGCTATGCTGGAA
Unit384	+	variant_Unit384_0_guide_chr02_+_378662	GAGTTACTGTCTGTTTTCCTCTTAATCAATAAGCTCATCATTTTCAAGTTATTGACCGAGTTTATTTCGTTTAGGAATTTTTCGGTACATCGTTGTTTGACGTCGCATAGGACAGTATACAGGAAACCCGTTTCTTCTGACGTAAGGGTGCGCAGACCGAGTTTATTTCGTTTAGTTTCAGAGCTATGCTGGAA
Unit611	+	variant_Unit611_0_guide_chr02_+_719031	GAGTTACTGTCTGTTTTCCTAAATAAGACAAAAAAAAAGGCCATCATATTTATACAACGAAAAGTGTTTAATAGGAAGCAGCAAGCGGTATATGAACTCAGTTTTAAGGTGTAGTTTATTAGGAAACCCGTTTCTTCTGACGTAAGGGTGCGCAACAACGAAAAGTGTTTAATAGTTTCAGAGCTATGCTGGAA
Unit4440	-	variant_Unit4440_0_guide_chr06_-_202508	GAGTTACTGTCTGTTTTCCTGTTTCTCTGTCTCTAATGAAATAAGAATTTAATTTCAAGATTTAATTACTTTAGGTGGACCATTTATCTTATGATATCTAGCAAATGGAAGGATCCCTCAAGGAAACCCGTTTCTTCTGACGTAAGGGTGCGCATTCAAGATTTAATTACTTTAGTTTCAGAGCTATGCTGGAA
Unit548	+	variant_Unit548_0_guide_chr02_+_403671	GAGTTACTGTCTGTTTTCCTTCGATTGCTTTTTGGGGAAGTGAACTTGAGACCTTTAACTTTCGGCTTTCAGAGGTTGGATAGCAATTTTCACACAATTTGGACATTGTCTCCAAGTTTTAGGAAACCCGTTTCTTCTGACGTAAGGGTGCGCATTTAACTTTCGGCTTTCAGAGTTTCAGAGCTATGCTGGAA
Unit9118	+	variant_Unit9118_3_guide_chr12_-_898009	GAGTTACTGTCTGTTTTCCTTTGTTTGAAATACTGGCAATTAACTACTGTTAGAAGACAGGTTCAGTCAACTTTACATCGTTTCCGTGTAAAAAATAAATTTTTGATTCACCCTCTTAAAAGGAAACCCGTTTCTTCTGACGTAAGGGTGCGCAAAGACAGGTTCAGTCAACTGGTTTCAGAGCTATGCTGGAA
Unit11083	-	variant_Unit11083_9_guide_chr13_+_549067	GAGTTACTGTCTGTTTTCCTTTCTTGCGCGAAAATTCAGAGGATAAGACAACACAACAGAGACCCGCTGAATTAGTTTCTCATCTCAATCAATTACACCGTAGTGTAGGGTTTTATCAGCAGGAAACCCGTTTCTTCTGACGTAAGGGTGCGCACAACAGAGACCCGCTGAATAGTTTCAGAGCTATGCTGGAA
Unit11940	-	variant_Unit11940_9_guide_chr14_+_248590	GAGTTACTGTCTGTTTTCCTAGGGAATGGAAACGTCAGCAAACACGCCTTCCGCGCCGTATGTGTGTGTGACCTTAAGTTTGCATCAATGACTTCAATGAACAATTATAGTTCAATGATAAGGAAACCCGTTTCTTCTGACGTAAGGGTGCGCACGCCGTATGTGTGTGTGACCGTTTCAGAGCTATGCTGGAA
Unit7849	-	variant_Unit7849_9_guide_chr10_+_447110	GAGTTACTGTCTGTTTTCCTTCTTTAGCGGGGCGATACAAAAAAGCATTGAGTAAGCACCCCTTTCTTTTTTTAGTTTACCATTTTGTGCAACAATAGTATTGGGTTCGTTTTGGTTGTCAGGAAACCCGTTTCTTCTGACGTAAGGGTGCGCAAAGCACCCCTTTCTTTTTTTGTTTCAGAGCTATGCTGGAA
Unit13593	+	variant_Unit13593_0_guide_chr16_-_595465	GAGTTACTGTCTGTTTTCCTCAAATCTACTTGGATACTTTCTCGGTGATGTCGCTAATTGGATTATACCTTAAGGTTGTCACCAGTGTAAAAATTTTGCATCAGTACTTGCAACTACGTGAGGAAACCCGTTTCTTCTGACGTAAGGGTGCGCACTAATTGGATTATACCATTAGTTTCAGAGCTATGCTGGAA
Unit14675	+	variant_Unit14675_15_guide_chrm_-_81887	GAGTTACTGTCTGTTTTCCTTCAAACCCTTCTTAGCTTTTACAACCAAGAGGAAATGTTGAGTCGTTACGAGGTGGCAAACATAGCTTACAATATCTACTCTTTCGCTATATTACCCTGTAGGAAACCCGTTTCTTCTGACGTAAGGGTGCGCAATGTTGAGTCGACATCGAGGGTTTCAGAGCTATGCTGGAA
Unit6686	+	variant_Unit6686_3_guide_chr09_+_104924	GAGTTACTGTCTGTTTTCCTTTCAGGAGATTAAGATTAAGTATTTTGTGACATCCAAGAACTTGATGCTTCGATGTAAAAGTCTTATTTTCGATGTGTTGAAAAGAGTTAATTATGGAACAGGAAACCCGTTTCTTCTGACGTAAGGGTGCGCACCAAGAACTTGATGCTTCGAGTTTCAGAGCTATGCTGGAA
Unit14675	+	variant_Unit14675_15_guide_chrm_-_81890	GAGTTACTGTCTGTTTTCCTAGTCAAACCCTTCTTAGCTTTTACAACCAAGAGGAAATGTTGAGTCGTTACGAGGTGGCAAACATAGCTTACAATATCTACTCTTTCGCTATATTACCCTAGGAAACCCGTTTCTTCTGACGTAAGGGTGCGCAGAAATGTTGAGTCGACATCGGTTTCAGAGCTATGCTGGAA
Unit7739	-	variant_Unit7739_0_guide_chr10_-_275948	GAGTTACTGTCTGTTTTCCTCATGACACACAGAATAACTTAAAAATACTTGAGGAAAAAGTTCCCAAATTAGAGGTCATAATAACTACATCGTTATTGTTGCGATATAACTTCAATGTTTAGGAAACCCGTTTCTTCTGACGTAAGGGTGCGCAGAAAAAGTTCCCAAATTATGGTTTCAGAGCTATGCTGGAA
Unit9288	+	variant_Unit9288_6_guide_chr12_+_777928	GAGTTACTGTCTGTTTTCCTGCGGTTTTGGTACGCTTTTTCGTGAGGTGTACTACCATTCATGAGATAATTTTAGGAGCTGTCATGAAAGATATGTATCTTGTTGATGAACTGTAAAAATAGGAAACCCGTTTCTTCTGACGTAAGGGTGCGCACCATTCATGAGAGTCGTTTTGTTTCAGAGCTATGCTGGAA
Unit12597	+	variant_Unit12597_3_guide_chr15_-_119294	GAGTTACTGTCTGTTTTCCTGAAAAACTCGCATAAACTCTCAACATTAATGGTAATCAACTGGTTCTGCTGGACGTTACATTCTAAATCATTAACTTTATAATATCATGTTTTATACCCTAGGAAACCCGTTTCTTCTGACGTAAGGGTGCGCAAATCAACTGGTTCTGCTGGAGTTTCAGAGCTATGCTGGAA
Unit6747	+	variant_Unit6747_0_guide_chr09_+_404274	GAGTTACTGTCTGTTTTCCTCCGTCCTGCACGCCGTGGAACTGAGTCTAAGTTGACAAGGCTACGAAGAATTTTGGGAAATGCATACGAAGAGGACTGAAAAAGTAGCAGGTTTCGTGTGAGGAAACCCGTTTCTTCTGACGTAAGGGTGCGCAACAAGGCTACGAATGAATTTGTTTCAGAGCTATGCTGGAA
Unit6768	+	variant_Unit6768_0_guide_chr09_-_82062	GAGTTACTGTCTGTTTTCCTTCCTTTCCTTAATTACATAGAAGTTTATCAAATATGAAAATTCTTTCTTATACAGGCAATTTTTTGTTTGGTTTCATAAATACATAAACAAACAGCTTATAGGAAACCCGTTTCTTCTGACGTAAGGGTGCGCATGAAAATTCTTTCATTATACGTTTCAGAGCTATGCTGGAA
Unit5703	-	variant_Unit5703_0_guide_chr07_-_80971	GAGTTACTGTCTGTTTTCCTTTTACAGCAACGCAAGTGAAGTGGCTTACTACATAAGTGTAACTCTAAGTGCTTGGTTAGTTTTGGAAAATTTCAAGGCGTTGTTGCAGAATTGTACCTTAGGAAACCCGTTTCTTCTGACGTAAGGGTGCGCAAAGTGTAACTCTAATGTGCTGTTTCAGAGCTATGCTGGAA
Unit5660	-	variant_Unit5660_3_guide_chr07_+_325934	GAGTTACTGTCTGTTTTCCTTGGGTTCAGAAATTATGTGTTAAGTAAAACACCTATAGCACTGGGGCAAATTTTACATCAATTTCAACGCCACCAAAATTGTGTGCGATAATAATTGTGAAGGAAACCCGTTTCTTCTGACGTAAGGGTGCGCATATAGCACTGGGGCAAATTCGTTTCAGAGCTATGCTGGAA
Unit10872	-	variant_Unit10872_0_guide_chr13_-_620864	GAGTTACTGTCTGTTTTCCTGTTTTTCTTTTTTTTGTTAGCATAAAATTCTGCAAGTAGAGGCAATAGGTTTCTGGCTCTAATTCACATAGCGTTGTAAGTCCTTTAATAACGTTGAGATAGGAAACCCGTTTCTTCTGACGTAAGGGTGCGCAAGTAGAGGCAATATGGTTTCGTTTCAGAGCTATGCTGGAA
Unit10192	+	variant_Unit10192_0_guide_chr13_-_906181	GAGTTACTGTCTGTTTTCCTCACGTAAATGCCTTTTTAAAGAAACTGGAAAATTCTTAACATTATACTATGCTAGGAAGCAGCATGTTACACTAAATACATTTTATAAACAGCACAAGAAAGGAAACCCGTTTCTTCTGACGTAAGGGTGCGCACTTAACATTATACATATGCTGTTTCAGAGCTATGCTGGAA
Unit5615	-	variant_Unit5615_0_guide_chr07_+_519316	GAGTTACTGTCTGTTTTCCTTTCGAACGTAAATTAAATGGATGTAAGAAAATTGTATTACATAAGTCTGAAGTAGGCATGCAAGTATATACTTATAGATGCATATAAATCAGTGGAGAAGAGGAAACCCGTTTCTTCTGACGTAAGGGTGCGCATATTACATAAGTCATGAAGTGTTTCAGAGCTATGCTGGAA
Unit10362	+	variant_Unit10362_0_guide_chr13_-_720848	GAGTTACTGTCTGTTTTCCTGTGTATGTTTTTTCAACTACATAATTGGTAAGTACATATAGGAAAACTTATTCTGGCCAGATGGATGCTTGTTTCTGGGCTTACTTTATTCAACAAATTAAGGAAACCCGTTTCTTCTGACGTAAGGGTGCGCACATATAGGAAAACATTATTCGTTTCAGAGCTATGCTGGAA
Unit11522	+	variant_Unit11522_0_guide_chr14_-_76275	GAGTTACTGTCTGTTTTCCTTTTTGATCTTATTAGCAGCAGAAGCAAATAACTGGCAACGCTAATACTGTACAAGGCTCAGGCTAGAAGGTTCTTTCAAATTATGTGTCTCGAATCAGACAGGAAACCCGTTTCTTCTGACGTAAGGGTGCGCAGCAACGCTAATACATGTACAGTTTCAGAGCTATGCTGGAA
Unit643	-	variant_Unit643_9_guide_chr02_+_759791	GAGTTACTGTCTGTTTTCCTATAATTTGGCATGAGTGTATGATGGTTGTTCTCTGTTGTTTCGGTACTATCAATTATATTATCATTGGACGCAAAAATATCGTTGGCGGCTAAATACGGGAGGAAACCCGTTTCTTCTGACGTAAGGGTGCGCATGTTGTTTCGGTACTATCAAGTTTCAGAGCTATGCTGGAA
Unit4562	-	variant_Unit4562_0_guide_chr06_-_118448	GAGTTACTGTCTGTTTTCCTTTTCTACTATAGCTAGCTATAAAGAGCTTGTTTAACAACATATTCAAGCGTTCCGGAGCCGATGAGGATTGATGACAGTATATGATTTGATAGCGTCACAAGGAAACCCGTTTCTTCTGACGTAAGGGTGCGCAACAACATATTCAATGCGTTCGTTTCAGAGCTATGCTGGAA
Unit10192	+	variant_Unit10192_27_guide_chr13_+_906216	GAGTTACTGTCTGTTTTCCTCATGCTGCTTCCTAGCATATGTATAATGTTAAGAATTTTCCAGTTTAATAAAAAGGCATTTACGTGTATTTCTTGACGGCTGCAGAAATCTCTTGGATGTAGGAAACCCGTTTCTTCTGACGTAAGGGTGCGCAATTTTCCAGTTTCTTTAAAAGTTTCAGAGCTATGCTGGAA
Unit258	+	variant_Unit258_0_guide_chr02_+_405059	GAGTTACTGTCTGTTTTCCTTCGGATGCCTTAAGACACCTCCAAATCTCAAGAAAACTCAACTACAAGCGTCCAGGTATAGAGACGAAATTAATTAAATGAAAAACTTATACGTATACGAAGGAAACCCGTTTCTTCTGACGTAAGGGTGCGCAAACTCAACTACAATGCGTCCGTTTCAGAGCTATGCTGGAA
Unit1685	+	variant_Unit1685_0_guide_chr04_-_483115	GAGTTACTGTCTGTTTTCCTACAGGTAAGGGTTGACAGGCCAGATAATTTACCAAGTTTTGTTAATCTATGAAAGGGATATAAAAATGAAACAAAATAGAAAAAATGTAGAAACACTAAAAGGAAACCCGTTTCTTCTGACGTAAGGGTGCGCAAGTTTTGTTAATCATATGAAGTTTCAGAGCTATGCTGGAA
Unit825	-	variant_Unit825_6_guide_chr02_+_781285	GAGTTACTGTCTGTTTTCCTATTGATTTATATTTTCCAACAATACAATGAAGTAAGTACTATTTCTATTTGGATTAATTCATTCCCCATTTTAGCTCCTCGAGCGGATGAATCCATCACTAGGAAACCCGTTTCTTCTGACGTAAGGGTGCGCAAAGTACTATTTCTATTTGGAGTTTCAGAGCTATGCTGGAA
Unit13677	+	variant_Unit13677_12_guide_chr16_-_55513	GAGTTACTGTCTGTTTTCCTTTCCCAAATTTTGGACGCCAATTTACAAGACATGAAATGTGACGTTACAAGACTGGCATGCTTACGACAGCTGCTATCGAGGTTTTGCACGAAAAACTGCAGGAAACCCGTTTCTTCTGACGTAAGGGTGCGCAAAATGTGACGTCATCAAGACGTTTCAGAGCTATGCTGGAA
Unit8216	+	variant_Unit8216_0_guide_chr11_-_1500	GAGTTACTGTCTGTTTTCCTCATGGTGGTTTGCAGTGATGTCTTCAAAAATTTGATATGTAGCATACTCGTACAGGTGTTGCCGTTTTCGTAAGTGTGGTACTTAACTACGTCGGTAAAAAGGAAACCCGTTTCTTCTGACGTAAGGGTGCGCAATATGTAGCATACATCGTACGTTTCAGAGCTATGCTGGAA
Unit760	-	variant_Unit760_0_guide_chr02_-_293396	GAGTTACTGTCTGTTTTCCTCGACACTATCTCTTCACCATCGAGTGCCTACCAAATTTCTGAGGCCTACATGAGGAAAACTCAAACGTAGAATGTACAAAAAACACGGACTGAAAAAAAAAGGAAACCCGTTTCTTCTGACGTAAGGGTGCGCAAATTTCTGAGGCCTACATGAGTTTCAGAGCTATGCTGGAA
Unit636	-	variant_Unit636_0_guide_chr02_-_781305	GAGTTACTGTCTGTTTTCCTTGTTGGTTTTCTTCAAAACAGTGATGGATTCATCCGCTCGAGGAGCTAAAAGGGGAATGAATTCCTTCCAAATAGAAATAGTACTTACTTCATTGTATTGAGGAAACCCGTTTCTTCTGACGTAAGGGTGCGCACCGCTCGAGGAGCTAAAATGGTTTCAGAGCTATGCTGGAA
Unit980	-	variant_Unit980_9_guide_chr02_+_165810	GAGTTACTGTCTGTTTTCCTATTTCTTTGATGATACTGCCAGGATTGAGAGTTTGGTTGCCACATGTACGCTTAGACACTCATGACTATCACTCGTTTGTATCGCTTCCATGTCGTATACAGGAAACCCGTTTCTTCTGACGTAAGGGTGCGCATGGTTGCCACATGTACGCTTGTTTCAGAGCTATGCTGGAA
Unit14433	-	variant_Unit14433_12_guide_chr16_+_220764	GAGTTACTGTCTGTTTTCCTTGCCTGACAGTAATTATACAATTGCATGAATAATTGGGAACAGATGACAGCAATTATGAACTAATCATAATTATACATTGCCGCTGTAGGTTTCCTCCCAAGGAAACCCGTTTCTTCTGACGTAAGGGTGCGCATTGGGAACAGATGACAGCAAGTTTCAGAGCTATGCTGGAA
Unit12534	+	variant_Unit12534_3_guide_chr15_-_841714	GAGTTACTGTCTGTTTTCCTCTCTTCTTTTCCCCTCTGATCACCTACGGATGTAAGATGGCACAGTGAATAGTTACATGTTTAATATGTATCATGCCTTTTTCGGAACCGAAAATCAAAGAGGAAACCCGTTTCTTCTGACGTAAGGGTGCGCAAAGATGGCACAGTGAATAGAGTTTCAGAGCTATGCTGGAA
Unit258	+	variant_Unit258_3_guide_chr02_-_405066	GAGTTACTGTCTGTTTTCCTAGATAGTTCGTATACGTATAAGTTTTTCATTTAATTAATTTCGTCTCTATACCTGTTACATTGTAGTTGAGTTTTCTTGAGATTTGGAGGTGTCTTAAGGAGGAAACCCGTTTCTTCTGACGTAAGGGTGCGCAATTAATTTCGTCTCTATACCGTTTCAGAGCTATGCTGGAA
Unit4475	-	variant_Unit4475_0_guide_chr06_-_272210	GAGTTACTGTCTGTTTTCCTCTTTTGTAAGAAATGAAATAGAAAGGACTCCCTGTAAATAGAAAGATAATAGAGGTATATTGCCACGCAAAGAAAGAACATATTGAATCATATAGATTATAGGAAACCCGTTTCTTCTGACGTAAGGGTGCGCAGTAAATAGAAAGATAATATGGTTTCAGAGCTATGCTGGAA
Unit2016	+	variant_Unit2016_3_guide_chr04_-_447050	GAGTTACTGTCTGTTTTCCTATTTATTTTCTTTTGCTATCTCGGTTAAATATTGATGTGTGGTTTGGCATAGTTTACATTGTCTTATGATTTCTGCCTCTACGACGTTCCAATTTTTTATAGGAAACCCGTTTCTTCTGACGTAAGGGTGCGCAGATGTGTGGTTTGGCATAGTGTTTCAGAGCTATGCTGGAA
Unit4530	-	variant_Unit4530_0_guide_chr06_-_266010	GAGTTACTGTCTGTTTTCCTAGTACGTTTTTTTCTCTCTATATAACACAACTCAGCATCTTAGTCTTTAAAAAGGTTATTCATGGAATGATCAATAATGCACTTAACTGGTGAGGCTACTAGGAAACCCGTTTCTTCTGACGTAAGGGTGCGCAAGCATCTTAGTCTTTAAAAAGTTTCAGAGCTATGCTGGAA
Unit1521	-	variant_Unit1521_0_guide_chr03_-_42957	GAGTTACTGTCTGTTTTCCTTATACATCTAGTATTAAATATTAGTAATTATTAAATAACGAAAAAATAAATTAGGTTGGAATAGAATCAAACGTAAAGAACAAAGAAAAAGCTTAATGGAAGGAAACCCGTTTCTTCTGACGTAAGGGTGCGCAAATAACGAAAAAATAAATTAGTTTCAGAGCTATGCTGGAA
Unit9421	-	variant_Unit9421_6_guide_chr12_+_666814	GAGTTACTGTCTGTTTTCCTGAAAGGAGGGATAGAAGGCAGTAAGTGTTTGTGCTTTGGTCGGTTTTTCCATTCGTTAATTCATACATCTCCTTTATTAATTTTAATGGATTCTTTACAAAGGAAACCCGTTTCTTCTGACGTAAGGGTGCGCACTTTGGTCGGTTTTTCCATTGTTTCAGAGCTATGCTGGAA
Unit5485	-	variant_Unit5485_0_guide_chr07_-_81788	GAGTTACTGTCTGTTTTCCTATATTTTCTTCTACTCATAAGAGAGCCGCATATATATATGGCGCACATTGCTAGGTCTATTACAAGCTTCTTTCTCGTAGCACTTTAGAATGTCTATTGAAGGAAACCCGTTTCTTCTGACGTAAGGGTGCGCAATATATGGCGCACATTGCTAGTTTCAGAGCTATGCTGGAA
Unit14135	-	variant_Unit14135_0_guide_chr16_-_666934	GAGTTACTGTCTGTTTTCCTATAGTATGAAACCACCCCTCGAAAGAACAAGCGATGGTGCATATACTACTGAAGGCACAGAGCAACGGCATAGCTTACTTTCCTCTATAGTAACCATTCAAGGAAACCCGTTTCTTCTGACGTAAGGGTGCGCAATGGTGCATATACTACTGAAGTTTCAGAGCTATGCTGGAA
Unit1358	+	variant_Unit1358_0_guide_chr03_+_130125	GAGTTACTGTCTGTTTTCCTAGCACAAGTCATTCACAGCAAAATTTCTTTTTTCAGTTGCTACATGTTAATTAGGAGTCCTGAGAGTAAGTAACTAGCCATTAGAATTAATTTCCTTCCCAGGAAACCCGTTTCTTCTGACGTAAGGGTGCGCACAGTTGCTACATGTTAATTAGTTTCAGAGCTATGCTGGAA
Unit14068	+	variant_Unit14068_9_guide_chr16_-_838825	GAGTTACTGTCTGTTTTCCTTCCCGCTGATGTGTGCAACTTCATATATGTTCATATATGAAATTACGTTTGTTAGGCAAACATATTACTGCTTCAATAAATATACTCAATTGTTGCAGTTAGGAAACCCGTTTCTTCTGACGTAAGGGTGCGCATATATGAAATTACGTTTGATGTTTCAGAGCTATGCTGGAA
Unit14008	+	variant_Unit14008_0_guide_chr16_+_567381	GAGTTACTGTCTGTTTTCCTTTGCAACCCATAGTCAGCGACATTAAATATAGGGGCATCAGGATCATTGTTAAGGCAACGATAACTTTCGAATCCTTCATTCCCGCTAAATGCTGAACTGAGGAAACCCGTTTCTTCTGACGTAAGGGTGCGCAGGCATCAGGATCATTGTTAAGTTTCAGAGCTATGCTGGAA
Unit14683	+	variant_Unit14683_0_guide_chrm_+_82068	GAGTTACTGTCTGTTTTCCTTTATCAAATTAAATCTCATTATTAGTACGCAAGGACCATAATGAATCAACCCAGGTGTATCTATTGATAATAATATAATATATTTAATAAAAATAATACTAGGAAACCCGTTTCTTCTGACGTAAGGGTGCGCAGACCATAATGAATCAACCCAGTTTCAGAGCTATGCTGGAA
Unit12828	-	variant_Unit12828_0_guide_chr15_-_995597	GAGTTACTGTCTGTTTTCCTTTGTTTAATACCTCTTGCAATAAAGCGGGTGAAGATAATTTCGACTTGATTAAGGAACTAGGTTATAATCTATGTTGAGTTTCATTGTGGTCAAATGTAAAGGAAACCCGTTTCTTCTGACGTAAGGGTGCGCAGATAATTTCGACTTGATTAAGTTTCAGAGCTATGCTGGAA
Unit2149	+	variant_Unit2149_15_guide_chr04_-_1013483	GAGTTACTGTCTGTTTTCCTACCAAGCATAATACCGCGGAAAAACAGCACAGAAACAAAATCGCTTCTGAAAATTATTTATTGAAGAACATTCAGTTGAAAAACCCCAATAATAACCTTGAGGAAACCCGTTTCTTCTGACGTAAGGGTGCGCAAACAAAATCGCTTCTGAAAAGTTTCAGAGCTATGCTGGAA
Unit944	-	variant_Unit944_0_guide_chr02_-_293647	GAGTTACTGTCTGTTTTCCTAGAATGAATGACAGGAATAAGTTCAAAAACACTGCTTTAGCAACTAAATGCAAGGCAGTGTTTAAGAATTTACGGTTTTCATTTTCTAAACTCAGATTTTAGGAAACCCGTTTCTTCTGACGTAAGGGTGCGCAGCTTTAGCAACTAAATGCAAGTTTCAGAGCTATGCTGGAA
Unit13968	+	variant_Unit13968_6_guide_chr16_-_447402	GAGTTACTGTCTGTTTTCCTCCCTCCTAAATCCCTGAAATATAGAAGTTCATTACATGGCAGTGATATATTAGTTATACCATCCTTTCTTAATATTGATAAGGCCACTACATTAAGTGTTAGGAAACCCGTTTCTTCTGACGTAAGGGTGCGCAACATGGCAGTGATATATTAGGTTTCAGAGCTATGCTGGAA
Unit1521	-	variant_Unit1521_0_guide_chr03_-_42953	GAGTTACTGTCTGTTTTCCTCATCTAGTATTAAATATTAGTAATTATTAAATAACGAAAAAATAAATTAGGTTGGAATAGAATCAAACGTAAAGAACAAAGAAAAAGCTTAATGGAACGAAGGAAACCCGTTTCTTCTGACGTAAGGGTGCGCAACGAAAAAATAAATTATGGTGTTTCAGAGCTATGCTGGAA
Unit4508	-	variant_Unit4508_0_guide_chr06_-_105581	GAGTTACTGTCTGTTTTCCTAAGGCACCTTTACTGTAAGGAACATTCTTGTGCTCTAAACATACGAAGATAGGGGAATATGAAGCGTGTTTCTTATACGAAGTGCAGCATCGTTCAAGGAAGGAAACCCGTTTCTTCTGACGTAAGGGTGCGCATCTAAACATACGAAGATATGGTTTCAGAGCTATGCTGGAA
Unit207	+	variant_Unit207_0_guide_chr02_-_177414	GAGTTACTGTCTGTTTTCCTTTGCCACCGGAAGGAAATAAGTCAGACGAAGTCTTTTAGCCATGCTTTGGCTTGGTATTGCAGCAACGACAAGCTGATACGGTTACTAGGACACCTAAAAAGGAAACCCGTTTCTTCTGACGTAAGGGTGCGCATTTTAGCCATGCTTTGGCATGTTTCAGAGCTATGCTGGAA
Unit1260	+	variant_Unit1260_0_guide_chr03_+_152478	GAGTTACTGTCTGTTTTCCTAAAAAGAACTGCAAACCTGAACCAAGAATACTTAATTTCAAAACCGAGAAAGAGGTACAACTTGTAGAAGTTCACTTAAACTTATTGAGCATACAATCTCAGGAAACCCGTTTCTTCTGACGTAAGGGTGCGCAAATTTCAAAACCGAGAAATGGTTTCAGAGCTATGCTGGAA
Unit11357	+	variant_Unit11357_12_guide_chr14_-_154103	GAGTTACTGTCTGTTTTCCTTAGAGGAGTTGGTATGGATAGAGCCAGAATGTAAAACAAGGTGGCAACGAGTTTTAATGTCCTTTCATAATTTTAGAATAACACTCCATACCACACACATAGGAAACCCGTTTCTTCTGACGTAAGGGTGCGCAAAACAAGGTGGCAACGAGTTGTTTCAGAGCTATGCTGGAA
Unit13593	+	variant_Unit13593_0_guide_chr16_+_595462	GAGTTACTGTCTGTTTTCCTCACACGTAGTTGCAAGTACTGATGCAAAATTTTTACACTGGTGACAACCTTAAGGTATAATCCAATTAGCGACATCACCGAGAAAGTATCCAAGTAGATTAGGAAACCCGTTTCTTCTGACGTAAGGGTGCGCATACACTGGTGACAACCTTAAGTTTCAGAGCTATGCTGGAA
Unit10950	-	variant_Unit10950_12_guide_chr13_+_259091	GAGTTACTGTCTGTTTTCCTTGTTACTCCTATCTATTCCGACAATGATAACAAAGTTATAAAATCTTCTATTTAGATCTCAATCATCCATTGGCTGTCGAAATTAACAATATAGCCGGTGAGGAAACCCGTTTCTTCTGACGTAAGGGTGCGCAAGTTATAAAATCTTCTATTGGTTTCAGAGCTATGCTGGAA
Unit183	+	variant_Unit183_0_guide_chr02_-_10048	GAGTTACTGTCTGTTTTCCTTTTGATGATGCGTACAAGTCTCTAGAATCTAACAATATACGACTCCCTGCACTGGTTGCTATTTTTTATTCAACCTTCAGGAATGAGTAACAAAGACGTTAGGAAACCCGTTTCTTCTGACGTAAGGGTGCGCAAATATACGACTCCCTGCACAGTTTCAGAGCTATGCTGGAA
Unit12811	-	variant_Unit12811_24_guide_chr15_+_1089359	GAGTTACTGTCTGTTTTCCTAGCAAGAAGGCCATATGGATTTCCATCAGAAGTATATTCATAAGCAATACCGCTTACTCATATTCATCTTCCCACTTCATTAGATCTCTATGCACTTCTTAGGAAACCCGTTTCTTCTGACGTAAGGGTGCGCAATATTCATAAGCAATACCGCGTTTCAGAGCTATGCTGGAA
Unit4531	-	variant_Unit4531_0_guide_chr06_-_265689	GAGTTACTGTCTGTTTTCCTATTGCACTTATGTATATATATCTGACGTGAAAGTTCAGCGCAACAAGAAAGAAGGCAACGTGTCATTCAAATACAGTGGGAAGTCTACACTAATAGCTATAGGAAACCCGTTTCTTCTGACGTAAGGGTGCGCATTCAGCGCAACAAGAAATGAGTTTCAGAGCTATGCTGGAA
Unit8823	+	variant_Unit8823_3_guide_chr12_-_253129	GAGTTACTGTCTGTTTTCCTTATAGAGTAGTGGCGGCCTTTTTCTAGTTAACACTTGCGCTTCACCGAAATCTTTACATTTTAAAGCTTCCAGCTTCCTATTTGCCTGTTCTTAAATTTTAGGAAACCCGTTTCTTCTGACGTAAGGGTGCGCACTTGCGCTTCACCGAAATCTGTTTCAGAGCTATGCTGGAA
Unit201	+	variant_Unit201_0_guide_chr02_+_134134	GAGTTACTGTCTGTTTTCCTTAGGCCAGGCTGCTCGTATTCGCTTGAATTAGGAGTGCGAGACTGAAGACCTAGGTAAACAAGACTTTTTTTAACTAATCAAGCATGCGCAATGTTATTTAGGAAACCCGTTTCTTCTGACGTAAGGGTGCGCAAGTGCGAGACTGAAGACCTAGTTTCAGAGCTATGCTGGAA
Unit9614	-	variant_Unit9614_18_guide_chr12_-_758332	GAGTTACTGTCTGTTTTCCTCGTAACAAGAAATCGATTCTGACATCAAATGGAAGACATCAGCAGTTAACTAGTGGTGCAGGAAAGGCACCGCAAGGGAGTGCAAGAAGCTGTGAGAAACAGGAAACCCGTTTCTTCTGACGTAAGGGTGCGCAGACATCAGCAGTTACACTAGGTTTCAGAGCTATGCTGGAA
Unit14484	-	variant_Unit14484_0_guide_chr16_-_890531	GAGTTACTGTCTGTTTTCCTCTTACCTAGCATATCTTGTTACTCAATAAGTGCCAAAGGAGGTGCGCGCATAAGGAGACCACTACGATACGATAGCTGCGTTGTTGTTGATGGGGTTTCTAGGAAACCCGTTTCTTCTGACGTAAGGGTGCGCACAAAGGAGGTGCGCGCATAAGTTTCAGAGCTATGCTGGAA
Unit11129	-	variant_Unit11129_12_guide_chr13_+_343453	GAGTTACTGTCTGTTTTCCTGAAGCCCCTCTTCATCCTTAGTCCTGAAAATGAGGCCTAGGAAATTAAGTATTAGCAAAGATACATAATATAGTTCTAAAAGTAGCAAACTGGTAGATACAGGAAACCCGTTTCTTCTGACGTAAGGGTGCGCAGGCCTAGGAAATTAAGTATTGTTTCAGAGCTATGCTGGAA
Unit14304	-	variant_Unit14304_0_guide_chr16_-_828411	GAGTTACTGTCTGTTTTCCTAACAAAATCAAAACAAACACTGTTTACAATTTGATGCGCCTCGAATCAAAATAGGTGATGAGTATTACAGCTAAAAAAAATTATCGAATATTATATAAGCAGGAAACCCGTTTCTTCTGACGTAAGGGTGCGCAATGCGCCTCGAATCAAAATAGTTTCAGAGCTATGCTGGAA
Unit635	-	variant_Unit635_9_guide_chr02_+_781316	GAGTTACTGTCTGTTTTCCTGTAAGTACTATTTCTATTTGGAAGGAATTCATTCCCCATTTTAGCTCCTCGAGTTATGAATCCATCACTGTTTTGAAGAAAACCAACAAAGTGTCAAATAAGGAAACCCGTTTCTTCTGACGTAAGGGTGCGCACCCCATTTTAGCTCCTCGAGGTTTCAGAGCTATGCTGGAA
Unit201	+	variant_Unit201_0_guide_chr02_-_134139	GAGTTACTGTCTGTTTTCCTGTAAAAATAACATTGCGCATGCTTGATTAGTTAAAAAAAGTCTTGTTTACCTAGGTCTTCAGTCTCGCACTCCTAATTCAAGCGAATACGAGCAGCCTGGAGGAAACCCGTTTCTTCTGACGTAAGGGTGCGCAAAAAAAGTCTTGTTTACCATGTTTCAGAGCTATGCTGGAA
Unit8127	+	variant_Unit8127_0_guide_chr11_-_215657	GAGTTACTGTCTGTTTTCCTCCCTTTTTATGAAAACTCTTTTACGCATTTTGAATTATTAGCGGTACTTAAAACGGACTTTTCATTCCGTATTGGCGGTTATGCTAAATAAAGAAAAGAAAGGAAACCCGTTTCTTCTGACGTAAGGGTGCGCATTATTAGCGGTACATTAAAAGTTTCAGAGCTATGCTGGAA
Unit6665	+	variant_Unit6665_0_guide_chr09_-_39101	GAGTTACTGTCTGTTTTCCTACTATACTAGAGGTAACAAAATACTTCTAGGATTCACTTGCTTCAACTTTGTATGGCTGTTGCTACTAAGTTTTACTATATTAGTAGGAATAAATACAAGAGGAAACCCGTTTCTTCTGACGTAAGGGTGCGCACACTTGCTTCAACATTTGTAGTTTCAGAGCTATGCTGGAA
Unit11632	+	variant_Unit11632_0_guide_chr14_+_497349	GAGTTACTGTCTGTTTTCCTCGGTGTGCGCCCCACCTTATTCGGGTATCTTCTACGTTTTTACATCCAGTTTCAGGTACTGTTGAAAATAGTTAAGATCGTTCGTATTTCTTAATTCATGAGGAAACCCGTTTCTTCTGACGTAAGGGTGCGCACGTTTTTACATCCATGTTTCGTTTCAGAGCTATGCTGGAA
Unit12338	+	variant_Unit12338_18_guide_chr15_+_1041124	GAGTTACTGTCTGTTTTCCTTAATGAATAAATACAGATGAGTATCTAGGATGCCAGAAGTGTTCAACTAATTCAGGTGAAAAAATTGCCGACTAGGTTGAATAGTAAAAGCATATCGAAAAGGAAACCCGTTTCTTCTGACGTAAGGGTGCGCAAGAAGTGTTCAACGATATTCGTTTCAGAGCTATGCTGGAA
Unit6662	+	variant_Unit6662_15_guide_chr09_+_437542	GAGTTACTGTCTGTTTTCCTCTCGAGAGCTAGGTAAGAGTCTCGATTTCATTATGGCAATCTTGATATAACACTGGAAGCAAAGTGTTTTCTTAAAAAGAAGAAATTACCGTGTTCTTGTAGGAAACCCGTTTCTTCTGACGTAAGGGTGCGCAGGCAATCTTGATAAATACACGTTTCAGAGCTATGCTGGAA
Unit903	-	variant_Unit903_15_guide_chr02_+_454072	GAGTTACTGTCTGTTTTCCTCAAAATGCCTAAACCACAATCCTTACAGCACTCAAAATCAACAAAAAGTGAGATTATTGAAAGTAGTACATCCCCTCTTCCCTTTGATTTTTAGCCGCCAAGGAAACCCGTTTCTTCTGACGTAAGGGTGCGCAAAAATCAACAAAAAGTGAGAGTTTCAGAGCTATGCTGGAA
Unit13133	-	variant_Unit13133_15_guide_chr15_-_535087	GAGTTACTGTCTGTTTTCCTCATCCTGGGCGGAATCAATTTCGCTCTCGGTAATGTTACTTGGTGTTTAACTGAGGGAGAATTTAAACGTAAATTATTTAAAAATTGTGCGGCTAACAAAAGGAAACCCGTTTCTTCTGACGTAAGGGTGCGCAGTTACTTGGTGTTGTTGCTGGTTTCAGAGCTATGCTGGAA
Unit5800	-	variant_Unit5800_12_guide_chr07_-_723466	GAGTTACTGTCTGTTTTCCTATCCAGAACCAGCCGTCAGGGATATTTCAATCTATGATCCCGAATTAATTGGCTGGCTGCAAGAAAGAACAAAGGCAAGGGGAAACAGAGTAGATATTATAGGAAACCCGTTTCTTCTGACGTAAGGGTGCGCATGATCCCGAATGGGCTTGGCGTTTCAGAGCTATGCTGGAA
Unit2394	+	variant_Unit2394_0_guide_chr04_-_577377	GAGTTACTGTCTGTTTTCCTACTAATGCGGGTTCAGTCCAAAGGAGATTTGATGTGGCAATAGCATCTAATGATGGAACCTACGTTAAGTGCGTTAAATAGGGAGAACTGTTTGTCACTTAGGAAACCCGTTTCTTCTGACGTAAGGGTGCGCATGGCAATAGCATCATAATGAGTTTCAGAGCTATGCTGGAA
Unit14390	-	variant_Unit14390_21_guide_chr16_+_394238	GAGTTACTGTCTGTTTTCCTCTGGGGCCAATTGTAAATACACAGGTAGATGATGAAACAAAAAAGAATAACTTAGAGTGATTTTGTGTCATCCATTTGAATCTTCAAAATATATGTACGTAGGAAACCCGTTTCTTCTGACGTAAGGGTGCGCAGAAACAAAAAAGAATAACTAGTTTCAGAGCTATGCTGGAA
Unit12922	-	variant_Unit12922_21_guide_chr15_+_581838	GAGTTACTGTCTGTTTTCCTACATTGAGTGCAGAGTCCCTTTCTCCCAGACTTAGTAAATTACTTGGGAACGTTAAAACAGCAGCAATACTGGCATCAAAGACCCTACAGAAAGAGTTCCAGGAAACCCGTTTCTTCTGACGTAAGGGTGCGCAAGTAAATTACTTGGGAACGTGTTTCAGAGCTATGCTGGAA
Unit4029	-	variant_Unit4029_0_guide_chr05_+_46868	GAGTTACTGTCTGTTTTCCTTCAGAGAGCCTCGCTCGTTAAAGCTCTTCTATATGCCAGCGTGTTTCTGTAGCAGGAAACGTTGCTCTATTTATATCTTTTCTGACATTTTGCGTCGTCGAGGAAACCCGTTTCTTCTGACGTAAGGGTGCGCAGCCAGCGTGTTTCATGTAGCGTTTCAGAGCTATGCTGGAA
Unit8900	+	variant_Unit8900_18_guide_chr12_-_669001	GAGTTACTGTCTGTTTTCCTGTCCCAAGCAAGAATAGAGACTGAAAAAATTTGGCTGAAAAAGGGCATTAATATTAGCACTTCAGTGATCTCATGATTGAAGATTTTATTAATGATGTTTAGGAAACCCGTTTCTTCTGACGTAAGGGTGCGCAGCTGAAAAAGGGCATTAATAGTTTCAGAGCTATGCTGGAA
Unit6206	+	variant_Unit6206_0_guide_chr08_-_286191	GAGTTACTGTCTGTTTTCCTAGATAATACTTTATCAAACTACAATTTTGAATTATGTTTTTTGTTTCTAGTTCTGGAAGAGGTTAGGAATAGGCCGAATTCTCCACTTAACGATGGCAAAAGGAAACCCGTTTCTTCTGACGTAAGGGTGCGCATGTTTTTTGTTTCATAGTTCGTTTCAGAGCTATGCTGGAA
Unit2452	+	variant_Unit2452_0_guide_chr04_-_862053	GAGTTACTGTCTGTTTTCCTTGTCTTATCTTAAATATAAACAAAAAATTCTTTACAGTGTACTGAGCTTAATCTGGCTACGGCCTGGAGGGAAATTATGTCTTATACGAATTTTGTTCCGAGGAAACCCGTTTCTTCTGACGTAAGGGTGCGCACAGTGTACTGAGCATTAATCGTTTCAGAGCTATGCTGGAA
Unit14014	+	variant_Unit14014_6_guide_chr16_-_615207	GAGTTACTGTCTGTTTTCCTAATTCTTTCCTCGTATATCTAGTGTCCTCTAACAAGACTACCGTGCTTTTTCGTTATTTCATGTAGGAGCCAATCGTTTTTAAGAAAAATTACTGTCAAGAGGAAACCCGTTTCTTCTGACGTAAGGGTGCGCAAAGACTACCGTGCTTTTTCGGTTTCAGAGCTATGCTGGAA
Unit10623	-	variant_Unit10623_12_guide_chr13_-_899371	GAGTTACTGTCTGTTTTCCTCCAAAGCAATAGCGCCAATAACAAAAGCTTTCATGTTAATGTTCTAAATGCACCGGTATTTTCTTTTGCCGTGCTGACAGTATATGTTGTGCTTTGTTTAAGGAAACCCGTTTCTTCTGACGTAAGGGTGCGCAGTTAATGTTCAAGGATGCACGTTTCAGAGCTATGCTGGAA
Unit3782	+	variant_Unit3782_0_guide_chr05_+_434166	GAGTTACTGTCTGTTTTCCTTCTTTTCATTTTTTTATTTCAAAATCCCCATCAACTATTACAGTCGAGAGGATAGGTTATAGTTCATGTGTAACATCTGTGTTTTAAAATAACTCTAGTTAGGAAACCCGTTTCTTCTGACGTAAGGGTGCGCACTATTACAGTCGATGAGGATGTTTCAGAGCTATGCTGGAA
Unit2006	+	variant_Unit2006_0_guide_chr04_-_416240	GAGTTACTGTCTGTTTTCCTAAAACCTAAAAAATTGTATATAGAAGATTCAAAGTACTATAAAAGGCTTATATAGGAATAAAAGATGGTGTGCATACAGGTGAAAAAGAAAACTAGTTAAAGGAAACCCGTTTCTTCTGACGTAAGGGTGCGCATACTATAAAAGGCATTATATGTTTCAGAGCTATGCTGGAA
Unit3308	-	variant_Unit3308_0_guide_chr04_+_1271367	GAGTTACTGTCTGTTTTCCTCTCCATTGTCTCTTACAACGGTTTGTCAAGCTCGGATATCAGGAAACTTACCGTGGTGAAGTCGTTTACAATGCGGAATCAGATATTCATTTACCGCATCAGGAAACCCGTTTCTTCTGACGTAAGGGTGCGCAGATATCAGGAAACATTACCGGTTTCAGAGCTATGCTGGAA
Unit12529	+	variant_Unit12529_12_guide_chr15_-_799570	GAGTTACTGTCTGTTTTCCTCTTCTCGCCGTGGCGACATGTGTGATGTTAAGGAGAATATCTAAGGTTATACTTATGCAATATTCATGTATATTAGTTTACTTTTTTTGTCGGAAGCTCTAGGAAACCCGTTTCTTCTGACGTAAGGGTGCGCAAGAATATCTAAGGTTATACGGTTTCAGAGCTATGCTGGAA
Unit5516	-	variant_Unit5516_21_guide_chr07_+_1004217	GAGTTACTGTCTGTTTTCCTTCACCTTTACATTAGCAGTAGTAGCCGAGGCTAAAAGTGTGTGCTTTCTCGTTATTAAGCTGCCAAGAAGGCTATCATGCATGACGTGTTAATCGTAAAAAGGAAACCCGTTTCTTCTGACGTAAGGGTGCGCAAAAGTGTGTGCTTTCTCGTTGTTTCAGAGCTATGCTGGAA
Unit4254	-	variant_Unit4254_0_guide_chr05_-_148748	GAGTTACTGTCTGTTTTCCTGTAGAAAATGTTGACAGAGGGGATTCTTTAATAAAGATATTTTATGAGTCAAAAGGAATAGCTTTTTTCCATAGGCAAATGAAGATGAAATTAAAGGCATAGGAAACCCGTTTCTTCTGACGTAAGGGTGCGCAAGATATTTTATGATGTCAAAGTTTCAGAGCTATGCTGGAA
Unit3323	-	variant_Unit3323_3_guide_chr04_+_1204033	GAGTTACTGTCTGTTTTCCTATATTGCTAATCTTTGGATATAGGGCTATTAGCAGATTTCAATCGTCCTCTCTTACATAGTAGACACAGAGTTGTATTTGCGCTTCTGAGCGATGCTTCCAGGAAACCCGTTTCTTCTGACGTAAGGGTGCGCAAGATTTCAATCGTCCTCTCTGTTTCAGAGCTATGCTGGAA
Unit980	-	variant_Unit980_15_guide_chr02_-_165805	GAGTTACTGTCTGTTTTCCTCGACATGGAAGCGATACAAACGAGTGATAGTCATGAGTGTCCTAAGCTAAATGTGGCAACCAAACTCTCAATCCTGGCAGTATCATCAAAGAAATTCAGTAGGAAACCCGTTTCTTCTGACGTAAGGGTGCGCAGAGTGTCCTAAGCGTACATGGTTTCAGAGCTATGCTGGAA
Unit2006	+	variant_Unit2006_3_guide_chr04_-_416251	GAGTTACTGTCTGTTTTCCTTTTAAAAGATAAAACCTAAAAAATTGTATATAGAAGATTCAAAGTACTATAATTACATTATATAGGAATAAAAGATGGTGTGCATACAGGTGAAAAAGAAAGGAAACCCGTTTCTTCTGACGTAAGGGTGCGCAAAGATTCAAAGTACTATAAAGTTTCAGAGCTATGCTGGAA
Unit4805	+	variant_Unit4805_0_guide_chr07_+_889636	GAGTTACTGTCTGTTTTCCTATTCATTAAGACATTACCTTGAACTATTTTAAAAGTTGGCACAAGTTAGGAGTCGGTAGAATAAAACTCAACTGTCATCAGATTCAATGGAAACTGAACCAGGAAACCCGTTTCTTCTGACGTAAGGGTGCGCAGTTGGCACAAGTTATGGAGTGTTTCAGAGCTATGCTGGAA
Unit5988	+	variant_Unit5988_3_guide_chr08_-_286144	GAGTTACTGTCTGTTTTCCTTAGTTCTGGAAGAGGTTAGGAATAGGCCGAATTCTCCACTTAACGATGGCAAATTACATCAATAAATACGACAAAAAAGACGTAAATACGTAGAACACAAAGGAAACCCGTTTCTTCTGACGTAAGGGTGCGCACTCCACTTAACGATGGCAAAGTTTCAGAGCTATGCTGGAA
Unit11471	+	variant_Unit11471_3_guide_chr14_-_597015	GAGTTACTGTCTGTTTTCCTCTTCGTATTTAAATAATTCAAAAGTTATGATGAGCAGGCTCTATGTAAAAAAATTTACATAATTTTCCCTAGAACGTTATAAAAACCGACTAGTGAGGTAAGGAAACCCGTTTCTTCTGACGTAAGGGTGCGCAGCAGGCTCTATGTAAAAAAAGTTTCAGAGCTATGCTGGAA
Unit11471	+	variant_Unit11471_3_guide_chr14_+_597002	GAGTTACTGTCTGTTTTCCTCTCCATACTCAATACCTCACTAGTCGGTTTTTATAACGTTCTAGGGAAAATTATGTAAATTTTTTTACATAGAGCCTGCTCATCATAACTTTTGAATTATAGGAAACCCGTTTCTTCTGACGTAAGGGTGCGCATAACGTTCTAGGGAAAATTAGTTTCAGAGCTATGCTGGAA
Unit5516	-	variant_Unit5516_21_guide_chr07_+_1004219	GAGTTACTGTCTGTTTTCCTACCTTTACATTAGCAGTAGTAGCCGAGGCTAAAAGTGTGTGCTTTCTCGTTATTAAGCTGCCAAGAAGGCTATCATGCATGACGTGTTAATCGTAAAAAAAGGAAACCCGTTTCTTCTGACGTAAGGGTGCGCAAGTGTGTGCTTTCTCGTTAGGTTTCAGAGCTATGCTGGAA
Unit4699	+	variant_Unit4699_12_guide_chr07_-_432149	GAGTTACTGTCTGTTTTCCTTTGTTATTTTCTGTATTGATGGAAGGTAGGATGCAGCATGGACTAGTTATTTTTGGGTCATTTTAGTGCAATAGATCCAATCATTCCTGTTCGATAATCTAGGAAACCCGTTTCTTCTGACGTAAGGGTGCGCAAGCATGGACTAGAGCATTTTGTTTCAGAGCTATGCTGGAA
Unit8636	-	variant_Unit8636_12_guide_chr11_+_9622	GAGTTACTGTCTGTTTTCCTATAAGGTTGAAACTTTTTTAGGGCGATTATATTTTTAGTCCTATTTAGTTTGATGGCATACTTTTTAAGGAAGATTTATGAAGCTATGTTCCACATAGGTAGGAAACCCGTTTCTTCTGACGTAAGGGTGCGCATTAGTCCTATACATGTTTGAGTTTCAGAGCTATGCTGGAA
Unit9429	-	variant_Unit9429_0_guide_chr12_-_619265	GAGTTACTGTCTGTTTTCCTCGATAGGCAGCAAAGCATTTACACTATCATTGATTAGATTCTGAAAAGCACTGTGGCATCTTCTTCGGACATATTCAAATTAAATCTCTCTCTTACACGTAGGAAACCCGTTTCTTCTGACGTAAGGGTGCGCATAGATTCTGAAAATGCACTGGTTTCAGAGCTATGCTGGAA
Unit3956	-	variant_Unit3956_6_guide_chr05_+_446316	GAGTTACTGTCTGTTTTCCTAGAAAAAGTTCTAATATTTTCTATTTACCCAATAGTACTACCCCATCAAATATTAAATCATAGTAATTATCAGTATACAGCCTTCATCAGCAATGTAGTCAGGAAACCCGTTTCTTCTGACGTAAGGGTGCGCAAGTACTACCCCATCAAATAAGTTTCAGAGCTATGCTGGAA
Unit12109	-	variant_Unit12109_3_guide_chr14_+_31174	GAGTTACTGTCTGTTTTCCTTTAAACGAAGTCCCACCATGGAGGATCATATCCCAATCAATTTATGCATAGAATGTTACATTCACAACTAATATAGCCTCTGCTGGTTCCTTTAGTAACCAGGAAACCCGTTTCTTCTGACGTAAGGGTGCGCACAATCAATTTATGCATAGAAGTTTCAGAGCTATGCTGGAA
Unit12894	-	variant_Unit12894_21_guide_chr15_-_752118	GAGTTACTGTCTGTTTTCCTGGCACAAAGGAGATTATGAATAAAATGTGCTTTACAGCGAGTTACTAAAAAAGGGGAAGAAAACACTTAGAAAAGTGATAAGAGATTTTGAGGATACTGTAGGAAACCCGTTTCTTCTGACGTAAGGGTGCGCACAGCGAGTTACTACAAAAAGGTTTCAGAGCTATGCTGGAA
Unit3856	+	variant_Unit3856_6_guide_chr05_+_217230	GAGTTACTGTCTGTTTTCCTCAGGACTTTGAACCGGTCCGGATGAAGACCACTGGACCATGTTTTAACTCACATGGGTTTTTTGAAGCACAGCTTTTAAATTTGCAATGATTTTCTCCAAAGGAAACCCGTTTCTTCTGACGTAAGGGTGCGCAGACCATGTTTCAGTCTCACAGTTTCAGAGCTATGCTGGAA
Unit1844	+	variant_Unit1844_0_guide_chr04_+_1159811	GAGTTACTGTCTGTTTTCCTGCAGCTGTGTGGCAAAAGTCAAAAAAAATCTGTTGCTTTCAAGGAAAGAAAAAAGGAAGGAAAAAATGTCCAGGACAGAAAAGCCATCCCCTTAGCAAAGAGGAAACCCGTTTCTTCTGACGTAAGGGTGCGCAGCTTTCAAGGAAATGAAAAAGTTTCAGAGCTATGCTGGAA
Unit8874	+	variant_Unit8874_0_guide_chr12_-_601402	GAGTTACTGTCTGTTTTCCTCATCAAAAATTTGGCTTTCTTGCTTTTTTCTGAAATATATTCGTTGCTAGACACGGTATGCATATGAAACATTCAGGCTAGCAATCAATACTTAAACCCTAGGAAACCCGTTTCTTCTGACGTAAGGGTGCGCAATATATTCGTTGCATAGACAGTTTCAGAGCTATGCTGGAA
Unit13264	-	variant_Unit13264_0_guide_chr15_+_980637	GAGTTACTGTCTGTTTTCCTTAATGCTGTAAATATATGTTTCGTACTTAGTTTAGTTATGGCGTGACTAATAACGGGTTGTGAATGTAATGAATAGAAAAGGCCGTAATAAGATAATAAAAGGAAACCCGTTTCTTCTGACGTAAGGGTGCGCAGTTATGGCGTGACATAATAAGTTTCAGAGCTATGCTGGAA
Unit5908	-	variant_Unit5908_0_guide_chr07_+_165126	GAGTTACTGTCTGTTTTCCTTGATTTGTAACTATATCGATCGTGGAATCGATGGAATTCTAAGCGTCTTTAGTTGGCAACAAAAGGAATCAAGCATCTCATAAAGGAGCTTATATTATTAAGGAAACCCGTTTCTTCTGACGTAAGGGTGCGCAAATTCTAAGCGTCATTTAGTGTTTCAGAGCTATGCTGGAA
Unit10001	+	variant_Unit10001_15_guide_chr13_+_53940	GAGTTACTGTCTGTTTTCCTCTCTAAGTTACTTTTATTGTAGTCCTCAACATGTGCAGACGAATATAATAACACGGTTTGCAGAGTGTGTTGTTGAGTATAAAACAGTCAATTTCTGTGGAGGAAACCCGTTTCTTCTGACGTAAGGGTGCGCAGCAGACGAATAAACTTAACAGTTTCAGAGCTATGCTGGAA
Unit3076	-	variant_Unit3076_18_guide_chr04_+_837670	GAGTTACTGTCTGTTTTCCTTACCGAAATAGCACTCTTTGTAGCATTATTACCAATTTTTATACTATGAAGTATTACTTAGGAAGCAAGAACATTGTTAACAAATAGCTTTTATGACCTAAGGAAACCCGTTTCTTCTGACGTAAGGGTGCGCAAATTTTTATACTATGAAGTAGTTTCAGAGCTATGCTGGAA
Unit9741	-	variant_Unit9741_12_guide_chr12_-_113080	GAGTTACTGTCTGTTTTCCTTTTTGGGCAGTTTTTTAGGACGAGAACAAGTTCTATGCCTCATTTATAACTAGCGGTTCTATTACCAAGCTGACTCTTATCGGCGATGAGTATGATCTAAAGGAAACCCGTTTCTTCTGACGTAAGGGTGCGCAATGCCTCATTTACGCACTAGGTTTCAGAGCTATGCTGGAA
Unit10624	-	variant_Unit10624_0_guide_chr13_-_899380	GAGTTACTGTCTGTTTTCCTACTAAGCTACCAAAGCAATAGCGCCAATAACAAAAGCTTTCATGTTAAGTTCAAGGATGCACCGGTATTTTCTTTTGCCGTGCTGACAGTATATGTTGTGAGGAAACCCGTTTCTTCTGACGTAAGGGTGCGCAAGCTTTCATGTTAATGTTCAGTTTCAGAGCTATGCTGGAA
Unit6666	+	variant_Unit6666_0_guide_chr09_+_43205	GAGTTACTGTCTGTTTTCCTAATTAATGAAAATCAAGCTATGATCAAACAACTACTGGCTCTAATATAGGTTTCGGCTACATAATCTAATTGTCATATCTGTTATCTCGACATTCGTCTCAGGAAACCCGTTTCTTCTGACGTAAGGGTGCGCACTGGCTCTAATATATGGTTTGTTTCAGAGCTATGCTGGAA
Unit10191	+	variant_Unit10191_0_guide_chr13_+_901348	GAGTTACTGTCTGTTTTCCTTAGCCACATTTTATCCTGGATTTATTATCTATTATATATCATTTTAAAGGTTTAGGCTCCCAGAGAAAAAAGCAAAACTCAGGTGAGGTATATGTACAAAAGGAAACCCGTTTCTTCTGACGTAAGGGTGCGCATATATCATTTTAAATGGTTTGTTTCAGAGCTATGCTGGAA
Unit12056	-	variant_Unit12056_0_guide_chr14_-_353358	GAGTTACTGTCTGTTTTCCTAGACATTCCTAAATTTGCCCTTTTTAAAAAATAGCACGCTTTAAGATAGCGTGTGGAACTAGTTCATCATGGTTTGACCTATCCCGAACGCTTTTGTTTCAGGAAACCCGTTTCTTCTGACGTAAGGGTGCGCACACGCTTTAAGATATGCGTGGTTTCAGAGCTATGCTGGAA
Unit7651	-	variant_Unit7651_0_guide_chr10_-_747922	GAGTTACTGTCTGTTTTCCTTATGTTATAGCGTATAACAGCATTTGATATTTAGTGAAGGCGCAGGAAGTATGGGGCGTATTTTTTCAGCACGTTAATTTTAGCGAGAAACCTCTTTTCTAGGAAACCCGTTTCTTCTGACGTAAGGGTGCGCATGAAGGCGCAGGAATGTATGGTTTCAGAGCTATGCTGGAA
Unit4471	-	variant_Unit4471_15_guide_chr06_-_29304	GAGTTACTGTCTGTTTTCCTCCTGTAATTTAACTTCAAGTGGAGGAGTCAATGTTCTTTCCTATGTAAATTTGTGGAATAGAAAAGTTAAAAAGAAGGTTTTTGAGTATCCCAGTGATAGAGGAAACCCGTTTCTTCTGACGTAAGGGTGCGCATCTTTCCTATGTTCTATTTGGTTTCAGAGCTATGCTGGAA
Unit116	-	variant_Unit116_0_guide_chr01_+_40525	GAGTTACTGTCTGTTTTCCTTAATGACTTCTGACTTTGAGCCGTTCGAACTCAGTTATATAAAGGTACTACATAGGCCACACACACACACACACACACACACACACACATATATAAATATAGGAAACCCGTTTCTTCTGACGTAAGGGTGCGCATTATATAAAGGTACATACATGTTTCAGAGCTATGCTGGAA
Unit532	+	variant_Unit532_9_guide_chr02_-_351385	GAGTTACTGTCTGTTTTCCTCTTCAAAGTTTCGACTCAGATGCCACTTATCATGACCTACCTTCTTCAGTTTTAGCACTTCATCGTCCTTAGATCCTGTTCAAAGCCCGACGAACCCTCCAGGAAACCCGTTTCTTCTGACGTAAGGGTGCGCAGACCTACCTTCTTCAGTTGCGTTTCAGAGCTATGCTGGAA
Unit678	-	variant_Unit678_0_guide_chr02_-_603134	GAGTTACTGTCTGTTTTCCTTGTAACTGGTTGTTGTAAAAACCTTCCAGAGAAATAAGATGAAATGTAGTTGCTGGCACGAACGAAGACAAATAATGGGAGTGAAGCAAACCCCACCAGTAGGAAACCCGTTTCTTCTGACGTAAGGGTGCGCATAAGATGAAATGTATGTTGCGTTTCAGAGCTATGCTGGAA
Unit29	+	variant_Unit29_6_guide_chr01_-_239313	GAGTTACTGTCTGTTTTCCTTTTCATCCTTAACTTTTGCATGGCTCTGAACTAGTCAGATAGTTGCCCTTTTTTAAAACATCTTATTATTGAAAGCATGGTGTACTTCCGTTATATTATTAGGAAACCCGTTTCTTCTGACGTAAGGGTGCGCAGTCAGATAGTTGCCCTTTTCGTTTCAGAGCTATGCTGGAA
Unit7011	-	variant_Unit7011_0_guide_chr09_-_441933	GAGTTACTGTCTGTTTTCCTATTTAAGCTTTGGAACTGCTTTCAAAGTTGAGAGTATATAAGGTGTTAGATCTTGGAATAGGGTTTTTTCATCGTTCTTCCTTGTTCTCTTTTTTCATTGAGGAAACCCGTTTCTTCTGACGTAAGGGTGCGCATATATAAGGTGTTATGATCTGTTTCAGAGCTATGCTGGAA
Unit6267	+	variant_Unit6267_3_guide_chr08_-_555287	GAGTTACTGTCTGTTTTCCTTGACATAAAGAAATATCCCGCAATTCTATCTTCTAGGGTATGGTTCGCACTTTTACATGGTAAAGGCTGCCTAAAAACAAAACCGCGTCACCCTTGGCAGAGGAAACCCGTTTCTTCTGACGTAAGGGTGCGCATAGGGTATGGTTCGCACTTGGTTTCAGAGCTATGCTGGAA
Unit5333	-	variant_Unit5333_0_guide_chr07_+_994687	GAGTTACTGTCTGTTTTCCTGCCCCGCTTTTATTTCTCCCGCCAATCGGCTATTAACGGCTTTACGTCTTCCGTGGGCGGGTCAAGCGAGCCGCTCCCTGGTTTGGTCACGCAAAAGCGAAGGAAACCCGTTTCTTCTGACGTAAGGGTGCGCAAACGGCTTTACGTCATTCCGGTTTCAGAGCTATGCTGGAA
Unit1647	+	variant_Unit1647_9_guide_chr04_-_252269	GAGTTACTGTCTGTTTTCCTTCACCAGTCTCAAGAATAAGAGGGTTCGCTGAATGGATACAAACACTAGAGTTAGTGTTTCATCAGCGAGACAATGATTTTGTAATTTCTTGCTTTTTGGAGGAAACCCGTTTCTTCTGACGTAAGGGTGCGCATGGATACAAACACTAGAGGAGTTTCAGAGCTATGCTGGAA
Unit8665	-	variant_Unit8665_3_guide_chr11_-_468695	GAGTTACTGTCTGTTTTCCTAGAACCGCTAAGACCCAGATGAGAGATCTCTGCAGAATTGCCAAGAATGTAATGGACGTGAGCACAGGATGATAGTGAAAGAGGCGAGCTGAGCTTCGTTAGGAAACCCGTTTCTTCTGACGTAAGGGTGCGCAAGAATTGCCAAGAATGCGCAGTTTCAGAGCTATGCTGGAA
Unit12576	+	variant_Unit12576_18_guide_chr15_-_40288	GAGTTACTGTCTGTTTTCCTTCAAAAGAGGAAATGTAGGTGCGTAGGCGAAAAACTTGGTAGAAGAAAACGTTAGTAAGAATAAATTATCATTAATTTAATTGATAAAAGACGTATTTATAGGAAACCCGTTTCTTCTGACGTAAGGGTGCGCAACTTGGTAGAAGAAAACGTTGTTTCAGAGCTATGCTGGAA
Unit12828	-	variant_Unit12828_0_guide_chr15_-_995590	GAGTTACTGTCTGTTTTCCTAATACCTCTTGCAATAAAGCGGGTGAAGATAATTTCGACTTGATTAAGGAACTAGGTTATAATCTATGTTGAGTTTCATTGTGGTCAAATGTAAATTCTCAGGAAACCCGTTTCTTCTGACGTAAGGGTGCGCATCGACTTGATTAATGGAACTGTTTCAGAGCTATGCTGGAA
Unit4730	+	variant_Unit4730_0_guide_chr07_-_585934	GAGTTACTGTCTGTTTTCCTTTGTGCCGAAAGTCTCGTAATTTCCAATTTATATGTTTTTTAGTTGCTCGCCCTGGCTCCACAAACCGTATTTACGAACCCTCTAGGTAACAGTATCTTTAGGAAACCCGTTTCTTCTGACGTAAGGGTGCGCAGTTTTTTAGTTGCATCGCCCGTTTCAGAGCTATGCTGGAA
Unit9991	-	variant_Unit9991_15_guide_chr12_+_24382	GAGTTACTGTCTGTTTTCCTTGTCTTCAGTGGTTTGGTATGGTTTTGTACCTTACTCAACATCACGAATAAAATTAAGGAATACGAATCATGATATTGATGTTTAATCTTTCACCGTCAAAGGAAACCCGTTTCTTCTGACGTAAGGGTGCGCAACTCAACATCACGAATAAAAGTTTCAGAGCTATGCTGGAA
Unit13484	+	variant_Unit13484_15_guide_chr16_+_41104	GAGTTACTGTCTGTTTTCCTTTGTTTCCCAGTGGAACTCTGTTGAGATAGCGATGTTTGTTTTTTTTTAATAACGGCAACCAATACCGATAGCGACGTCGCTGGCAGTGTAGAGTGGCCGAGGAAACCCGTTTCTTCTGACGTAAGGGTGCGCAGTTTGTTTTTTTTTACTTAAGTTTCAGAGCTATGCTGGAA
Unit14208	-	variant_Unit14208_30_guide_chr16_+_313348	GAGTTACTGTCTGTTTTCCTTTGTCCAAGGAAGAAAGAGCTGCTCGTGTTGCTGCCAAGATCGCTGCTTTGGCTTACAACAATAAATTATGGATATATAACGTCATTTTGAGATATTTTAAGGAAACCCGTTTCTTCTGACGTAAGGGTGCGCAGCCAAGATCGCTGCTTTGGCGTTTCAGAGCTATGCTGGAA
Unit5065	+	variant_Unit5065_18_guide_chr07_-_1087527	GAGTTACTGTCTGTTTTCCTTGCTTAAATTTCTATCTCTAGTAGTGTTAGAATAACATTCTGTGATAGGTGAGATTATCGCAAGGATACTAACATAGATGAGTACCGCTTCTGTGATATTAGGAAACCCGTTTCTTCTGACGTAAGGGTGCGCAAACATTCTGTGATAGGTGAGGTTTCAGAGCTATGCTGGAA
Unit3308	-	variant_Unit3308_3_guide_chr04_+_1271353	GAGTTACTGTCTGTTTTCCTAGATCGCAAAAGACTCCATTGTCTCTTACAACGGTTTGTCAAGCTCGGATATCAGTTACATTACCGTGGTGAAGTCGTTTACAATGCGGAATCAGATATTAGGAAACCCGTTTCTTCTGACGTAAGGGTGCGCAGTTTGTCAAGCTCGGATATCGTTTCAGAGCTATGCTGGAA
Unit5329	-	variant_Unit5329_9_guide_chr07_+_1004233	GAGTTACTGTCTGTTTTCCTAGTAGTAGCCGAGGCTAAAAGTGTGTGCTTTCTCGTTAGGGGAGCTGCCAAGAATTAATCATGCATGACGTGTTAATCGTAAAAAATAGCGAACTACCTAAGGAAACCCGTTTCTTCTGACGTAAGGGTGCGCACGTTAGGGGAGCTGCCAAGAGTTTCAGAGCTATGCTGGAA
Unit8726	-	variant_Unit8726_6_guide_chr11_-_206996	GAGTTACTGTCTGTTTTCCTCGTCTGTTCCTAAAATTTCTTTAAATCTTAAGAATTTTACAATGGAGTAATGACGGGTTTCAAGAAGACGTCAGCTGTTTGGCCATAGTTCTCCTTTTTAAGGAAACCCGTTTCTTCTGACGTAAGGGTGCGCATTTTACAATGGAGTTGATGAGTTTCAGAGCTATGCTGGAA
Unit1609	+	variant_Unit1609_3_guide_chr04_-_88940	GAGTTACTGTCTGTTTTCCTCACAACTGAAGTAAACAGCTTATACTGTTTTATATAATCACAACAAGAAGGAAATTACATGCCAGTCAACAGAATACGTTTGAACTACTTCTTAATATATAGGAAACCCGTTTCTTCTGACGTAAGGGTGCGCAATAATCACAACAAGAAGGAAGTTTCAGAGCTATGCTGGAA
Unit10849	-	variant_Unit10849_12_guide_chr13_+_761783	GAGTTACTGTCTGTTTTCCTGGACAGTGATAGAAAAGTTATGCGGGAATACGTATATATAGTAGTATAAATTTAGTTATAGAACATCGCAGCGCCTTTAAATATATTGTCTTTTATTTCAAGGAAACCCGTTTCTTCTGACGTAAGGGTGCGCAATATATAGTAGTATAAATTGGTTTCAGAGCTATGCTGGAA
Unit10993	-	variant_Unit10993_3_guide_chr13_+_78559	GAGTTACTGTCTGTTTTCCTGGCTATGGCCAATGACCAACAGCAACAACGTGCGCTTTCTAACAACATCTCACAGTTACATTGGTCGCGCCAGCACCAGAACAAGGTGTCCCCCCAGCAAAGGAAACCCGTTTCTTCTGACGTAAGGGTGCGCAGCTTTCTAACAACATCTCACGTTTCAGAGCTATGCTGGAA
Unit1701	+	variant_Unit1701_3_guide_chr04_-_559573	GAGTTACTGTCTGTTTTCCTACACCTATTCATAAAACAATCTTAAAAAACCAATTATTACCAAACAACTATGTTTACATATTTTTACAGTTCATAAAAACGCTTCGAGCTGCCGATATCGAGGAAACCCGTTTCTTCTGACGTAAGGGTGCGCATTATTACCAAACAACTATGTGTTTCAGAGCTATGCTGGAA
Unit13855	+	variant_Unit13855_0_guide_chr16_-_874082	GAGTTACTGTCTGTTTTCCTAGGGCACCATGATCCCGTTTGACTTGAGAAGTTACCAGATGCAGATCTTCTTCAGGAATTAAGAAGAATTATCCCCAAATCTAATATGTACTACTCCTGGAGGAAACCCGTTTCTTCTGACGTAAGGGTGCGCACCAGATGCAGATCATTCTTCGTTTCAGAGCTATGCTGGAA
Unit760	-	variant_Unit760_0_guide_chr02_+_293396	GAGTTACTGTCTGTTTTCCTTTTTTTTTCAGTCCGTGTTTTTTGTACATTCTACGTTTGAGTTTTCCTCATGTAGGCCTCAGAAATTTGGTAGGCACTCGATGGTGAAGAGATAGTGTCGAGGAAACCCGTTTCTTCTGACGTAAGGGTGCGCAGTTTGAGTTTTCCATCATGTGTTTCAGAGCTATGCTGGAA
Unit9614	-	variant_Unit9614_24_guide_chr12_-_758326	GAGTTACTGTCTGTTTTCCTAAGAAATCGATTCTGACATCAAATGGAAGACATCAGCAGTTACACTTAAGTGCAGGAAAGGCACCGCAAGGGAGTGCAAGAAGCTGTGAGAAACGACTTTAGGAAACCCGTTTCTTCTGACGTAAGGGTGCGCAAGCAGTTACACTAGTGGTGCGTTTCAGAGCTATGCTGGAA
Unit13133	-	variant_Unit13133_0_guide_chr15_-_535101	GAGTTACTGTCTGTTTTCCTGTCCCATCCACTTCCATCCTGGGCGGAATCAATTTCGCTCTCGGTAAGTTACTTGGTGTTGTTGCTGAGGGAGAATTTAAACGTAAATTATTTAAAAATTAGGAAACCCGTTTCTTCTGACGTAAGGGTGCGCATCGCTCTCGGTAATGTTACTGTTTCAGAGCTATGCTGGAA
Unit13224	-	variant_Unit13224_0_guide_chr15_-_84066	GAGTTACTGTCTGTTTTCCTAATATGTAATGATAAGCCTCCTCCGGGGTGTTAGACTGATTAGTACAGTTTACCGGATAACTCTGCTACCAGTTTAAAAACTGTAATAATAACAATAAAAAGGAAACCCGTTTCTTCTGACGTAAGGGTGCGCAACTGATTAGTACATGTTTACGTTTCAGAGCTATGCTGGAA
Unit2841	-	variant_Unit2841_0_guide_chr04_-_421171	GAGTTACTGTCTGTTTTCCTGTGTTGGAGAGCCCCACTTGGGTAATTTCTATTTCTGGGTTAATTAAGGTTCAAGGATCAAAAGCTAAATAACCTGTGTGAATGGTTACATCATCGATAAAGGAAACCCGTTTCTTCTGACGTAAGGGTGCGCACTGGGTTAATTAATGGTTCAGTTTCAGAGCTATGCTGGAA
Unit6396	-	variant_Unit6396_3_guide_chr08_+_360686	GAGTTACTGTCTGTTTTCCTCATGGATATTTTTACAAATGCTAGTAAAAAGGAAAGAGGTCAAAAGAAACGTTTACATCAAAAGTAATCAAAGTAGGGTCTAGATTTATGATTTGTACTAAGGAAACCCGTTTCTTCTGACGTAAGGGTGCGCAAAGAGGTCAAAAGAAACGTTGTTTCAGAGCTATGCTGGAA
Unit12166	+	variant_Unit12166_3_guide_chr15_-_252591	GAGTTACTGTCTGTTTTCCTAGCGTTCAATCTTTGTAGGTAACTTAGATTTTGAAGAAATAGAAGAAAGTCTTTGTTACATTTTGAACCATGTGGCGATATTGAATATGTCCGTATTATCAGGAAACCCGTTTCTTCTGACGTAAGGGTGCGCAAAGAAATAGAAGAAAGTCTTGTTTCAGAGCTATGCTGGAA
Unit14580	-	variant_Unit14580_0_guide_chr16_+_394085	GAGTTACTGTCTGTTTTCCTACTGGTGTCTATATCTTCGTCGTGTATTTGCAATATTTGAGAATATTAACCCTGGAAATCCAAATGACTTCTTATTTATATGGAGGTGGGGATTTTTCCCAGGAAACCCGTTTCTTCTGACGTAAGGGTGCGCATATTTGAGAATATTAACCCAGTTTCAGAGCTATGCTGGAA
Unit3812	+	variant_Unit3812_3_guide_chr05_-_38057	GAGTTACTGTCTGTTTTCCTTTTTTTTTTATCACTTATCAGTCCTATTCGGAGATACAGGCAACAAGTGATAGAGTTACATTATGAATACGCACCTCTATGTATTCCCGAGATACGATTAAGGAAACCCGTTTCTTCTGACGTAAGGGTGCGCAATACAGGCAACAAGTGATAGGTTTCAGAGCTATGCTGGAA
Unit4805	+	variant_Unit4805_0_guide_chr07_+_889630	GAGTTACTGTCTGTTTTCCTAGAGAATTCATTAAGACATTACCTTGAACTATTTTAAAAGTTGGCACAAGTTAGGAGTCGGTAGAATAAAACTCAACTGTCATCAGATTCAATGGAAACTAGGAAACCCGTTTCTTCTGACGTAAGGGTGCGCATTAAAAGTTGGCACAAGTTAGTTTCAGAGCTATGCTGGAA
Unit11878	-	variant_Unit11878_0_guide_chr14_+_584539	GAGTTACTGTCTGTTTTCCTCCTTTACGTAACTAGTCTCTTCGAAAATGATGTTTATTGATAATTATTATACTGGTTTCTTGCCGGTTATAAAATTACGTATACTATCTAAGCATCTAAAAGGAAACCCGTTTCTTCTGACGTAAGGGTGCGCATTATTGATAATTATTATACAGTTTCAGAGCTATGCTGGAA
Unit11587	+	variant_Unit11587_0_guide_chr14_+_373872	GAGTTACTGTCTGTTTTCCTATTTAGTGGGACGAGTGGTTTTACACTACTCAAGAAGTCACGCTGTCATTTGAGGAATTACAGTGCTTATTGGGAGCCGTGTAGCTTAGTGTGAATTGATAGGAAACCCGTTTCTTCTGACGTAAGGGTGCGCAGAAGTCACGCTGTCATTTGAGTTTCAGAGCTATGCTGGAA
Unit11399	+	variant_Unit11399_0_guide_chr14_+_373919	GAGTTACTGTCTGTTTTCCTATTTGATGGAATTACAGTGCTTATTGGGAGCCGTGTAGCTTAGTGTGAATTGAGGAAGCTTTCGAGTTTCATAGAACATATCTGGTGAATGTATATGAGTAGGAAACCCGTTTCTTCTGACGTAAGGGTGCGCATGTAGCTTAGTGTGAATTGAGTTTCAGAGCTATGCTGGAA
Unit11619	+	variant_Unit11619_0_guide_chr14_+_462600	GAGTTACTGTCTGTTTTCCTGAAAGTTTGGTCGTGTCTATAAGTAGGTGTTTTTTATTAGTTCTATATAAAAAGGAGAATGTTAATTTTAACCCACCCTAAAACAGTGATTAGGAGTGGTAGGAAACCCGTTTCTTCTGACGTAAGGGTGCGCATTATTAGTTCTATATAAAAAGTTTCAGAGCTATGCTGGAA
Unit5284	+	variant_Unit5284_0_guide_chr07_-_986601	GAGTTACTGTCTGTTTTCCTCTACTGTCATGCCCATCTCTCTCGTTTAAAACTTACTACACCTTTTTTGTGCTGGATTGTGCTGATGTAAGCTGCACGAAATGACACGCTTGTGAATTTTAGGAAACCCGTTTCTTCTGACGTAAGGGTGCGCATACTACACCTTTTTTGTGCAGTTTCAGAGCTATGCTGGAA
Unit11634	+	variant_Unit11634_0_guide_chr14_+_506088	GAGTTACTGTCTGTTTTCCTAGAGGCTTTAATTAGTACCCGAAATGACGGTGAATAGTGGGATACTTTTATAAGGTGTTATGTTACATGATTGCCGATGAATGTGCTGTTAAAAAGACGCAGGAAACCCGTTTCTTCTGACGTAAGGGTGCGCAATAGTGGGATACTTTTATAAGTTTCAGAGCTATGCTGGAA
Unit3258	-	variant_Unit3258_3_guide_chr04_+_4835	GAGTTACTGTCTGTTTTCCTTGGTTTTCGATGGTAACACATAAATGCATATCATTTGTCACTTTCCCTAAATTTACATTTTCGTAAGGCACCAATATATTTTTGAAAATATACCAATACTAGGAAACCCGTTTCTTCTGACGTAAGGGTGCGCATTTGTCACTTTCCCTAAATTGTTTCAGAGCTATGCTGGAA
Unit12109	-	variant_Unit12109_0_guide_chr14_-_31188	GAGTTACTGTCTGTTTTCCTAGGTTACTAAAGAGGTTACTAAAGGAACCAGCAGAGGCTATATTAGTTGTGAAGGTACCATTCTATGCATAAATTGATTGGGATATGATCCTCCATGGTGAGGAAACCCGTTTCTTCTGACGTAAGGGTGCGCAGAGGCTATATTAGTTGTGAAGTTTCAGAGCTATGCTGGAA
Unit11921	-	variant_Unit11921_0_guide_chr14_-_339568	GAGTTACTGTCTGTTTTCCTAAAAATCACGAAAATTAACTGGGCTGAATAGAATGAATTCAGTCATACGGTGAGGTTTTCGAAACAAACTGCACATTTTTCCAGTTAAAAGGACCAAGTTAGGAAACCCGTTTCTTCTGACGTAAGGGTGCGCATGAATTCAGTCATACGGTGAGTTTCAGAGCTATGCTGGAA
Unit14120	-	variant_Unit14120_3_guide_chr16_-_786682	GAGTTACTGTCTGTTTTCCTTGTTTGAGTCCCCCTAAGGCACTTAGTAGACCGTCAAGAACAGGGTGTGAATATGTAAATTATTCAAGCGAGATTAGGACTTATAAAACAACAACAACAGAGGAAACCCGTTTCTTCTGACGTAAGGGTGCGCATCAAGAACAGGGTGTGAATAGTTTCAGAGCTATGCTGGAA
Unit12401	+	variant_Unit12401_3_guide_chr15_+_253767	GAGTTACTGTCTGTTTTCCTGCCCGCTTACAATATATATCATATATGAGGACGAACATTTACAGTAATGTAAAAGGCAATTTAAAAGCTGTCTGCGGAAACAAGTGCTATTGTTGCTTTCAGGAAACCCGTTTCTTCTGACGTAAGGGTGCGCAACATTTACAGTAATGATGGAGTTTCAGAGCTATGCTGGAA
Unit12055	-	variant_Unit12055_0_guide_chr14_-_353523	GAGTTACTGTCTGTTTTCCTATGATACCGAATGTTTAGCCCTCGCCGCCACATTACCCAATCGGGAATTGAAAGGAAATCGACTACTGAATTTTCCTATTGCTCATTTTTCTCTTTCCTTAGGAAACCCGTTTCTTCTGACGTAAGGGTGCGCATACCCAATCGGGAATTGAAAGTTTCAGAGCTATGCTGGAA
Unit11772	-	variant_Unit11772_0_guide_chr14_-_355553	GAGTTACTGTCTGTTTTCCTTAAATAACAATAAAAAGGTGTATAAAACAATCATACTGCTTTAATGGGAAGTAGGTTCCTATTACGAACGAAAATAAAAGCTGTTGCGTGGAAATTTTGTAGGAAACCCGTTTCTTCTGACGTAAGGGTGCGCATACTGCTTTAATGGGAAGTAGTTTCAGAGCTATGCTGGAA
Unit11226	+	variant_Unit11226_0_guide_chr14_+_242770	GAGTTACTGTCTGTTTTCCTAACGAGAAGTTGTACCTAAAACTCCGTATGTGTATATTACCATAGATTTTTCAGGTCTAGTCTAGAAAATAAAAAAATATGTATATACGCAATTGTTAAGAGGAAACCCGTTTCTTCTGACGTAAGGGTGCGCAATATTACCATAGATTTTTCAGTTTCAGAGCTATGCTGGAA
Unit11632	+	variant_Unit11632_0_guide_chr14_-_497349	GAGTTACTGTCTGTTTTCCTCATGAATTAAGAAATACGAACGATCTTAACTATTTTCAACAGTACCTGAAACTGGATGTAAAAACGTAGAAGATACCCGAATAAGGTGGGGCGCACACCGAGGAAACCCGTTTCTTCTGACGTAAGGGTGCGCATTTCAACAGTACCTGAAACAGTTTCAGAGCTATGCTGGAA
Unit5434	-	variant_Unit5434_3_guide_chr07_-_342839	GAGTTACTGTCTGTTTTCCTATTGCTTCATTTTCTCATCCGAGGAAAAATACTCCTGGAGCAGAAGAGGGGGATGTAATTATCAATTTGGGCCTCAAAGTCCTTGAATTTATCCTTGGATAGGAAACCCGTTTCTTCTGACGTAAGGGTGCGCACCTGGAGCAGAAGAGGGGGAGTTTCAGAGCTATGCTGGAA
Unit9741	-	variant_Unit9741_3_guide_chr12_+_113088	GAGTTACTGTCTGTTTTCCTTACTCATCGCCGATAAGAGTCAGCTTGGTAATAGAACCGCTAGTGCGTAAATTTACATAGAACTTGTTCTCGTCCTAAAAAACTGCCCAAAATAATATTTAGGAAACCCGTTTCTTCTGACGTAAGGGTGCGCAGAACCGCTAGTGCGTAAATGGTTTCAGAGCTATGCTGGAA
Unit7099	+	variant_Unit7099_6_guide_chr10_+_26618	GAGTTACTGTCTGTTTTCCTTATTTACTAATTATTGAATTCGTAGTAATTAGTACTTATGATGATGTAATTAAAGGGCTAAATTTAAACAATAGAAACAATAATAATGATGTTTTCTATTAGGAAACCCGTTTCTTCTGACGTAAGGGTGCGCACTTATGATGATGGGGTTTAAGTTTCAGAGCTATGCTGGAA
Unit3782	+	variant_Unit3782_0_guide_chr05_+_434161	GAGTTACTGTCTGTTTTCCTTTGATCTTTTCATTTTTTTATTTCAAAATCCCCATCAACTATTACAGTCGAGAGGATAGGTTATAGTTCATGTGTAACATCTGTGTTTTAAAATAACTCTAGGAAACCCGTTTCTTCTGACGTAAGGGTGCGCAATCAACTATTACAGTCGATGGTTTCAGAGCTATGCTGGAA
Unit2351	+	variant_Unit2351_0_guide_chr04_+_397377	GAGTTACTGTCTGTTTTCCTTTTGGTTTCAAGAGGTAGCACAAGTTCTTGAATAGTATTTCTTCGCGTTAAGAGGAAGCAGACCCAAATGCCCCAATAATCTAATAACCGTATTTTCTCTAGGAAACCCGTTTCTTCTGACGTAAGGGTGCGCAAGTATTTCTTCGCGTTAAGAGTTTCAGAGCTATGCTGGAA
Unit12597	+	variant_Unit12597_0_guide_chr15_+_119280	GAGTTACTGTCTGTTTTCCTTTGTTTAAATATTAGGGTATAAAACATGATATTATAAAGTTAATGATTTAGAAGGCTCCGTCCAGCAGAACCAGTTGATTACCATTAATGTTGAGAGTTTAGGAAACCCGTTTCTTCTGACGTAAGGGTGCGCAATAAAGTTAATGATTTAGAAGTTTCAGAGCTATGCTGGAA
Unit12353	+	variant_Unit12353_0_guide_chr15_-_43262	GAGTTACTGTCTGTTTTCCTTCAGGGTCGGTGAAATAAAAGTCAATGAGAGCATTTAGAATAAATTAACTTATGGTAAAGCGGACTTTTCTCTCTGTTCTTTTTCTTAATCTTGCATATGAGGAAACCCGTTTCTTCTGACGTAAGGGTGCGCATTTAGAATAAATTAACATTAGTTTCAGAGCTATGCTGGAA
Unit636	-	variant_Unit636_3_guide_chr02_-_781307	GAGTTACTGTCTGTTTTCCTTTTGTTGGTTTTCTTCAAAACAGTGATGGATTCATCCGCTCGAGGAGCTAAAATGTAAATGAATTCCTTCCAAATAGAAATAGTACTTACTTCATTGTATAGGAAACCCGTTTCTTCTGACGTAAGGGTGCGCAATCCGCTCGAGGAGCTAAAAGTTTCAGAGCTATGCTGGAA
Unit5229	+	variant_Unit5229_0_guide_chr07_-_735660	GAGTTACTGTCTGTTTTCCTATTCCTAATAAGAAATTAGAAGGAACTTTCTGGAAGAATAAAGAGATACTTAAGGTACAAAAACAATGTAGTCCTCGAGAGGATAACTTTCGTGCTTATGAGGAAACCCGTTTCTTCTGACGTAAGGGTGCGCAAAGAATAAAGAGATACATTAGTTTCAGAGCTATGCTGGAA
Unit4250	-	variant_Unit4250_3_guide_chr05_-_156504	GAGTTACTGTCTGTTTTCCTAGATGTATTTTTGCTTGGCCCTTTGTTTACCAATTAATCACATCTGCATTGAATGTAATTGATGGTAGGCAAGCGTTCCCCTGTTAATGAAGAAACCCATAGGAAACCCGTTTCTTCTGACGTAAGGGTGCGCATTAATCACATCTGCATTGAAGTTTCAGAGCTATGCTGGAA
Unit2358	+	variant_Unit2358_0_guide_chr04_-_421583	GAGTTACTGTCTGTTTTCCTAAAAGTCAAGTACGTTGTCATTTCAGTATGGACTGTCTTGTACTGTAAAACTAGGACGCTTCTATTTTGACCACCTCGTCTTGCTAGAACTGTATGAAAAAGGAAACCCGTTTCTTCTGACGTAAGGGTGCGCATGTCTTGTACTGTAAAACATGTTTCAGAGCTATGCTGGAA
Unit11651	+	variant_Unit11651_0_guide_chr14_+_572181	GAGTTACTGTCTGTTTTCCTATTGCACATTCCATGTTCAGATATACACTATCTTACCTTTTGAATAGGAATGAGGAAAAAAAATTATGCTTCCAATCGGATTTGAACCGATGATCTCCACAGGAAACCCGTTTCTTCTGACGTAAGGGTGCGCATACCTTTTGAATAGGAATGAGTTTCAGAGCTATGCTGGAA
Unit2841	-	variant_Unit2841_0_guide_chr04_-_421178	GAGTTACTGTCTGTTTTCCTCTCATTGTGTTGGAGAGCCCCACTTGGGTAATTTCTATTTCTGGGTTAATTAAGGTTCAAGGATCAAAAGCTAAATAACCTGTGTGAATGGTTACATCATAGGAAACCCGTTTCTTCTGACGTAAGGGTGCGCATCTATTTCTGGGTTAATTAAGTTTCAGAGCTATGCTGGAA
Unit5006	+	variant_Unit5006_0_guide_chr07_-_787969	GAGTTACTGTCTGTTTTCCTCCTTGACCTTAAGCAAACTACTTAAGCACTATCTCAAAATAGGTAAACTTCTTGGTCGCAAAAACTGTAGGTCGAATAATATATATGTGTTAGTGTTTATAGGAAACCCGTTTCTTCTGACGTAAGGGTGCGCATCAAAATAGGTAAACTTCATGTTTCAGAGCTATGCTGGAA
Unit12810	-	variant_Unit12810_12_guide_chr15_-_1089418	GAGTTACTGTCTGTTTTCCTTCGCTGTAAATTAACTTTAAAAGGGTGTAGCAAAATGAAACTCATTTAATATTAGGGGAAGAAGTGCATAGAGATCTAATGAAGTGGGAAGATGAATATGAGGAAACCCGTTTCTTCTGACGTAAGGGTGCGCAATGAAACTCATTCATATATTGTTTCAGAGCTATGCTGGAA
Unit2817	-	variant_Unit2817_0_guide_chr04_-_534374	GAGTTACTGTCTGTTTTCCTAGCATTTTGAGTAGAAAATTCATCAATCCTAAATCTGATATTGACTTAGGTTAGGTTTACTCTTCTTTACAGAAATACAAAAGGCTTACTGATTGTTGGAAGGAAACCCGTTTCTTCTGACGTAAGGGTGCGCATCTGATATTGACTTAGGTTAGTTTCAGAGCTATGCTGGAA
Unit8841	+	variant_Unit8841_3_guide_chr12_+_382405	GAGTTACTGTCTGTTTTCCTAGCTCTTCTTGATAAATGAAGCCAAGTCTTCTAATTCATCTGGAACTGTAGAATGTAAATACCTTTGTATACTTTAAATTCATAGTTTTGTATCTCACAGAGGAAACCCGTTTCTTCTGACGTAAGGGTGCGCAATTCATCTGGAACTGTAGAAGTTTCAGAGCTATGCTGGAA
Unit4508	-	variant_Unit4508_3_guide_chr06_-_105583	GAGTTACTGTCTGTTTTCCTGAAAGGCACCTTTACTGTAAGGAACATTCTTGTGCTCTAAACATACGAAGATATGTAAATATGAAGCGTGTTTCTTATACGAAGTGCAGCATCGTTCAAGAGGAAACCCGTTTCTTCTGACGTAAGGGTGCGCAGCTCTAAACATACGAAGATAGTTTCAGAGCTATGCTGGAA
Unit8841	+	variant_Unit8841_3_guide_chr12_-_382418	GAGTTACTGTCTGTTTTCCTCTATCAAGATAGCTGTGAGATACAAAACTATGAATTTAAAGTATACAAAGGTATTTACATTCTACAGTTCCAGATGAATTAGAAGACTTGGCTTCATTTAAGGAAACCCGTTTCTTCTGACGTAAGGGTGCGCAATTTAAAGTATACAAAGGTAGTTTCAGAGCTATGCTGGAA
Unit3686	+	variant_Unit3686_3_guide_chr05_+_60179	GAGTTACTGTCTGTTTTCCTATTCAATAGGTGTGCCGAGTTCCTTTGTCTTACGTAATTTTACACATCTTTTATGTAAATATTTCGATATGTAAGGTAATAACGGGAATCTCCGGATTTAAGGAAACCCGTTTCTTCTGACGTAAGGGTGCGCAGTAATTTTACACATCTTTTAGTTTCAGAGCTATGCTGGAA
Unit4787	+	variant_Unit4787_0_guide_chr07_+_788053	GAGTTACTGTCTGTTTTCCTTTGCTTAAGGTCAAGGTGGGATTAAGCTTGCGCTTTCTCTAAATAATATCATAGGTACAGACAGGGATAAGTACTTCATAATAAACCAATTGCTAGTCCAAGGAAACCCGTTTCTTCTGACGTAAGGGTGCGCATTTCTCTAAATAATATCATAGTTTCAGAGCTATGCTGGAA
Unit10619	+	variant_Unit10619_0_guide_chr13_-_894775	GAGTTACTGTCTGTTTTCCTAAGGAAAGAGGAAAGTTAACAAAATCAACTTTTCAAACGGAGAGTATAACTCCGGAAGTTAAAAACTGTGAGGAAGATAAAAAGAAATCTTCACGAAGTTAGGAAACCCGTTTCTTCTGACGTAAGGGTGCGCACAAACGGAGAGTATAACATCGTTTCAGAGCTATGCTGGAA
Unit10191	+	variant_Unit10191_0_guide_chr13_+_901342	GAGTTACTGTCTGTTTTCCTTCAATTAGCCACATTTTATCCTGGATTTATTATCTATTATATATCATTTTAAAGGTTTAGGCTCCCAGAGAAAAAAGCAAAACTCAGGTGAGGTATATGTAGGAAACCCGTTTCTTCTGACGTAAGGGTGCGCACTATTATATATCATTTTAAAGTTTCAGAGCTATGCTGGAA
Unit2413	+	variant_Unit2413_0_guide_chr04_+_650868	GAGTTACTGTCTGTTTTCCTGCACTATGGCGGCATTGTGGCACGTAACTACTTTACGGAGAAAGACTAGAAAAGGTTACAACTGCCACTATTACCGCTTCGCATTCTCTTGTCTTACAGGAGGAAACCCGTTTCTTCTGACGTAAGGGTGCGCATACGGAGAAAGACTAGAAAAGTTTCAGAGCTATGCTGGAA
Unit9044	+	variant_Unit9044_0_guide_chr12_+_513989	GAGTTACTGTCTGTTTTCCTTTCCGCACCGTACCAGATAGGAAAAACCGCACCTTCGTTTTTGCATACTTAGAGGTCCTGTAACAAGAATAGAGCTAAAGAGACAAGTTTGCGTCGACTGAGGAAACCCGTTTCTTCTGACGTAAGGGTGCGCATTCGTTTTTGCATACTTAGAGTTTCAGAGCTATGCTGGAA
Unit9677	-	variant_Unit9677_0_guide_chr12_-_448203	GAGTTACTGTCTGTTTTCCTGGTAGGAGAGTTATCGCGCAGATTAAGGACATAGCGGGCTCTGCAGGATTAGTGGTGAATCAATACAAGGTGACTAAGATTGTTATGTAGTGACTATGGAAGGAAACCCGTTTCTTCTGACGTAAGGGTGCGCAGCGGGCTCTGCAGGATTATGGTTTCAGAGCTATGCTGGAA
Unit6144	+	variant_Unit6144_0_guide_chr08_+_518692	GAGTTACTGTCTGTTTTCCTCGCAGGTGGTCCGGAAAGTACTTGACAATCAAATGCTCATCGGAAAGCCAAGAGGAAAACTTGCAGACTATACTAATTTTTCAAGAGAAAGAAAGATACCAGGAAACCCGTTTCTTCTGACGTAAGGGTGCGCATGCTCATCGGAAAGCCAATGGTTTCAGAGCTATGCTGGAA
Unit7303	+	variant_Unit7303_0_guide_chr10_+_385601	GAGTTACTGTCTGTTTTCCTGCATTAACTACCTTGTCCCTGGAGACTTCTTTAAACTTTTTGATATATTCAAAGGTGAAACATTCAAAGCCGCATCTAGTGCCTTTTCCACCTTTTCATAAGGAAACCCGTTTCTTCTGACGTAAGGGTGCGCAAACTTTTTGATATATTCAAAGTTTCAGAGCTATGCTGGAA
Unit7145	+	variant_Unit7145_0_guide_chr10_-_300074	GAGTTACTGTCTGTTTTCCTCAGTAACGAAACTTTTGGTAAACGTTTTCAATAATGTAGTAATATAGCCCTCAGGTATTCATCCACTCCACTGGGCATTTTCTGGAGATATACGTATTTAAGGAAACCCGTTTCTTCTGACGTAAGGGTGCGCAATGTAGTAATATAGCCCATCGTTTCAGAGCTATGCTGGAA
Unit6038	+	variant_Unit6038_0_guide_chr08_-_518747	GAGTTACTGTCTGTTTTCCTGTTTGCTTCTCGAGGAGTTTGTAGCATAAATCTCGTTAGAATAGTCAAACTACGGTATCTTTCTTTCTCTTGAAAAATTAGTATAGTCTGCAAGTTTTCCAGGAAACCCGTTTCTTCTGACGTAAGGGTGCGCACGTTAGAATAGTCAAACATAGTTTCAGAGCTATGCTGGAA
Unit9388	-	variant_Unit9388_0_guide_chr12_-_793922	GAGTTACTGTCTGTTTTCCTTGCTATTTTCAGCCACCCCTAAAAAGTGTTGTGATAATTGTCTTTTGTAGCTAGGAAGCATTGCCAATTATCGTCGATGTTATTTAGGTATTTTTTGATGAGGAAACCCGTTTCTTCTGACGTAAGGGTGCGCAATAATTGTCTTTTGTATGCTGTTTCAGAGCTATGCTGGAA
Unit8182	+	variant_Unit8182_0_guide_chr11_+_471721	GAGTTACTGTCTGTTTTCCTGATTGATTTCATTCCTTTACAATCGTGATGTGCCTATTTAATTCAAGGTCAGTGGATTTCAAAATTTAACATAATGATTTTACCTACCTTTCACACATTTAGGAAACCCGTTTCTTCTGACGTAAGGGTGCGCACTATTTAATTCAAGGTCATGGTTTCAGAGCTATGCTGGAA
Unit6267	+	variant_Unit6267_0_guide_chr08_-_555282	GAGTTACTGTCTGTTTTCCTTAAAGAAATATCCCGCAATTCTATCTTCTAGGGTATGGTTCGCACTTGCGGCTGGTAAAGGCTGCCTAAAAACAAAACCGCGTCACCCTTGGCAGCATTTAGGAAACCCGTTTCTTCTGACGTAAGGGTGCGCATATGGTTCGCACTTGCGGCAGTTTCAGAGCTATGCTGGAA
Unit9148	+	variant_Unit9148_0_guide_chr12_+_26478	GAGTTACTGTCTGTTTTCCTGGTACCTTTATCAAGAAGTATACTAAAATATACCAACACCACACACATGCACAGGTAGCTGAGCGAACAGTTTCGAGATTTCAGCATTAATTTCATCTAAAGGAAACCCGTTTCTTCTGACGTAAGGGTGCGCACAACACCACACACATGCACAGTTTCAGAGCTATGCTGGAA
Unit9099	+	variant_Unit9099_0_guide_chr12_+_786404	GAGTTACTGTCTGTTTTCCTCAGGAAGATGAATTCACAAAGTTTATAAAAAGAAAGGGCGATGCACTGCTACAGGTTGAACAAGGCACTACATAATTCACAGCTTGTAGCTTGTAAATAAAGGAAACCCGTTTCTTCTGACGTAAGGGTGCGCAAAGGGCGATGCACTGCTACAGTTTCAGAGCTATGCTGGAA
Unit7170	+	variant_Unit7170_0_guide_chr10_+_385909	GAGTTACTGTCTGTTTTCCTATCGCCCGCATCGCTGAACTGTTGTATTGTGTTAGTTCCTGCAATCACAACAAGGTGAAATAAAAATATATGAAAAGCTGGAACCTCATTTGAATTAGTTAGGAAACCCGTTTCTTCTGACGTAAGGGTGCGCAAGTTCCTGCAATCACAACAAGTTTCAGAGCTATGCTGGAA
Unit7408	+	variant_Unit7408_0_guide_chr10_-_117739	GAGTTACTGTCTGTTTTCCTCTTATAAACTGGTTTGGCTTCCAAGTGAATGAAAGTGCTATGGGATTATCTCAGGTAAGTACAGTGTATCTTGCTAACATTGGCCGAGCGTTTATTGTTGAGGAAACCCGTTTCTTCTGACGTAAGGGTGCGCAAGTGCTATGGGATTATCATCGTTTCAGAGCTATGCTGGAA
Unit2636	-	variant_Unit2636_0_guide_chr04_-_1280564	GAGTTACTGTCTGTTTTCCTAAAGGAAAATTATACTTGTTTAAGAAAAGAGGAACCTTCTGCTCGCTCTAAAAGGTAGTTCTAGTGATAGTTTAAAAATGCATTTTCCTTCCGACTTCGAAGGAAACCCGTTTCTTCTGACGTAAGGGTGCGCAACCTTCTGCTCGCTCTAAAAGTTTCAGAGCTATGCTGGAA
Unit8726	-	variant_Unit8726_0_guide_chr11_-_207008	GAGTTACTGTCTGTTTTCCTGACTGTTGGTTCGTCTGTTCCTAAAATTTCTTTAAATCTTAAGAATTTTACAAGGAGTTGATGACGGGTTTCAAGAAGACGTCAGCTGTTTGGCCATAGTAGGAAACCCGTTTCTTCTGACGTAAGGGTGCGCAAAATCTTAAGAATTTTACAAGTTTCAGAGCTATGCTGGAA
Unit7016	-	variant_Unit7016_0_guide_chr09_+_418443	GAGTTACTGTCTGTTTTCCTAAGAAATCGCACGGTAAAATTGAGTTGGGGACGCTGAATGATTATTCACCTCTGGTTCCGAATTTTCATGGATATTCGTTAGATCCCTAATGGCCTGTGTAGGAAACCCGTTTCTTCTGACGTAAGGGTGCGCACTGAATGATTATTCACCTCAGTTTCAGAGCTATGCTGGAA
Unit8700	-	variant_Unit8700_0_guide_chr11_-_347600	GAGTTACTGTCTGTTTTCCTAATGGCCCATACAACTGCGAGAGTTAACCATATAACTTTTAGAGTTGCACTGAGGTAAATTTATTCCATACATGGCCTTTCCATTTATACCAAGGCAGCTAGGAAACCCGTTTCTTCTGACGTAAGGGTGCGCAAACTTTTAGAGTTGCACTGAGTTTCAGAGCTATGCTGGAA
Unit7016	-	variant_Unit7016_0_guide_chr09_-_418447	GAGTTACTGTCTGTTTTCCTGCAACACAGGCCATTAGGGATCTAACGAATATCCATGAAAATTCGGAACCAGAGGTGAATAATCATTCAGCGTCCCCAACTCAATTTTACCGTGCGATTTAGGAAACCCGTTTCTTCTGACGTAAGGGTGCGCACATGAAAATTCGGAACCATGGTTTCAGAGCTATGCTGGAA
Unit6144	+	variant_Unit6144_0_guide_chr08_-_518695	GAGTTACTGTCTGTTTTCCTACGGTATCTTTCTTTCTCTTGAAAAATTAGTATAGTCTGCAAGTTTTCCTCTTGGCTTTCCGATGAGCATTTGATTGTCAAGTACTTTCCGGACCACCTGAGGAAACCCGTTTCTTCTGACGTAAGGGTGCGCAAGTCTGCAAGTTTTCCTCATGTTTCAGAGCTATGCTGGAA
Unit8600	-	variant_Unit8600_0_guide_chr11_-_181538	GAGTTACTGTCTGTTTTCCTCTGTTGGTATACAGCTTTCAATCACGGATAAAAAGTATAGGTATACTTAGGGAGGAAAACTTTGAATTCTTTTCCTCTCTTTTTCACCACTAGAACATCCAGGAAACCCGTTTCTTCTGACGTAAGGGTGCGCAAGTATAGGTATACTTATGGGGTTTCAGAGCTATGCTGGAA
Unit10168	+	variant_Unit10168_0_guide_chr13_-_764022	GAGTTACTGTCTGTTTTCCTTCACCGGAAAAGGTGAAAACTTATTACTATATTGCACACCGAGAGAAAATCTCGGAAAAATGTGGCCAATGGATTAACAATGACACATATCGCCAATAAAAGGAAACCCGTTTCTTCTGACGTAAGGGTGCGCAGCACACCGAGAGAAAATCATGTTTCAGAGCTATGCTGGAA
Unit12338	+	variant_Unit12338_3_guide_chr15_-_1041111	GAGTTACTGTCTGTTTTCCTTTACTATTCAACCTAGTCGGCAATTTTTTCACCTGAATATCGTTGAACACTTTTACATCCTAGATACTCATCTGTATTTATTCATTATCTGTTGTGCATCAGGAAACCCGTTTCTTCTGACGTAAGGGTGCGCATGAATATCGTTGAACACTTCGTTTCAGAGCTATGCTGGAA
Unit1390	-	variant_Unit1390_3_guide_chr03_+_328784	GAGTTACTGTCTGTTTTCCTTCATCTTTGTCGAAAGTTAATTTTGACAGTATAGTTAAGATTATGAAGATTGGAGTTACATCGTTTCAATTGCTGCTCCTGAAGTTAATGAAAAGCTTGTAGGAAACCCGTTTCTTCTGACGTAAGGGTGCGCAGTTAAGATTATGAAGATTGGGTTTCAGAGCTATGCTGGAA
Unit10618	+	variant_Unit10618_0_guide_chr13_+_894714	GAGTTACTGTCTGTTTTCCTCATAAAGCCCGTAGCGCAAAAAAGTGATAGCTGACTTCATTAGATCACCAAAAGGAAAAAACTTCGTGAAGATTTCTTTTTATCTTCCTCACAGTTTTTAAGGAAACCCGTTTCTTCTGACGTAAGGGTGCGCAACTTCATTAGATCACCAAAAGTTTCAGAGCTATGCTGGAA
Unit10618	+	variant_Unit10618_0_guide_chr13_-_894717	GAGTTACTGTCTGTTTTCCTGTTAAAAACTGTGAGGAAGATAAAAAGAAATCTTCACGAAGTTTTTTCCTTTTGGTGATCTAATGAAGTCAGCTATCACTTTTTTGCGCTACGGGCTTTAAGGAAACCCGTTTCTTCTGACGTAAGGGTGCGCATCACGAAGTTTTTTCCATTTGTTTCAGAGCTATGCTGGAA
Unit11055	-	variant_Unit11055_0_guide_chr13_-_721403	GAGTTACTGTCTGTTTTCCTCTTAAATCAATTGAAAAACACCGGAAGATAACATAGCCAAATTTTAGGCTTGAGGCAACTTTTTTTTAGTATGTCTCACATCTAAATCCAAAAAAAATAAAGGAAACCCGTTTCTTCTGACGTAAGGGTGCGCATAGCCAAATTTTAGGCTTGAGTTTCAGAGCTATGCTGGAA
Unit6152	+	variant_Unit6152_0_guide_chr08_+_8085	GAGTTACTGTCTGTTTTCCTCTACCCTTCAGCAATAAGACTGAAACACTTTACTTGGGGTAAGAATACTGCCAGGTGTCATTAGCGTGAAAGTTCCATAATGTTTTCATACTAATCAATAAGGAAACCCGTTTCTTCTGACGTAAGGGTGCGCATTGGGGTAAGAATACTGCCAGTTTCAGAGCTATGCTGGAA
Unit9225	+	variant_Unit9225_3_guide_chr12_-_494485	GAGTTACTGTCTGTTTTCCTCCTCTTCATATCTCTGAGCAGTAAATACCTCTCGATTTCGCTGCTTTTTCGCCAGTTACATTAAGCTGTGCAAAAAAATAAATCTTCGACTTCCTATATCAGGAAACCCGTTTCTTCTGACGTAAGGGTGCGCAGATTTCGCTGCTTTTTCGCCGTTTCAGAGCTATGCTGGAA
Unit12922	-	variant_Unit12922_3_guide_chr15_+_581856	GAGTTACTGTCTGTTTTCCTCTTTCTCCCAGACTTAGTAAATTACTTGGGAACGTTGGAAACAGCAGCAATATTACATCAAAGACCCTACAGAAAGAGTTCCTAGAGGTGAACATAAAACAGGAAACCCGTTTCTTCTGACGTAAGGGTGCGCAGTTGGAAACAGCAGCAATACGTTTCAGAGCTATGCTGGAA
Unit6152	+	variant_Unit6152_0_guide_chr08_-_8091	GAGTTACTGTCTGTTTTCCTGTACATATTGATTAGTATGAAAACATTATGGAACTTTCACGCTAATGACACCTGGCAGTATTCTTACCCCAAGTAAAGTGTTTCAGTCTTATTGCTGAAGAGGAAACCCGTTTCTTCTGACGTAAGGGTGCGCACTTTCACGCTAATGACACCAGTTTCAGAGCTATGCTGGAA
Unit10119	+	variant_Unit10119_0_guide_chr13_+_553186	GAGTTACTGTCTGTTTTCCTAAAAATACTGTCCTCCTTTTAATACATAAAAAAATGACTGGCCTTTATTTGAAGGAGTAAAACTAAAATATTTGGGCGTTTCTATTATCGAACAACAAAAAGGAAACCCGTTTCTTCTGACGTAAGGGTGCGCAATGACTGGCCTTTATTTGAAGTTTCAGAGCTATGCTGGAA
Unit211	+	variant_Unit211_3_guide_chr02_+_192721	GAGTTACTGTCTGTTTTCCTGAATGAAAATAACGACAACAGTCTCAACAGCAAACAAATTCACAATATAGTCATGTAAGTATAAACTTCATATTTGCTTTACATCTTTTAGTTGTTTTATAGGAAACCCGTTTCTTCTGACGTAAGGGTGCGCAACAAATTCACAATATAGTCAGTTTCAGAGCTATGCTGGAA
Unit10873	-	variant_Unit10873_0_guide_chr13_-_609546	GAGTTACTGTCTGTTTTCCTCACATATGTCACGATAATACAAGTTATAATCATATCCATCTTTTAAAGTGTCAGGTCTAACACTTCAGGTGAATTTAAGTATATTTCATGCAGTATAGTCAGGAAACCCGTTTCTTCTGACGTAAGGGTGCGCAATCCATCTTTTAAAGTGTCAGTTTCAGAGCTATGCTGGAA
Unit7100	+	variant_Unit7100_3_guide_chr10_+_26608	GAGTTACTGTCTGTTTTCCTAGTCGAATGTATTTACTAATTATTGAATTCGTAGTAATTAGTACTTATGATGATGTAATTAAAGGGCTAAATTTAAACAATAGAAACAATAATAATGATGAGGAAACCCGTTTCTTCTGACGTAAGGGTGCGCAGTAATTAGTACTTATGATGAGTTTCAGAGCTATGCTGGAA
Unit7099	+	variant_Unit7099_3_guide_chr10_+_26610	GAGTTACTGTCTGTTTTCCTTCGAATGTATTTACTAATTATTGAATTCGTAGTAATTAGTACTTATGATGTAAGGTTTAAAGGGCTAAATTTAAACAATAGAAACAATAATAATGATGTTAGGAAACCCGTTTCTTCTGACGTAAGGGTGCGCAAATTAGTACTTATGATGATGGTTTCAGAGCTATGCTGGAA
Unit10872	-	variant_Unit10872_0_guide_chr13_-_620871	GAGTTACTGTCTGTTTTCCTTAATCTGTTTTTCTTTTTTTTGTTAGCATAAAATTCTGCAAGTAGAGGCAATAGGTTTCTGGCTCTAATTCACATAGCGTTGTAAGTCCTTTAATAACGTAGGAAACCCGTTTCTTCTGACGTAAGGGTGCGCATTCTGCAAGTAGAGGCAATAGTTTCAGAGCTATGCTGGAA
Unit2434	+	variant_Unit2434_0_guide_chr04_+_771132	GAGTTACTGTCTGTTTTCCTAAGGATTTGCATTTGCTGATAGACCAAGTGTGGATCCGAGCCCTGTAGTAGAAGGTGCTAATGTAGAATAAGAATAAGCTTTAGGAACCATAGATTCCTGAGGAAACCCGTTTCTTCTGACGTAAGGGTGCGCAATCCGAGCCCTGTAGTAGAAGTTTCAGAGCTATGCTGGAA
Unit8406	-	variant_Unit8406_6_guide_chr11_+_463580	GAGTTACTGTCTGTTTTCCTGGCGCATTCGTGAAAGAATTTTCGATATTGTTGTATTGTAAACTAGGAATCAATTATATCATTCTATAATGAGAGAAGTATTAAAGGCACGCACTGATCGAGGAAACCCGTTTCTTCTGACGTAAGGGTGCGCATATTGTAAACTAGGAATCAAGTTTCAGAGCTATGCTGGAA
Unit10795	-	variant_Unit10795_0_guide_chr13_-_108883	GAGTTACTGTCTGTTTTCCTATGTATATAAAGACGAAAGATTGAACGCCATCGTGGAGAGGGTTTTCGTAGAAGGTGCCTTAAGTCTTGTGTAGAAGTAGTTCTTTAGTTAAGATAGAACAGGAAACCCGTTTCTTCTGACGTAAGGGTGCGCATGGAGAGGGTTTTCGTATGAGTTTCAGAGCTATGCTGGAA
Unit14452	-	variant_Unit14452_3_guide_chr16_+_140761	GAGTTACTGTCTGTTTTCCTAACGAGCTACCACATGCGTTTCCTACGCACCTGCTAAAGACCTGACACTTTAAAGTTACATCTTCTTGCCTTCTGTCCTGGGTGCTGACCAAGCTCTCTTAGGAAACCCGTTTCTTCTGACGTAAGGGTGCGCACTAAAGACCTGACACTTTAAGTTTCAGAGCTATGCTGGAA
Unit10227	+	variant_Unit10227_3_guide_chr13_-_193721	GAGTTACTGTCTGTTTTCCTCAACAGTATCCAAAGTAGAACTAAAAGAAAAGATATAGATAGAGTTGGCTTATTTACATATAGCACAATTTTTAACGGAGAGCCAGTTTGTTAACGAGATAGGAAACCCGTTTCTTCTGACGTAAGGGTGCGCATATAGATAGAGTTGGCTTATGTTTCAGAGCTATGCTGGAA
Unit1321	+	variant_Unit1321_0_guide_chr03_-_258606	GAGTTACTGTCTGTTTTCCTGCTGTGGAACTACTGATAGATCCTTGGATGATACAAATCCGTGAAATAGCTTTGGCAACTCAGAGAAAGATCAAGTACCTATCCTAAGCTCATAGAGTGGAGGAAACCCGTTTCTTCTGACGTAAGGGTGCGCACAAATCCGTGAAATAGCATTGTTTCAGAGCTATGCTGGAA
Unit3680	+	variant_Unit3680_0_guide_chr05_-_574232	GAGTTACTGTCTGTTTTCCTGGTGTATGATCTCTATATCTTGTGAGGCTTGCTATGTTTTAGTAGAAACCTTTGGTTTTTATTATCGAAGCAGTGTATGAGCACAGTGAGAGCTTATATTAGGAAACCCGTTTCTTCTGACGTAAGGGTGCGCAATGTTTTAGTAGAAACCATTGTTTCAGAGCTATGCTGGAA
Unit4527	-	variant_Unit4527_0_guide_chr06_-_18274	GAGTTACTGTCTGTTTTCCTCAAGCCAGCACTAATAGTATGAGGGTTTAGGCCTATATAAACATATTTTCTAAGGAAAGCTGCTTAGTTGGGTGAAGAATTCACTTGCAGCCAGTAACCAAGGAAACCCGTTTCTTCTGACGTAAGGGTGCGCATATATAAACATATTTTCTAAGTTTCAGAGCTATGCTGGAA
Unit1390	-	variant_Unit1390_0_guide_chr03_-_328798	GAGTTACTGTCTGTTTTCCTCAACGGTTTTAAAACAAGCTTTTCATTAACTTCAGGAGCAGCAATTGAAACGAGGAGCCTCCAATCTTCATAATCTTAACTATACTGTCAAAATTAACTTAGGAAACCCGTTTCTTCTGACGTAAGGGTGCGCAAGGAGCAGCAATTGAAACGAGTTTCAGAGCTATGCTGGAA
Unit6327	-	variant_Unit6327_3_guide_chr08_+_202025	GAGTTACTGTCTGTTTTCCTGGAAAAGGTGTTGGCTTACGAACACCCTGGTGGACATATGGTTCCAAACAAGATTACATTATCAGACCAATTGTTGAACAAATAACCTCTTCCTTACAAGAGGAAACCCGTTTCTTCTGACGTAAGGGTGCGCAACATATGGTTCCAAACAAGAGTTTCAGAGCTATGCTGGAA
Unit4389	+	variant_Unit4389_0_guide_chr06_+_32412	GAGTTACTGTCTGTTTTCCTTGAAACTAAGCAACAAGGACACTTAGATGGTTGTCCTCTATTGCGTTTTCAAAGGAAATTAAGTGGTGAAGAGATGTCGTAATTTATTGAGTTTGCCTCTAGGAAACCCGTTTCTTCTGACGTAAGGGTGCGCATCCTCTATTGCGTTTTCAAAGTTTCAGAGCTATGCTGGAA
Unit14550	-	variant_Unit14550_9_guide_chr16_+_529046	GAGTTACTGTCTGTTTTCCTCTTTGAAAACGGTGTGACTTCGCCCTTTCGATGGGAGGAGGTAAAGCTCAAATTTACAGAATCATCCAAGAAAATTTCAAGCTGCCTACAAAGTCAAGATAGGAAACCCGTTTCTTCTGACGTAAGGGTGCGCAGGAGGAGGTAAAGCTCAAATGTTTCAGAGCTATGCTGGAA
Unit4925	+	variant_Unit4925_0_guide_chr07_+_368654	GAGTTACTGTCTGTTTTCCTATTTTCGAGTTCAACGTCAGAGGCCGCAACGGAAAATTCTCGACTATCTTCAAGGTATCGAAGTTATTACTATATTCAGCCTGTTCGTTCTCAGATTCTTAGGAAACCCGTTTCTTCTGACGTAAGGGTGCGCAAAATTCTCGACTATCTTCAAGTTTCAGAGCTATGCTGGAA
Unit14208	-	variant_Unit14208_15_guide_chr16_+_313365	GAGTTACTGTCTGTTTTCCTAGCTGCTCGTGTTGCTGCCAAGATCGCTGCTTTGGCTGGTCAACAATAAATTTAGATATATAACGTCATTTTGAGATATTTTAAATAAAGCTATCTTCACAGGAAACCCGTTTCTTCTGACGTAAGGGTGCGCAGGCTGGTCAACAATAAATTAGTTTCAGAGCTATGCTGGAA
Unit3680	+	variant_Unit3680_0_guide_chr05_+_574228	GAGTTACTGTCTGTTTTCCTCACAATATAAGCTCTCACTGTGCTCATACACTGCTTCGATAATAAAAACCAAAGGTTTCTACTAAAACATAGCAAGCCTCACAAGATATAGAGATCATACAGGAAACCCGTTTCTTCTGACGTAAGGGTGCGCACTTCGATAATAAAAACCAAAGTTTCAGAGCTATGCTGGAA
Unit8758	-	variant_Unit8758_6_guide_chr11_+_86527	GAGTTACTGTCTGTTTTCCTCCATTATGCAACCATAAGAGGAGGCTGGATATGAATTATTTATTGCCAATATTAGAGCATATACCGTTGATTTTGAAGAGCCAATTGCTCCAAATTTTGGAGGAAACCCGTTTCTTCTGACGTAAGGGTGCGCAAATTATTTATTGCCAATATAGTTTCAGAGCTATGCTGGAA
Unit12076	-	variant_Unit12076_3_guide_chr14_-_252114	GAGTTACTGTCTGTTTTCCTACAGGTAAGTGGGACATGTTTTCCCGACGATTTGGTCACGAGAGCGAATTGAATGTAATAATCTCACCATCCGATTCTCTGGGTTGCGGTAATTGCTGATAGGAAACCCGTTTCTTCTGACGTAAGGGTGCGCAGGTCACGAGAGCGAATTGAAGTTTCAGAGCTATGCTGGAA
Unit4578	-	variant_Unit4578_0_guide_chr06_-_63108	GAGTTACTGTCTGTTTTCCTTGTACATATACATATACATATATACATTTTGAATTACATACTTCAGTAGGGAAGGTATAAATTTTTTCGTACGGTAATATTTTAAAGATATTTAATTAGTAGGAAACCCGTTTCTTCTGACGTAAGGGTGCGCATTACATACTTCAGTAGGGAAGTTTCAGAGCTATGCTGGAA
Unit13294	-	variant_Unit13294_0_guide_chr15_+_851520	GAGTTACTGTCTGTTTTCCTACATCCGAAGCCACATTATGAGTACAAAAGAGGCTGACGTTAATAGGAACTCTGGTGTAATTTTGCTTCACTTTTCTGAATTCAAATGGAAATAGAAGTAAGGAAACCCGTTTCTTCTGACGTAAGGGTGCGCACTGACGTTAATAGGAACTCAGTTTCAGAGCTATGCTGGAA
Unit1609	+	variant_Unit1609_0_guide_chr04_+_88927	GAGTTACTGTCTGTTTTCCTTAACAAATGCATATATATTAAGAAGTAGTTCAAACGTATTCTGTTGACTGGCAGGTCCTTTCCTTCTTGTTGTGATTATATAAAACAGTATAAGCTGTTTAGGAAACCCGTTTCTTCTGACGTAAGGGTGCGCAACGTATTCTGTTGACTGGCAGTTTCAGAGCTATGCTGGAA
Unit13053	-	variant_Unit13053_0_guide_chr15_-_922412	GAGTTACTGTCTGTTTTCCTCCCTCGTTTTGAAAGAAAAGCCAGTAAATAGAAGTGGGAAAACGGCGTTAAGAGGAATTTGTTGGATTTTCAACTAAAAGAAATACTCATTTCATCAGCAAGGAAACCCGTTTCTTCTGACGTAAGGGTGCGCAGTGGGAAAACGGCGTTAATGGTTTCAGAGCTATGCTGGAA
Unit5065	+	variant_Unit5065_9_guide_chr07_-_1087517	GAGTTACTGTCTGTTTTCCTTCTATCTCTAGTAGTGTTAGAATAACATTCTGTGATAGGTGAGAGGAATCGCAATTATACTAACATAGATGAGTACCGCTTCTGTGATATTTGCTCCGTTAGGAAACCCGTTTCTTCTGACGTAAGGGTGCGCAGATAGGTGAGAGGAATCGCAGTTTCAGAGCTATGCTGGAA
Unit4703	+	variant_Unit4703_0_guide_chr07_+_443152	GAGTTACTGTCTGTTTTCCTTGGAGTTTCTCGCGGGGCCCGGCCGCTACAGGTTTCCTGAGAAGCTATTATAAGGCAACTACATTCATCAACACTCCATAAAATCCTATCGAGTTACACTAGGAAACCCGTTTCTTCTGACGTAAGGGTGCGCATTCCTGAGAAGCTATTATAAGTTTCAGAGCTATGCTGGAA
Unit724	-	variant_Unit724_12_guide_chr02_-_441084	GAGTTACTGTCTGTTTTCCTCAACAACCATAGTGGGATGATCTGGTCGACTGCATGGTTGATTTGTAATCTATAGGTATCAACGTACTTCCTTTGGATGGAATGCCTTATACTTGGAAGTAGGAAACCCGTTTCTTCTGACGTAAGGGTGCGCATGGTTGATTTGACTGTCTATGTTTCAGAGCTATGCTGGAA
Unit4470	-	variant_Unit4470_0_guide_chr06_-_38210	GAGTTACTGTCTGTTTTCCTATTACTAGCAACATAATTGACCATTTATACATTTAGTTTGAACATCATCACAAGGTGTATAACAAAAATTGGTACTGAACCATGATATAACAAACTTCTGAGGAAACCCGTTTCTTCTGACGTAAGGGTGCGCATAGTTTGAACATCATCACAAGTTTCAGAGCTATGCTGGAA
Unit12811	-	variant_Unit12811_21_guide_chr15_-_1089364	GAGTTACTGTCTGTTTTCCTAGGGGAAGAAGTGCATAGAGATCTAATGAAGTGGGAAGATGAATATTAACCTGCGGTATTGCTTATGAATATACTTCTGATGGAAATCCATATGGCCTTCAGGAAACCCGTTTCTTCTGACGTAAGGGTGCGCAGAAGATGAATATGAGACCTGGTTTCAGAGCTATGCTGGAA
Unit14390	-	variant_Unit14390_0_guide_chr16_-_394266	GAGTTACTGTCTGTTTTCCTAACAATTTATATACATACATAACATATACGTACATATATTTTGAAGATTCAAAGGATGACACAAAATCACTCCTTAGTTATTCTTTTTTGTTTCATCATCAGGAAACCCGTTTCTTCTGACGTAAGGGTGCGCAATATATTTTGAAGATTCAAAGTTTCAGAGCTATGCTGGAA
Unit13968	+	variant_Unit13968_0_guide_chr16_+_447387	GAGTTACTGTCTGTTTTCCTAACTAGGTTCCAGTAACACTTAATGTAGTGGCCTTATCAATATTAAGAAAGGAGGTAACCTCTAATATATCACTGCCATGTAATGAACTTCTATATTTCAAGGAAACCCGTTTCTTCTGACGTAAGGGTGCGCATTATCAATATTAAGAAAGGAGTTTCAGAGCTATGCTGGAA
Unit3812	+	variant_Unit3812_3_guide_chr05_+_38043	GAGTTACTGTCTGTTTTCCTAGAGGAACTGGAGTAATCGTATCTCGGGAATACATAGAGGTGCGTATTCATAATGTAACTCTATCACTTGTTGCCTGTATCTCCGAATAGGACTGATAAGAGGAAACCCGTTTCTTCTGACGTAAGGGTGCGCAATAGAGGTGCGTATTCATAAGTTTCAGAGCTATGCTGGAA
Unit13761	+	variant_Unit13761_0_guide_chr16_+_454889	GAGTTACTGTCTGTTTTCCTTGAAAGTCTAAACCAAACAATTGAAAGCCGAAACCGAAACGCGGAAAAGTAAAGGCACTCTTCGAGCGGCTACTAGTCGAGTGATTACATTTCTAAATTAAGGAAACCCGTTTCTTCTGACGTAAGGGTGCGCACCGAAACGCGGAAAAGTAAAGTTTCAGAGCTATGCTGGAA
Unit1261	+	variant_Unit1261_0_guide_chr03_+_153883	GAGTTACTGTCTGTTTTCCTGCGCTTATCCGATTCTGTTGGAATAAGTGGCTATCGATATTTACATCTTGATAGGTAGTAAGGATATAAATGCTTATATTGAATATTTGGAATAAGCATCAGGAAACCCGTTTCTTCTGACGTAAGGGTGCGCATCGATATTTACATCTTGATAGTTTCAGAGCTATGCTGGAA
Unit14564	-	variant_Unit14564_0_guide_chr16_-_482630	GAGTTACTGTCTGTTTTCCTGAGTTAAGAAACGCAGAAAAACAGCAAATATAAAGGACCAAGGCTAGAAGTTAGGAACACAGTATACTAAGAACGATCTTTAGCTACTTATGAAGCGCTCAGGAAACCCGTTTCTTCTGACGTAAGGGTGCGCAAGGACCAAGGCTAGAAGTTAGTTTCAGAGCTATGCTGGAA
Unit1385	+	variant_Unit1385_0_guide_chr03_+_283227	GAGTTACTGTCTGTTTTCCTGATTTACTTCTAGTCTATGTATAGATTTGTTAGAGACCGGTTTTAAGCTACAAGGCACGTTAAGATTAAGAAATGCATGAAGAGTCTCCCAGTAGATATAAGGAAACCCGTTTCTTCTGACGTAAGGGTGCGCAAGACCGGTTTTAAGCTACAAGTTTCAGAGCTATGCTGGAA
Unit3076	-	variant_Unit3076_12_guide_chr04_+_837677	GAGTTACTGTCTGTTTTCCTATAGCACTCTTTGTAGCATTATTACCAATTTTTATACTATGAAGTAAGGTCTTTAAAGCAAGAACATTGTTAACAAATAGCTTTTATGACCTAATCATTAAGGAAACCCGTTTCTTCTGACGTAAGGGTGCGCAATACTATGAAGTAAGGTCTTGTTTCAGAGCTATGCTGGAA
Unit1366	+	variant_Unit1366_0_guide_chr03_-_186454	GAGTTACTGTCTGTTTTCCTAGAGCATGCTTTCTTTTACTTAAAATATTTATGGCAAATAGGAAAAATACTTTGGAATAACGAACTAGTTATGTAAAACTATGCTTATTCTCAAATAGAAAGGAAACCCGTTTCTTCTGACGTAAGGGTGCGCAGCAAATAGGAAAAATACATTGTTTCAGAGCTATGCTGGAA
Unit13939	+	variant_Unit13939_0_guide_chr16_+_307695	GAGTTACTGTCTGTTTTCCTTTTTTCATCCTCCCACTTCCCCCTTATATATTTGTTTTCCCATGTGTGGTATAGGCATCATTATTATATAAATATTCTTTAGTTGTAAAAGGCTGTTTTAAGGAAACCCGTTTCTTCTGACGTAAGGGTGCGCAGTTTTCCCATGTGTGGTATAGTTTCAGAGCTATGCTGGAA
Unit14610	-	variant_Unit14610_0_guide_chr16_-_274088	GAGTTACTGTCTGTTTTCCTACACTAAGAAAAAACAAAAACTTACTTATTGGTTCGCTCAGCACCTACCTAGAGGTACTTTTAGGATGATACTGTATTATCTACCGCGGTATCGGCAACTAGGAAACCCGTTTCTTCTGACGTAAGGGTGCGCATCGCTCAGCACCTACCTAGAGTTTCAGAGCTATGCTGGAA
Unit5660	-	variant_Unit5660_0_guide_chr07_-_325942	GAGTTACTGTCTGTTTTCCTTATGGGGTCACAATTATTATCGCACACAATTTTGGTGGCGTTGAAATTGAGCCGGAATTTGCCCCAGTGCTATAGGTGTTTTACTTAACACATAATTTCTAGGAAACCCGTTTCTTCTGACGTAAGGGTGCGCAGGTGGCGTTGAAATTGATGCGTTTCAGAGCTATGCTGGAA
Unit5841	-	variant_Unit5841_6_guide_chr07_+_509356	GAGTTACTGTCTGTTTTCCTTACTTACAATTCATAATCGGAGTCGGAGTCGGACATTTTATCAGTGATTCTTTTATTTCATTAAGATGTAAAGTGACTGATTAGTATATTAGTCAAGATTAGGAAACCCGTTTCTTCTGACGTAAGGGTGCGCACATTTTATCAGTGATTCTTTGTTTCAGAGCTATGCTGGAA
Unit14272	-	variant_Unit14272_0_guide_chr16_-_70869	GAGTTACTGTCTGTTTTCCTTGTTAAGTACAAGTTTTAGCCTCAAACGACTAACGATTATACAAATCGAGTACGGTGAAATACTCTCCCGTAAGATGCTGGGAAATCCAGCAGGTTGCCTAGGAAACCCGTTTCTTCTGACGTAAGGGTGCGCACGATTATACAAATCGATGTAGTTTCAGAGCTATGCTGGAA
Unit4530	-	variant_Unit4530_3_guide_chr06_-_266000	GAGTTACTGTCTGTTTTCCTTTTTCTCTCTATATAACACAACTCAGCATCTTAGTCTTTAAAAATGTAATTCATGGAATGATCAATAATGCACTTAACTGGTGAGGCTACTTTAAGGTCAAGGAAACCCGTTTCTTCTGACGTAAGGGTGCGCATCTTTAAAAATGGTTATTCAGTTTCAGAGCTATGCTGGAA
Unit1367	+	variant_Unit1367_0_guide_chr03_-_194376	GAGTTACTGTCTGTTTTCCTATATGACAAGTTGCTTCCTGTCTTTATGGTCTGAGAGCAGTAAAAAAGCTTCTGGTAACTTTATTAACATACCGCAAACAAAGCTTTGCAACGCAAATTTAGGAAACCCGTTTCTTCTGACGTAAGGGTGCGCAAGAGCAGTAAAAAAGCTTCAGTTTCAGAGCTATGCTGGAA
Unit14666	+	variant_Unit14666_3_guide_chrm_+_92494	GAGTTACTGTCTGTTTTCCTAATATGTCCTTATAGCTTATCGGTTAAAGCATCTCACTGTTAATGAGAATAGATGTAACAATTCCTATTAAGGACGATAATAATATATATATATTTTAATAGGAAACCCGTTTCTTCTGACGTAAGGGTGCGCATCACTGTTAATGAGAATAGAGTTTCAGAGCTATGCTGGAA
Unit2919	-	variant_Unit2919_0_guide_chr04_-_82343	GAGTTACTGTCTGTTTTCCTTATAAAAAAAGATGGAGAGGGAAAGAGCCACCAATTACATCGGCGAAAGGTGAGGTGTAAAGTAACGGCAACCAAAAACAATTATGGATGGAAAACTTGGAGGAAACCCGTTTCTTCTGACGTAAGGGTGCGCAATTACATCGGCGAAAGGTGAGTTTCAGAGCTATGCTGGAA
Unit116	-	variant_Unit116_3_guide_chr01_+_40513	GAGTTACTGTCTGTTTTCCTACATAAACAGTTAATGACTTCTGACTTTGAGCCGTTCGAACTCAGTTATATAAATTACATACATAGGCCACACACACACACACACACACACACACACACAAGGAAACCCGTTTCTTCTGACGTAAGGGTGCGCAGTTCGAACTCAGTTATATAAGTTTCAGAGCTATGCTGGAA
Unit12886	-	variant_Unit12886_9_guide_chr15_+_771715	GAGTTACTGTCTGTTTTCCTACAATAGAATCATGGTGACTCGGATATATGCAGTATGCTGTGTATCTGTATTTAGGTGTACATATATAAACATCTGACCACTATAAAGTTGCAGTCATAAAGGAAACCCGTTTCTTCTGACGTAAGGGTGCGCATATGCTGTGTATCTGTATTAGTTTCAGAGCTATGCTGGAA
Unit8183	+	variant_Unit8183_6_guide_chr11_-_474400	GAGTTACTGTCTGTTTTCCTGAAACTGATAAGAGATCTTGAGCGTATTTTGATTTATCTAGCCTTATAGTAATTAAATCATATCAAGTAGTTGATAAAAAGAAATGTATTGGTTATATTGAGGAAACCCGTTTCTTCTGACGTAAGGGTGCGCATTATCTAGCCTTATAGTAAAGTTTCAGAGCTATGCTGGAA
Unit7145	+	variant_Unit7145_3_guide_chr10_+_300070	GAGTTACTGTCTGTTTTCCTACATAAATACGTATATCTCCAGAAAATGCCCAGTGGAGTGGATGAATACCTGATGTAAATATTACTACATTATTGAAAACGTTTACCAAAAGTTTCGTTAAGGAAACCCGTTTCTTCTGACGTAAGGGTGCGCATGGAGTGGATGAATACCTGAGTTTCAGAGCTATGCTGGAA
Unit13144	-	variant_Unit13144_0_guide_chr15_-_474013	GAGTTACTGTCTGTTTTCCTCTTGCCCGCGCGGCCTAGGTACCGGACAAACTGCGTCAAAGAACGATGCAGGTGGCATTCATATGTACATGATCGCGATCTTGAACATACTCGTTGTATAAGGAAACCCGTTTCTTCTGACGTAAGGGTGCGCACGTCAAAGAACGATGCATGGGTTTCAGAGCTATGCTGGAA
Unit12650	+	variant_Unit12650_0_guide_chr15_-_387085	GAGTTACTGTCTGTTTTCCTGTGCCTTCTTGAAAAACAACTACAAGATCTTAACGTCACTGTATAGTGCCTTCGGTGAACAAAGACAGGTATTGGTACTAATTGACAGTAAATGACTTATAGGAAACCCGTTTCTTCTGACGTAAGGGTGCGCACGTCACTGTATAGTGCCATTGTTTCAGAGCTATGCTGGAA
Unit2060	+	variant_Unit2060_3_guide_chr04_-_604411	GAGTTACTGTCTGTTTTCCTATTCATATAAGGTTAGGCGACAAAGTCGATACAAGAAACGAAGCTCGCACTTTTACATGAGAGTATTTTGTGGCACCAAGATGGAATGGTTTTTTGATCCAGGAAACCCGTTTCTTCTGACGTAAGGGTGCGCAAGAAACGAAGCTCGCACTTTGTTTCAGAGCTATGCTGGAA
Unit12442	+	variant_Unit12442_0_guide_chr15_+_424037	GAGTTACTGTCTGTTTTCCTCAGTGATCTACATTAAGCTGAGGCGAAAACACTAAACGAGGAAAGTTATACGAGGCACAGGAACAAAATAGAAAGTATGTATGACGTTGAAGGCTGATTAAGGAAACCCGTTTCTTCTGACGTAAGGGTGCGCAAAACGAGGAAAGTTATACGAGTTTCAGAGCTATGCTGGAA
Unit2885	-	variant_Unit2885_0_guide_chr04_-_273104	GAGTTACTGTCTGTTTTCCTTTGTCTCCCCTCATATTGTTGTTGTTAAAATCTAAAAACGAATTCCATAAGATGGAAAAGAGTTAAAATTCAACACCAAAAAACAAGACGCATCAAGAAGAGGAAACCCGTTTCTTCTGACGTAAGGGTGCGCAAAAAACGAATTCCATAATGAGTTTCAGAGCTATGCTGGAA
Unit7514	-	variant_Unit7514_3_guide_chr10_+_755718	GAGTTACTGTCTGTTTTCCTTAGCCGTTACTCTGATGAGACCAAAGAAGGGCGGTATAACCTTTGCCCACATTTACATTTGCTGCAACTCCTCCAATTGATGGTACTCTTGTGAAGTACTAGGAAACCCGTTTCTTCTGACGTAAGGGTGCGCAGTATAACCTTTGCCCACATAGTTTCAGAGCTATGCTGGAA
Unit4977	+	variant_Unit4977_0_guide_chr07_+_625826	GAGTTACTGTCTGTTTTCCTAACTAAACAACATATACAATTACATCATTTTTCCCTACTTTCTTTTTCTGTAAGGTTCATCGAAGCATTTTTAAGGGTGCCCTGAAGACTATTGTTAAAAAGGAAACCCGTTTCTTCTGACGTAAGGGTGCGCACCTACTTTCTTTTTCTGTAAGTTTCAGAGCTATGCTGGAA
Unit5197	+	variant_Unit5197_0_guide_chr07_+_626013	GAGTTACTGTCTGTTTTCCTACTTAAGAAAACGCCAAGGTTAAGAAGGCCTTGAGAATATTGATTAAGGCGCAGGAGCACAGGTAAACGCGAAAGACGTTTTGTACTTTCTTTTACTGAGAGGAAACCCGTTTCTTCTGACGTAAGGGTGCGCAAGAATATTGATTAAGGCGCAGTTTCAGAGCTATGCTGGAA
Unit12650	+	variant_Unit12650_0_guide_chr15_+_387081	GAGTTACTGTCTGTTTTCCTTAGATAAGTCATTTACTGTCAATTAGTACCAATACCTGTCTTTGTTCACCGAAGGCACTATACAGTGACGTTAAGATCTTGTAGTTGTTTTTCAAGAAGGAGGAAACCCGTTTCTTCTGACGTAAGGGTGCGCAACCTGTCTTTGTTCACCGAAGTTTCAGAGCTATGCTGGAA
Unit4179	-	variant_Unit4179_0_guide_chr05_-_432373	GAGTTACTGTCTGTTTTCCTTCTCCATTCCGGGAACGCAGGGAACAGTGAATTCACACTGCCAAACACCTAGAGGTTATTGTATACATATTATCCATAAACACCTCTGTGCTTGCAGCAAAGGAAACCCGTTTCTTCTGACGTAAGGGTGCGCACACACTGCCAAACACCTATGGTTTCAGAGCTATGCTGGAA
Unit10108	+	variant_Unit10108_3_guide_chr13_-_512466	GAGTTACTGTCTGTTTTCCTAAGATGAATATTTGCTGATAGATGACTAGGAATCTATTCAGGATGTAACTTATTACATATGTATTTCAGGATAGAATATCGCTCGATGAATTCCTGTACAAGGAAACCCGTTTCTTCTGACGTAAGGGTGCGCACTATTCAGGATGTAACTTAAGTTTCAGAGCTATGCTGGAA
Unit12084	-	variant_Unit12084_3_guide_chr14_+_218272	GAGTTACTGTCTGTTTTCCTGGCAGGCAACATGCTTTACAAACAGGCAAATTTTGTCTCTTAATCCTGTGAATTACATCGTATATTCAGTGCTTTTTGAAATTTCGAAAATAGTCGCTTTAGGAAACCCGTTTCTTCTGACGTAAGGGTGCGCATGTCTCTTAATCCTGTGAAGGTTTCAGAGCTATGCTGGAA
Unit5069	+	variant_Unit5069_3_guide_chr07_-_23257	GAGTTACTGTCTGTTTTCCTTTTTTGCTATTACTAAAGAATAAATAACTATAAAATATGAAATAGAATCTATATTTACATGCAGAATTTCGCTTTGGTTTAAGCCCACTTACCGATCAAAAGGAAACCCGTTTCTTCTGACGTAAGGGTGCGCAAATATGAAATAGAATCTATAGTTTCAGAGCTATGCTGGAA
Unit248	+	variant_Unit248_3_guide_chr02_+_357121	GAGTTACTGTCTGTTTTCCTAGAGAACATTTCAGGCATAAGAGTTATCTGGGAGGGCGAACATTCGAAATTGATGTAAATTCACATTTCCTATCTTTAGCTAGAATAGTTGACATCAAGTAGGAAACCCGTTTCTTCTGACGTAAGGGTGCGCAGGGCGAACATTCGAAATTGAGTTTCAGAGCTATGCTGGAA
Unit4993	+	variant_Unit4993_3_guide_chr07_+_704948	GAGTTACTGTCTGTTTTCCTTGAAATAAACATTAATAGTTACTAAAGGGTTCACAGCAACTATGTAAGAACAAAGGTCACACAAATGATATCCCTTGTGTTCAATTACTGCTAATTATCTAGGAAACCCGTTTCTTCTGACGTAAGGGTGCGCAAGCAACTATGAGAGGAACAAGTTTCAGAGCTATGCTGGAA
Unit3735	+	variant_Unit3735_6_guide_chr05_+_246690	GAGTTACTGTCTGTTTTCCTATCATACAGAGGAAAACATTAAGGAAGGAGAGTCAAACTAATGTACTAAAATTTGGATCTCTTATAAGAAGTATGCGCAATACTTTTACTCATCATATAGAGGAAACCCGTTTCTTCTGACGTAAGGGTGCGCAAAACTAATGTACTGGGAATTGTTTCAGAGCTATGCTGGAA
Unit13360	-	variant_Unit13360_0_guide_chr15_+_513732	GAGTTACTGTCTGTTTTCCTAAAAAATTAGGACTTCTTCTGGTCGCCGTGTTTACTGTGTATGTGTTCTTTCTGGAGCTCAGTATGCGAGAGGCTCTGCCCCAAGCCCAAAGTACAGTACAGGAAACCCGTTTCTTCTGACGTAAGGGTGCGCAACTGTGTATGTGTTCTTTCAGTTTCAGAGCTATGCTGGAA
Unit5159	+	variant_Unit5159_0_guide_chr07_-_490570	GAGTTACTGTCTGTTTTCCTTCCTGCTCAGCTCTTCTATAATACTTTAAAGATCTCTTCTCGTTTGCTCCTTTGGAAGTCTCGCTTACGTTTATGCGCCCATACAGACACTCATGATACAAGGAAACCCGTTTCTTCTGACGTAAGGGTGCGCACTCTTCTCGTTTGCTCCATTGTTTCAGAGCTATGCTGGAA
Unit12514	+	variant_Unit12514_0_guide_chr15_+_766028	GAGTTACTGTCTGTTTTCCTGCCCGGGCCAAAGCAAATACTTTTATCAATTTCCACTGGGGTTCCAGAGTTTAGGTATCATAACACATAGTGAATTGCACAGTCCTGCTTGAACACTTAAAGGAAACCCGTTTCTTCTGACGTAAGGGTGCGCACACTGGGGTTCCAGAGTTTAGTTTCAGAGCTATGCTGGAA
Unit5159	+	variant_Unit5159_0_guide_chr07_+_490566	GAGTTACTGTCTGTTTTCCTGTGTGTATCATGAGTGTCTGTATGGGCGCATAAACGTAAGCGAGACTTCCAAAGGAGCAAACGAGAAGAGATCTTTAAAGTATTATAGAAGAGCTGAGCAAGGAAACCCGTTTCTTCTGACGTAAGGGTGCGCAACGTAAGCGAGACTTCCAAAGTTTCAGAGCTATGCTGGAA
Unit13309	-	variant_Unit13309_0_guide_chr15_-_790674	GAGTTACTGTCTGTTTTCCTAGTTGCGTTTTTATCTAATGGATTTATTTTCGTGATGAGCCAATGATCTGTAAGGAGAAGATTTGACTATAAACTTCGCCACCCCCAATCACGTAGATTCAGGAAACCCGTTTCTTCTGACGTAAGGGTGCGCAGATGAGCCAATGATCTGTAAGTTTCAGAGCTATGCTGGAA
Unit1245	+	variant_Unit1245_0_guide_chr03_+_58099	GAGTTACTGTCTGTTTTCCTAGCAGGTGGTTTAAGAATTGCGCAGGGAGAAGAAAAAATATCATATCTCATGAGGTAGCCACTTAGACAGAGAGAAAACGAAGTGAGAAGAGGCTAGTATAGGAAACCCGTTTCTTCTGACGTAAGGGTGCGCAAAAAATATCATATCTCATGAGTTTCAGAGCTATGCTGGAA
Unit7288	+	variant_Unit7288_3_guide_chr10_+_300155	GAGTTACTGTCTGTTTTCCTACCAAAAGTTTCGTTACTGTATAAAAAAATTGGGGTATATAGGCGGGTATATATGTAATACTTAGTGAACGAGGAACTGCTGAAGCAGAAAAATCCTCGTAGGAAACCCGTTTCTTCTGACGTAAGGGTGCGCAGGTATATAGGCGGGTATATAGTTTCAGAGCTATGCTGGAA
Unit1634	+	variant_Unit1634_0_guide_chr04_+_207121	GAGTTACTGTCTGTTTTCCTCCGCACAATGATTCGAAGACATGACTGTGAAGTGTTTTGGTTGACATTTAATAGGTTTCATGTAAGAGATCCCAGAGCTACGGACTTGGCTTTTTCTTCCAGGAAACCCGTTTCTTCTGACGTAAGGGTGCGCAGTTTTGGTTGACATTTAATAGTTTCAGAGCTATGCTGGAA
Unit13346	-	variant_Unit13346_0_guide_chr15_-_597067	GAGTTACTGTCTGTTTTCCTTATATAAGTAATCAAATTCACTGATAGGGTGAGCGCAAGAATTACTAAGTGTTGGTAACTAAAGAGTAGAGGATAGTACTGATGAATATTAAAATATGGAAGGAAACCCGTTTCTTCTGACGTAAGGGTGCGCACGCAAGAATTACTAATGTGTGTTTCAGAGCTATGCTGGAA
Unit11772	-	variant_Unit11772_3_guide_chr14_+_355539	GAGTTACTGTCTGTTTTCCTTAACCATTATTTTACAAAATTTCCACGCAACAGCTTTTATTTTCGTTCGTAATAGTTACATACTTCCCATTAAAGCAGTATGATTGTTTTATACACCTTTAGGAAACCCGTTTCTTCTGACGTAAGGGTGCGCACTTTTATTTTCGTTCGTAATGTTTCAGAGCTATGCTGGAA
Unit8443	-	variant_Unit8443_3_guide_chr11_+_310460	GAGTTACTGTCTGTTTTCCTCATATTCAATCAAAGTTCAAATTCGACCAAAATAAATCACAGATTAATGTTGTTACATATGTTGAAAATTCAAAGAATTTGGTGGAGAAAGAGGCCAAGAAGGAAACCCGTTTCTTCTGACGTAAGGGTGCGCAAAATCACAGATTAATGTTGAGTTTCAGAGCTATGCTGGAA
Unit14369	-	variant_Unit14369_3_guide_chr16_+_515167	GAGTTACTGTCTGTTTTCCTACTTCTCAGTGGAGAAGTGGACCTAATGGAAATGTTGAGCTATGTAGTCGATTTACATAGCATACAGGAAAAAAATGGAGAAAAAAATACGATCGCAACAAGGAAACCCGTTTCTTCTGACGTAAGGGTGCGCAGTTGAGCTATGTAGTCGATGGTTTCAGAGCTATGCTGGAA
Unit8855	+	variant_Unit8855_3_guide_chr12_+_538159	GAGTTACTGTCTGTTTTCCTTAAAAAGAGTTCTAATTAGCCAATTGGCAAGAAAGCTCGATGAAGAATCATTATGTAATAGAAATCAGATTTCCTTACTTTACAAGTTCTCTCACGCAAGAGGAAACCCGTTTCTTCTGACGTAAGGGTGCGCAAGCTCGATGAAGAATCATTAGTTTCAGAGCTATGCTGGAA
Unit40	+	variant_Unit40_3_guide_chr01_+_79151	GAGTTACTGTCTGTTTTCCTACCGTAAATTACCTTTATTACTTGCATGATTATTATTAGCAGAGCATGTAGTATGTAATCAAGACCGATATGATACACACCAAAGACGTAGGCACCGGCGAGGAAACCCGTTTCTTCTGACGTAAGGGTGCGCATATTAGCAGAGCATGTAGTAGTTTCAGAGCTATGCTGGAA
Unit13344	-	variant_Unit13344_0_guide_chr15_-_601401	GAGTTACTGTCTGTTTTCCTTTGCTTCATGTATTTAACGTCTTCACTGACCACCTTCGCTGCACTAAATCGTAGGTACCATAGCATTAATCTTTTTGAATCAGAGAAGGTTTTCCAATGAAGGAAACCCGTTTCTTCTGACGTAAGGGTGCGCACTTCGCTGCACTAAATCGTAGTTTCAGAGCTATGCTGGAA
Unit13144	-	variant_Unit13144_0_guide_chr15_-_474016	GAGTTACTGTCTGTTTTCCTTACCTTGCCCGCGCGGCCTAGGTACCGGACAAACTGCGTCAAAGAACGATGCAGGTGGCATTCATATGTACATGATCGCGATCTTGAACATACTCGTTGTAGGAAACCCGTTTCTTCTGACGTAAGGGTGCGCACTGCGTCAAAGAACGATGCAGTTTCAGAGCTATGCTGGAA
Unit13361	-	variant_Unit13361_0_guide_chr15_-_513606	GAGTTACTGTCTGTTTTCCTTCATAATCTTCGCCATTTTGGTTATTGACTCTATCCCTTAAAAACTCTTCTGAGGAGTACTTTACTTCGATTGCTTAACGAAATCTTTGTGAGGAAAAAGAGGAAACCCGTTTCTTCTGACGTAAGGGTGCGCATCCCTTAAAAACTCTTCTGAGTTTCAGAGCTATGCTGGAA
Unit14389	-	variant_Unit14389_3_guide_chr16_-_394497	GAGTTACTGTCTGTTTTCCTTATATTTAAGTAAATAATTGTTTATACTATTCATTTATTAATTCCTTTTATGATGTAATAACTGCTGCATGTGTTTTCAGAAGAAAGATATTTTACGCCAAGGAAACCCGTTTCTTCTGACGTAAGGGTGCGCATTTATTAATTCCTTTTATGAGTTTCAGAGCTATGCTGGAA
Unit14452	-	variant_Unit14452_3_guide_chr16_-_140775	GAGTTACTGTCTGTTTTCCTTGCAAGGAAAAGGAAGAGAGCTTGGTCAGCACCCAGGACAGAAGGCAAGAAGATGTAACTTTAAAGTGTCAGGTCTTTAGCAGGTGCGTAGGAAACGCATAGGAAACCCGTTTCTTCTGACGTAAGGGTGCGCACAGGACAGAAGGCAAGAAGAGTTTCAGAGCTATGCTGGAA
Unit10981	-	variant_Unit10981_0_guide_chr13_-_127626	GAGTTACTGTCTGTTTTCCTGGCAAAAAAAGCGTTATCTTCTTTCTGTTCCTATTTCACTGAGTGCTACTGGAGGTCGTCAAGAAAGGTGAAGAAATCTTCAAAGCAATAAGAATTCAGAAGGAAACCCGTTTCTTCTGACGTAAGGGTGCGCATTTCACTGAGTGCTACTGGAGTTTCAGAGCTATGCTGGAA
Unit1647	+	variant_Unit1647_9_guide_chr04_-_252273	GAGTTACTGTCTGTTTTCCTAAATTCACCAGTCTCAAGAATAAGAGGGTTCGCTGAATGGATACAAACACTAGAGTTAGTGTTTCATCAGCGAGACAATGATTTTGTAATTTCTTGCTTTAGGAAACCCGTTTCTTCTGACGTAAGGGTGCGCATGAATGGATACAAACACTAGGTTTCAGAGCTATGCTGGAA
Unit5637	-	variant_Unit5637_0_guide_chr07_+_444929	GAGTTACTGTCTGTTTTCCTTCTCGCATCCTTTATCACATTTTTACAATAGTGGCTAGCTATCTTTTTCTGTTAGGCACACCCGTATTCTCATGCAAGATCAAACAAAAAATGGTAAAGTAGGAAACCCGTTTCTTCTGACGTAAGGGTGCGCACTAGCTATCTTTTTCATGTTGTTTCAGAGCTATGCTGGAA
Unit8581	-	variant_Unit8581_0_guide_chr11_-_308202	GAGTTACTGTCTGTTTTCCTTAGAAGATCTGAAGAAATTAGAAGAACTAAGCTCGACTAGCCTAATAGGAAAAGGTGTCCCTTATTTAACCTGAGAAACCAATATTTCGTAGTATCTTCTAGGAAACCCGTTTCTTCTGACGTAAGGGTGCGCACGACTAGCCTAATAGGAAAAGTTTCAGAGCTATGCTGGAA
Unit7799	-	variant_Unit7799_0_guide_chr10_-_748375	GAGTTACTGTCTGTTTTCCTATTACGCAAATGAAAGGCTAATTACAAGCGTCCAAGCATTAAGCACTAGTATTGGTATGCGCAACAAGTGCATATATATTTATCTGTCATTTACTGTTTTAGGAAACCCGTTTCTTCTGACGTAAGGGTGCGCAAAGCATTAAGCACTATGTATGTTTCAGAGCTATGCTGGAA
Unit12746	+	variant_Unit12746_15_guide_chr15_-_810374	GAGTTACTGTCTGTTTTCCTAAAAAGGCGTAAATTAAGGGTTTTACTACCTGTCCCAGGCCGACTTCCCAGCAAGTTATGATTCTAACTTCATATAGATATTTAGAGTAAGTAAAGTTATAGGAAACCCGTTTCTTCTGACGTAAGGGTGCGCACCCAGGCCGACTTCCCAGCAGTTTCAGAGCTATGCTGGAA
Unit6373	-	variant_Unit6373_0_guide_chr08_+_519184	GAGTTACTGTCTGTTTTCCTGAATGATCTTACTGATAGAGGCCAGGCGGTTGATACTTTGTGCAGATTTCTACCGGCTGTCGCTATTATTACTGATGAATTGGCTCTCTTTTTGTTTAATAGGAAACCCGTTTCTTCTGACGTAAGGGTGCGCAACTTTGTGCAGATTTCATACGTTTCAGAGCTATGCTGGAA
Unit4977	+	variant_Unit4977_15_guide_chr07_+_625847	GAGTTACTGTCTGTTTTCCTTACATCATTTTTCCCTACTTTCTTTTTCTGTAATGGTTCATCGAAGCTAATTAAGGGTGCCCTGAAGACTATTGTTAAAAAAAGGTACCGCATACATTCGAGGAAACCCGTTTCTTCTGACGTAAGGGTGCGCAGGTTCATCGAAGCATTTTTAGTTTCAGAGCTATGCTGGAA
Unit1193	-	variant_Unit1193_0_guide_chr02_+_166284	GAGTTACTGTCTGTTTTCCTCCCATATGTTCACTAAATATAAAACTGATTATTCTCTCCTCTATATTGTCTCTCGGCAGAAAAGCTACTTTTAAATAAGTTTTAAACACCAGTTTTCTGCAGGAAACCCGTTTCTTCTGACGTAAGGGTGCGCATCTCCTCTATATTGTCATCTGTTTCAGAGCTATGCTGGAA
Unit9928	-	variant_Unit9928_0_guide_chr12_+_239554	GAGTTACTGTCTGTTTTCCTTTGAAGGGAAATAAAAAAGAAATTGAGGCTGTACAGAGTGTTAATCTTCCTAACGGATACCACCAAACGTTTTTACCCTAAACTTAAATTTTATTACTTAAGGAAACCCGTTTCTTCTGACGTAAGGGTGCGCAAGAGTGTTAATCTTCCATAAGTTTCAGAGCTATGCTGGAA
Unit12776	+	variant_Unit12776_0_guide_chr15_+_946501	GAGTTACTGTCTGTTTTCCTTATGCAAAATTAGTTAACTATTGTTCAGAGGTTTACGCCATGTTGCTAAAGTTTGGTGAAACTAAAAGACTAGCTCAATAATCAAGACAATAAATAATGCAGGAAACCCGTTTCTTCTGACGTAAGGGTGCGCAACGCCATGTTGCTAAATGTTGTTTCAGAGCTATGCTGGAA
Unit6892	-	variant_Unit6892_0_guide_chr09_+_164299	GAGTTACTGTCTGTTTTCCTTTTCATATATTCCGTGTTTGGGGTATAAGTAGATTGTTTTCATATATACGCTTTGGTCTTAGTTCAGTAGGTTGATTACTTAGTTCCTTGTACCTTCTTCAGGAAACCCGTTTCTTCTGACGTAAGGGTGCGCATGTTTTCATATATACGCATTGTTTCAGAGCTATGCTGGAA
Unit4092	-	variant_Unit4092_9_guide_chr05_+_309457	GAGTTACTGTCTGTTTTCCTATCAGGTCCTTATGATGACAGATTGGGGCCCACTTTGTTGTGCTTTTTCTTATTTATGCTGTCATTATCAACTTTATATTAAGATTGAAGTACAATGACGAGGAAACCCGTTTCTTCTGACGTAAGGGTGCGCATTTGTTGTGCTTTTTCTTATGTTTCAGAGCTATGCTGGAA
Unit6666	+	variant_Unit6666_0_guide_chr09_+_43199	GAGTTACTGTCTGTTTTCCTCTGATAATTAATGAAAATCAAGCTATGATCAAACAACTACTGGCTCTAATATAGGTTTCGGCTACATAATCTAATTGTCATATCTGTTATCTCGACATTCAGGAAACCCGTTTCTTCTGACGTAAGGGTGCGCACAACTACTGGCTCTAATATAGTTTCAGAGCTATGCTGGAA
Unit9469	-	variant_Unit9469_0_guide_chr12_+_425726	GAGTTACTGTCTGTTTTCCTTGTAAATACTAGTTAGTAGATGATAGTTGATTTCTATTCCAACATTTATACTTTGGGTAGTTCAGCTAGGGAAGGCCGGGTTTTGTCTCATGTTGTTCGTAGGAAACCCGTTTCTTCTGACGTAAGGGTGCGCATATTCCAACATTTATACATTGTTTCAGAGCTATGCTGGAA
Unit14317	-	variant_Unit14317_0_guide_chr16_+_734305	GAGTTACTGTCTGTTTTCCTTTAAACCACTATTCAGTCGGAACAATTGGTATATGATTAATAATTTTTAATCTAGGGGAGTCACACAGAAAGAAAATGGAAAAAGAAAAAAGGAACTCATAGGAAACCCGTTTCTTCTGACGTAAGGGTGCGCAGATTAATAATTTTTAATCATGTTTCAGAGCTATGCTGGAA
Unit6372	-	variant_Unit6372_9_guide_chr08_-_528007	GAGTTACTGTCTGTTTTCCTAAAAAGTACCGGTCCATGGTTCAGTGGTGGTGCTGATGAGACCTTAATAGTTGGGGTTCTGATAACAATCACAGTTTCATCAGTTAATTGACCGTTAGTAAGGAAACCCGTTTCTTCTGACGTAAGGGTGCGCAGATGAGACCTTCACTAGTTGGTTTCAGAGCTATGCTGGAA
Unit8293	+	variant_Unit8293_0_guide_chr11_+_308136	GAGTTACTGTCTGTTTTCCTTCATTTGGAGTTTATATTTTTTAGAAGCTCAAAGTTTGTTGGACTCATTACCAGGAAGAAAAAAAGAAGATACTACGAAATATTGGTTTCTCAGGTTAAAAGGAAACCCGTTTCTTCTGACGTAAGGGTGCGCAGTTTGTTGGACTCATTACCAGTTTCAGAGCTATGCTGGAA
Unit8711	-	variant_Unit8711_0_guide_chr11_-_290342	GAGTTACTGTCTGTTTTCCTAGCTTCCAGAAGAGGGACTTTTTGGAGTACTCGAAGTGACTTTTATCGAAGGAGGTTTAATCCCTTCTTGAACGGTCTTGCCACAAAAGACTCCTGTGATAGGAAACCCGTTTCTTCTGACGTAAGGGTGCGCAAAGTGACTTTTATCGAATGGGTTTCAGAGCTATGCTGGAA
Unit8711	-	variant_Unit8711_0_guide_chr11_-_290345	GAGTTACTGTCTGTTTTCCTGTCAGCTTCCAGAAGAGGGACTTTTTGGAGTACTCGAAGTGACTTTTATCGAAGGAGGTTTAATCCCTTCTTGAACGGTCTTGCCACAAAAGACTCCTGTAGGAAACCCGTTTCTTCTGACGTAAGGGTGCGCATCGAAGTGACTTTTATCGAAGTTTCAGAGCTATGCTGGAA
Unit2007	+	variant_Unit2007_36_guide_chr04_+_421654	GAGTTACTGTCTGTTTTCCTCATACTGAAATGACAACGTACTTGACTTTTCAGTATTTTCTTTTTTAACAGTCTGGTTATTTTTGAAAGCGCACGAAATATATGTAGGCAAGTATTTTCTAGGAAACCCGTTTCTTCTGACGTAAGGGTGCGCAATTTTCTTTTTCTCACAGTCGTTTCAGAGCTATGCTGGAA
Unit6041	+	variant_Unit6041_0_guide_chr08_+_550861	GAGTTACTGTCTGTTTTCCTTACTTTTAATGTCTTCCTATGCCCAAAAGAAGAAATCTTAAAGTTGCCTCACAGGAAATCACATGACCATGGCTTAGCCCTTCGTTTTAAATGCAAAATAAGGAAACCCGTTTCTTCTGACGTAAGGGTGCGCAAATCTTAAAGTTGCCTCACAGTTTCAGAGCTATGCTGGAA
Unit12401	+	variant_Unit12401_0_guide_chr15_+_253763	GAGTTACTGTCTGTTTTCCTTCACGCCCGCTTACAATATATATCATATATGAGGACGAACATTTACAGTAAGATGGAAGGCAATTTAAAAGCTGTCTGCGGAAACAAGTGCTATTGTTGCAGGAAACCCGTTTCTTCTGACGTAAGGGTGCGCAACGAACATTTACAGTAATGAGTTTCAGAGCTATGCTGGAA
Unit12810	-	variant_Unit12810_51_guide_chr15_-_1089387	GAGTTACTGTCTGTTTTCCTAAATGAAACTCATTCATATATTAGGGGAAGAAGTGCATAGAGATCTAATGAAGTAAAAGATGAATATGAGACCTGCGGTATTGCTTATGAATATACTTCTAGGAAACCCGTTTCTTCTGACGTAAGGGTGCGCATGCATAGAGATCTAATGAAGGTTTCAGAGCTATGCTGGAA
Unit8980	+	variant_Unit8980_0_guide_chr12_+_96683	GAGTTACTGTCTGTTTTCCTATATGGCTTTCACCCTCTTTACCTGTTTGAATCAGAAAAAAAATTACAACTAAGGTATGCAATTCATAAAGCATAGGCCAAAAGACCCTGATACAGATATAGGAAACCCGTTTCTTCTGACGTAAGGGTGCGCAAGAAAAAAAATTACAACTAAGTTTCAGAGCTATGCTGGAA
Unit9928	-	variant_Unit9928_0_guide_chr12_-_239557	GAGTTACTGTCTGTTTTCCTAAATAAGTAATAAAATTTAAGTTTAGGGTAAAAACGTTTGGTGGTATCCGTTAGGAAGATTAACACTCTGTACAGCCTCAATTTCTTTTTTATTTCCCTTAGGAAACCCGTTTCTTCTGACGTAAGGGTGCGCAACGTTTGGTGGTATCCGTTAGTTTCAGAGCTATGCTGGAA
Unit13921	+	variant_Unit13921_15_guide_chr16_-_225125	GAGTTACTGTCTGTTTTCCTCGGGGAATTTTTTTATCGGCAGAGCTGTTTAGACAAAGGATATAGATAGTATTTATGTTAGTACACACATTTCAACATAGTTATATTAGGAAGATTGCCAAGGAAACCCGTTTCTTCTGACGTAAGGGTGCGCACAAAGGATATAGATAGTATAGTTTCAGAGCTATGCTGGAA
Unit9475	-	variant_Unit9475_0_guide_chr12_+_396141	GAGTTACTGTCTGTTTTCCTAAGTACCCAATAAAAAAAGAAATTTTTGAGGAGACGTTCTTGCATTCAGGACTGGTATGTTTTTAATTTCGTTTCTTTAGTTCTCAGGCTCCTCAAAGTAAGGAAACCCGTTTCTTCTGACGTAAGGGTGCGCAACGTTCTTGCATTCAGGACAGTTTCAGAGCTATGCTGGAA
Unit6789	+	variant_Unit6789_0_guide_chr09_+_225969	GAGTTACTGTCTGTTTTCCTGCAGGCAAAGATTGCTAGGGAATTAAGGCTCAGCCAGTATAAACGACAGTAAAGGAATAAAAAAGGTTTATTTAGCAATACTATTGATATCGATATTTGCAGGAAACCCGTTTCTTCTGACGTAAGGGTGCGCACCAGTATAAACGACAGTAAAGTTTCAGAGCTATGCTGGAA
Unit10458	+	variant_Unit10458_0_guide_chr13_+_261792	GAGTTACTGTCTGTTTTCCTAGTTCTCCCTGGCTCAAGAACATTGTCAGTATTCCTATAACTGAAGCTGAATAGGTACTAATGCACCGAGATGCAAAGTCCGAACCACCCCCACCCCCCTAGGAAACCCGTTTCTTCTGACGTAAGGGTGCGCACCTATAACTGAAGCTGAATAGTTTCAGAGCTATGCTGGAA
Unit11129	-	variant_Unit11129_21_guide_chr13_-_343444	GAGTTACTGTCTGTTTTCCTAGTTTGCTACTTTTAGAACTATATTATGTATCTTTGCCGAATACTTTAATCCTAGGCCTCATTTTCAGGACTAAGGATGAAGAGGGGCTTCAATGTTTTAAGGAAACCCGTTTCTTCTGACGTAAGGGTGCGCATGCCGAATACTTAATTTCCTGTTTCAGAGCTATGCTGGAA
Unit7942	+	variant_Unit7942_0_guide_chr11_-_94927	GAGTTACTGTCTGTTTTCCTCCGCATATTTAGAAATGATTTTAATGGTGTAATATCGGGGTTTAACTATAACTGGTTTACAAACCCGAGGATTCTCTGCTAAAAATTTAGTGGGAAGATTAGGAAACCCGTTTCTTCTGACGTAAGGGTGCGCAATCGGGGTTTAACTATAACAGTTTCAGAGCTATGCTGGAA
Unit532	+	variant_Unit532_15_guide_chr02_+_351390	GAGTTACTGTCTGTTTTCCTGTTCGTCGGGCTTTGAACAGGATCTAAGGACGATGAAGTGCCTGCAATAAAGAAGGTAGGTCATGATAAGTGGCATCTGAGTCGAAACTTTGAAGACTTCAGGAAACCCGTTTCTTCTGACGTAAGGGTGCGCAGAAGTGCCTGCAACTGAAGAGTTTCAGAGCTATGCTGGAA
Unit643	-	variant_Unit643_0_guide_chr02_+_759804	GAGTTACTGTCTGTTTTCCTGAGTGTATGATGGTTGTTCTCTGTTGTTTCGGTACTATCAACGGTTATTATCTTGGACGCAAAAATATCGTTGGCGGCTAAATACGGGGGTGGCAAAGAGAGGAAACCCGTTTCTTCTGACGTAAGGGTGCGCACTATCAACGGTTATTATCATGTTTCAGAGCTATGCTGGAA
Unit14317	-	variant_Unit14317_0_guide_chr16_+_734307	GAGTTACTGTCTGTTTTCCTAAACCACTATTCAGTCGGAACAATTGGTATATGATTAATAATTTTTAATCTAGGGGAGTCACACAGAAAGAAAATGGAAAAAGAAAAAAGGAACTCATATAGGAAACCCGTTTCTTCTGACGTAAGGGTGCGCATTAATAATTTTTAATCATAGGTTTCAGAGCTATGCTGGAA
Unit7518	-	variant_Unit7518_0_guide_chr10_+_739292	GAGTTACTGTCTGTTTTCCTAAGTCCTAATTGAGAAGAAAATCTCTGTTCAAGACTATAGTTTATGTTTCTTCTGGACCCTTGGGATCGTCTGAAACAGGAAGGTCAATAATTGGTAAAAAGGAAACCCGTTTCTTCTGACGTAAGGGTGCGCACTATAGTTTATGTTTCATTCGTTTCAGAGCTATGCTGGAA
Unit3257	-	variant_Unit3257_0_guide_chr04_+_17733	GAGTTACTGTCTGTTTTCCTTGGAGTTATCATACTTGAGTTATATAACCATGTTTAACTTTTTTGCAGAACTTCGGAAAATCAAACCTTTAGCTGATTGCACTTATGATATTGAAAGGTCAGGAAACCCGTTTCTTCTGACGTAAGGGTGCGCATAACTTTTTTGCAGAACATTGTTTCAGAGCTATGCTGGAA
Unit12285	+	variant_Unit12285_0_guide_chr15_-_792849	GAGTTACTGTCTGTTTTCCTATCGGTGGTCAGTTACAAAAATTCTCAGTGTATGGTTTGACTTGTAACTTCTTGGGATGTTTTTTCTACATCTTGTTATCGGACTTGAAGATTATTTAATAGGAAACCCGTTTCTTCTGACGTAAGGGTGCGCAGGTTTGACTTGTAACTTCATGTTTCAGAGCTATGCTGGAA
Unit1501	-	variant_Unit1501_0_guide_chr03_+_125654	GAGTTACTGTCTGTTTTCCTGGTTAAAAGAATATATTATTGTATTAAATAAGTGCTAAATACTAAATGGTCTGAGGAAAGAAAAATATGCAGAGGGGTGTAAAAGTAGGATGTAATCCAAAGGAAACCCGTTTCTTCTGACGTAAGGGTGCGCACTAAATACTAAATGGTCATGGTTTCAGAGCTATGCTGGAA
Unit8510	-	variant_Unit8510_0_guide_chr11_+_9665	GAGTTACTGTCTGTTTTCCTTACATGTTTGATGGCATACTTTTTAAGGAAGATTTATGAAGCTATGTTCCACTAGGTTTATGTGCTATTGATATATACTATAAATAAAACGCTCTACCCAAGGAAACCCGTTTCTTCTGACGTAAGGGTGCGCATATGAAGCTATGTTCCACATGTTTCAGAGCTATGCTGGAA
Unit10745	-	variant_Unit10745_0_guide_chr13_+_285720	GAGTTACTGTCTGTTTTCCTCCAAAGTTCCAAAGCAACAAAAAAACATAAATCCTTTGCAGGAAAAGTAACTTTGGCAAAATTTCAACAAATTATGCCCCCCAAATTTAGCAGTGATCAAAGGAAACCCGTTTCTTCTGACGTAAGGGTGCGCATTTGCAGGAAAAGTAACATTGTTTCAGAGCTATGCTGGAA
Unit10218	+	variant_Unit10218_21_guide_chr13_+_149495	GAGTTACTGTCTGTTTTCCTAATATCCGGTACATTCTATTACAAATATGTTTGTACAATGTAAGCCCTAATAATGGTCAGTATTAAGATAAGGACTGCTATGGGGCATTTTTTGTCTTACAGGAAACCCGTTTCTTCTGACGTAAGGGTGCGCAACAATGTAAGCCCTTCATAAGTTTCAGAGCTATGCTGGAA
Unit14683	+	variant_Unit14683_0_guide_chrm_-_82074	GAGTTACTGTCTGTTTTCCTAATAAAGTATTATTTTTATTAAATATATTATATTATTATCAATAGATACACCTGGGTTGATTCATTATGGTCCTTGCGTACTAATAATGAGATTTAATTTAGGAAACCCGTTTCTTCTGACGTAAGGGTGCGCATATTATCAATAGATACACCAGTTTCAGAGCTATGCTGGAA
Unit5103	+	variant_Unit5103_0_guide_chr07_+_209481	GAGTTACTGTCTGTTTTCCTGAAAACAACATCATAAAATATGAAAGAAAAAAAAAGGCAATGTCAGTGTTAGAAGGGAGAAACAATTACCGTATACTGGTTGCAGGTGTCTATCCTCCACAGGAAACCCGTTTCTTCTGACGTAAGGGTGCGCAAGGCAATGTCAGTGTTATGAGTTTCAGAGCTATGCTGGAA
Unit4107	-	variant_Unit4107_27_guide_chr05_-_249485	GAGTTACTGTCTGTTTTCCTGTAAAAAACAACATTTGCATGTATATGTTTTCTAAGTTAATCTGCTAACAACCCGGATAGCTCTCTTTTACCCTTATTTTCAACCGTCAGCCCCTCTTATAGGAAACCCGTTTCTTCTGACGTAAGGGTGCGCAAGTTAATCTGCGACCCAACCGTTTCAGAGCTATGCTGGAA
Unit4107	-	variant_Unit4107_27_guide_chr05_+_249482	GAGTTACTGTCTGTTTTCCTCCAATAAGAGGGGCTGACGGTTGAAAATAAGGGTAAAAGAGAGCTATCCGGGTTGTTAGCAGATTAACTTAGAAAACATATACATGCAAATGTTGTTTTTAGGAAACCCGTTTCTTCTGACGTAAGGGTGCGCATAAAAGAGAGCTATCCGGGTGTTTCAGAGCTATGCTGGAA
Unit1228	-	variant_Unit1228_6_guide_chr02_+_31728	GAGTTACTGTCTGTTTTCCTGTACACTTGATGCGCCGCTTGACGTTATCTTGTTCTGGATGAGGCCTTATTTTTTACTTCATTGTTAAAACACCCTATTGTCACTTAGCAGCCGATGCGCAGGAAACCCGTTTCTTCTGACGTAAGGGTGCGCATCTGGATGAGGCCTTATTTTGTTTCAGAGCTATGCTGGAA
Unit10301	+	variant_Unit10301_9_guide_chr13_-_451439	GAGTTACTGTCTGTTTTCCTAAAGATCCTGCAACATTTCTATATACCTGATAATATTGGTTTTATTAGAAATGTTACACAATCATCCGAACTATCGTAACTTTAGAAATAATCCGTCTTTAGGAAACCCGTTTCTTCTGACGTAAGGGTGCGCATATTGGTTTTATTAGAAATGGTTTCAGAGCTATGCTGGAA
Unit13014	-	variant_Unit13014_9_guide_chr15_+_38504	GAGTTACTGTCTGTTTTCCTAATAAAGTCCAACAAGAGTCAACTGCTTGAAATTTTCAGCTGAACTGGAAAGGTTAGCTGATCATTGAGTGCCAAACGGAAGTTTGTTGCTGCCGCAATGAGGAAACCCGTTTCTTCTGACGTAAGGGTGCGCATTTCAGCTGAACTGGAAAGGGTTTCAGAGCTATGCTGGAA
Unit10301	+	variant_Unit10301_9_guide_chr13_-_451441	GAGTTACTGTCTGTTTTCCTGAAAAGATCCTGCAACATTTCTATATACCTGATAATATTGGTTTTATTAGAAATGTTACACAATCATCCGAACTATCGTAACTTTAGAAATAATCCGTCTAGGAAACCCGTTTCTTCTGACGTAAGGGTGCGCAAATATTGGTTTTATTAGAAAGTTTCAGAGCTATGCTGGAA
Unit724	-	variant_Unit724_33_guide_chr02_-_441064	GAGTTACTGTCTGTTTTCCTTCTGGTCGACTGCATGGTTGATTTGACTGTCTATAGGTATCAACGTTAACCTTTGGATGGAATGCCTTATACTTGGAAGTTTTTAGGAATCAGCAAGCAAAGGAAACCCGTTTCTTCTGACGTAAGGGTGCGCAAGGTATCAACGTACTTCCTTGTTTCAGAGCTATGCTGGAA
Unit12780	+	variant_Unit12780_0_guide_chr15_+_969018	GAGTTACTGTCTGTTTTCCTAGCTTCATTACTGTTTATATATTGTCGAATTTGCCACGGTTTAGCTACGTAGCAGGACTATTGATTATCAGCACTGTAATAATGTACAATTATTTATATTAGGAAACCCGTTTCTTCTGACGTAAGGGTGCGCACACGGTTTAGCTACGTATGCGTTTCAGAGCTATGCTGGAA
Unit11357	+	variant_Unit11357_24_guide_chr14_-_154115	GAGTTACTGTCTGTTTTCCTACCGCCGGCAAATAGAGGAGTTGGTATGGATAGAGCCAGAATGTAAAACAAGGTTAAACGAGTTTGGGATGTCCTTTCATAATTTTAGAATAACACTCCAAGGAAACCCGTTTCTTCTGACGTAAGGGTGCGCAAGCCAGAATGTAAAACAAGGGTTTCAGAGCTATGCTGGAA
Unit10824	-	variant_Unit10824_0_guide_chr13_-_892492	GAGTTACTGTCTGTTTTCCTAGTATTATCATTCCAAAAGTATACTTATGTGGGTACATAGTTATAAATATAGAGGGAATCTATCTATTAAGGTTAAAAAAGCGTTACATCGTAAAACGGTAGGAAACCCGTTTCTTCTGACGTAAGGGTGCGCATACATAGTTATAAATATATGGTTTCAGAGCTATGCTGGAA
Unit7651	-	variant_Unit7651_0_guide_chr10_-_747924	GAGTTACTGTCTGTTTTCCTTTATGTTATAGCGTATAACAGCATTTGATATTTAGTGAAGGCGCAGGAAGTATGGGGCGTATTTTTTCAGCACGTTAATTTTAGCGAGAAACCTCTTTTCAGGAAACCCGTTTCTTCTGACGTAAGGGTGCGCAAGTGAAGGCGCAGGAATGTAGTTTCAGAGCTATGCTGGAA
Unit4451	-	variant_Unit4451_0_guide_chr06_+_118434	GAGTTACTGTCTGTTTTCCTTGGTGATGCTGTTACTGTGACGCTATCAAATCATATACTGTCATCAATCCTCTCGGCTCCGGAACGCATTGAATATGTTGTTAAACAAGCTCTTTATAGCAGGAAACCCGTTTCTTCTGACGTAAGGGTGCGCAATACTGTCATCAATCCTCATGTTTCAGAGCTATGCTGGAA
Unit7653	-	variant_Unit7653_0_guide_chr10_-_719668	GAGTTACTGTCTGTTTTCCTTGGGAGTAGGTTTCTCAGTCTCTTGAAGTAGATGAGATGTTCTTGTTGCAGTTGGGCGACACGGTGACGAAAAGGAGGTCGTATGCCTCGAGATGCGACTAGGAAACCCGTTTCTTCTGACGTAAGGGTGCGCAGAGATGTTCTTGTTGCATGTGTTTCAGAGCTATGCTGGAA
Unit12746	+	variant_Unit12746_15_guide_chr15_+_810371	GAGTTACTGTCTGTTTTCCTCAGATAACTTTACTTACTCTAAATATCTATATGAAGTTAGAATCATAACTTGCTGGGAAGTCGGCCTGGGACAGGTAGTAAAACCCTTAATTTACGCCTTAGGAAACCCGTTTCTTCTGACGTAAGGGTGCGCAAGTTAGAATCATCGCCTTGCGTTTCAGAGCTATGCTGGAA
Unit10335	+	variant_Unit10335_0_guide_chr13_-_593379	GAGTTACTGTCTGTTTTCCTCTTTATTGGTTACTCCTATCCAATGATGAGTTTTTTTAACTCGTTTAAACTTAGGGACGCAATCTTGTCAACATTCACTGATCATATCCCGAATTTTGCTAGGAAACCCGTTTCTTCTGACGTAAGGGTGCGCATTTTAACTCGTTTAAACATTGTTTCAGAGCTATGCTGGAA
Unit13538	+	variant_Unit13538_0_guide_chr16_-_307690	GAGTTACTGTCTGTTTTCCTAGCCTTTTACAACTAAAGAATATTTATATAATAATGATGCCATATACCACACTGGGAAAACAAATATATAAGGGGGAAGTGGGAGGATGAAAAAAGAGTAAGGAAACCCGTTTCTTCTGACGTAAGGGTGCGCAATGATGCCATATACCACACAGTTTCAGAGCTATGCTGGAA
Unit6623	+	variant_Unit6623_0_guide_chr09_+_249940	GAGTTACTGTCTGTTTTCCTAACATGACAGTTGCCTACTAACTAAATAATAATACAAGTCAGTTTCTCAACAAGGAAAACCTGTTGTGACCTTATCGAAGTAACAACATCGTATAATAATAGGAAACCCGTTTCTTCTGACGTAAGGGTGCGCAACAAGTCAGTTTCTCAACAAGTTTCAGAGCTATGCTGGAA
Unit12956	-	variant_Unit12956_36_guide_chr15_+_357689	GAGTTACTGTCTGTTTTCCTAGTGAAACGTGGGGACAACCATGATCTTTTTTGAGTAGGATAATTTTTTATGTTTATTGATATATTATAAAGCAAGTCATATATAATATCATACTGATTTAGGAAACCCGTTTCTTCTGACGTAAGGGTGCGCAAGTAGGATAATTTTTTATGTGTTTCAGAGCTATGCTGGAA
Unit12671	+	variant_Unit12671_3_guide_chr15_-_496319	GAGTTACTGTCTGTTTTCCTTACGTGACGTGACATGCTTTGTGTTGGTGTGTGTGCGTGTATTATATATACGTTACATATATACAGTTTAGTCTATATGAATTTTAGACTATGCGAGGGTAGGAAACCCGTTTCTTCTGACGTAAGGGTGCGCATGCGTGTATTATATATACGGGTTTCAGAGCTATGCTGGAA
Unit5853	-	variant_Unit5853_21_guide_chr07_+_487460	GAGTTACTGTCTGTTTTCCTCATTTAAAGTACATGTTCCTCTGTAGCATTCACAAAACCTGCATGCATTAATTAGGCTAGCATTAAAAACTTCATCAATGATGTTATAGTCAAATAAATAAGGAAACCCGTTTCTTCTGACGTAAGGGTGCGCAAAAACCTGCATGCATTAACAGTTTCAGAGCTATGCTGGAA
Unit5307	+	variant_Unit5307_0_guide_chr07_+_1088052	GAGTTACTGTCTGTTTTCCTGGAACTGAGAAAAAAAATTTCCTTTCTATTGGAATTTTACTTTACAAAGACTTTGGCAAAACAGGCATGCGATTGTTGTCGTGTTCGTCGAGTAAAGTGTAGGAAACCCGTTTCTTCTGACGTAAGGGTGCGCATTTTACTTTACAAATGACTTGTTTCAGAGCTATGCTGGAA
Unit6960	-	variant_Unit6960_0_guide_chr09_+_263555	GAGTTACTGTCTGTTTTCCTAAGAATTTTACCTAACACTAGTTTGGGTAATCACAAGTTTGACTATATCCGCTTGGAAACAAAAAATTATTACAGGCACAAATTTAAAGACAATCACGTAAGGAAACCCGTTTCTTCTGACGTAAGGGTGCGCAAAGTTTGACTATATCCGCATGTTTCAGAGCTATGCTGGAA
Unit4623	+	variant_Unit4623_0_guide_chr07_+_129915	GAGTTACTGTCTGTTTTCCTAGACTCCGTGGAGTGTAAGAGAAGTTCAAAGCAAGGTTAGGCTTTCTGAGAATTGGTAGCGCAGAGTCTGGCAAAGTCTATTTCAAGTTCACAGCGTCCGAGGAAACCCGTTTCTTCTGACGTAAGGGTGCGCAGGTTAGGCTTTCTGATGAATGTTTCAGAGCTATGCTGGAA
Unit10193	+	variant_Unit10193_0_guide_chr13_-_21387	GAGTTACTGTCTGTTTTCCTTAGGAGAATTGATATATTCACTGCGTATCAGGGAAAAGGTCTACTGACTTTTATGGCAAATGTATTCTACACAAATCGAGAATACCACAGACAATGGCACAGGAAACCCGTTTCTTCTGACGTAAGGGTGCGCAAAAGGTCTACTGACATTTTAGTTTCAGAGCTATGCTGGAA
Unit10001	+	variant_Unit10001_0_guide_chr13_-_53918	GAGTTACTGTCTGTTTTCCTTACTCAACAACACACTCTGCAAACCGTGTTAAGTTTATTCGTCTGCACTGTTGAGGACTACAATAAAAGTAACTTAGAGGAAAATTAGCCGCCGTTTCACAGGAAACCCGTTTCTTCTGACGTAAGGGTGCGCATTATTCGTCTGCACATGTTGGTTTCAGAGCTATGCTGGAA
Unit3881	+	variant_Unit3881_3_guide_chr05_+_293973	GAGTTACTGTCTGTTTTCCTGGCATCCTGCAATAAAATGAACTCAAGAAGAAGTAAATAATAACAAGCTATAATGTAAGCCATTTGTAATCAAATTTGGAGTAAAACACGTATGATTATGAGGAAACCCGTTTCTTCTGACGTAAGGGTGCGCATAAATAATAACAAGCTATAAGTTTCAGAGCTATGCTGGAA
Unit1260	+	variant_Unit1260_0_guide_chr03_-_152477	GAGTTACTGTCTGTTTTCCTAGATTGTATGCTCAATAAGTTTAAGTGAACTTCTACAAGTTGTACCTCTTTCTCGGTTTTGAAATTAAGTATTCTTGGTTCAGGTTTGCAGTTCTTTTTAAGGAAACCCGTTTCTTCTGACGTAAGGGTGCGCAACAAGTTGTACCTCATTTCTGTTTCAGAGCTATGCTGGAA
Unit8600	-	variant_Unit8600_3_guide_chr11_-_181542	GAGTTACTGTCTGTTTTCCTAAGGCTGTTGGTATACAGCTTTCAATCACGGATAAAAAGTATAGGTATACTTATGTAAGAAAACTTTGAATTCTTTTCCTCTCTTTTTCACCACTAGAACAGGAAACCCGTTTCTTCTGACGTAAGGGTGCGCAAAAAAGTATAGGTATACTTAGTTTCAGAGCTATGCTGGAA
Unit10227	+	variant_Unit10227_12_guide_chr13_-_193729	GAGTTACTGTCTGTTTTCCTAATGGTGGCAACAGTATCCAAAGTAGAACTAAAAGAAAAGATATAGATAGAGTTACTTATAGGACATATAGCACAATTTTTAACGGAGAGCCAGTTTGTTAGGAAACCCGTTTCTTCTGACGTAAGGGTGCGCAAGAAAAGATATAGATAGAGTGTTTCAGAGCTATGCTGGAA
Unit7593	-	variant_Unit7593_0_guide_chr10_+_352531	GAGTTACTGTCTGTTTTCCTGAACGGAGAGGAGCCAGTTCTGGACACACCACAATCTATACAGTCATCTCAAGCGGTTCTGAGCAAGAATCGGCGGGATCTGGTTCTGGCTATCCAGAAGAGGAAACCCGTTTCTTCTGACGTAAGGGTGCGCATCTATACAGTCATCATCAAGGTTTCAGAGCTATGCTGGAA
Unit14270	-	variant_Unit14270_0_guide_chr16_+_75404	GAGTTACTGTCTGTTTTCCTTTTTGAACCTCAGTATCATTATTAACAATGTATAGTTGCTTTAGTTCGCTTTCAGGGTAAAAGTGCGGAGGATACGAAAAAGATGAGATAACTTACAGAAAGGAAACCCGTTTCTTCTGACGTAAGGGTGCGCAGTTGCTTTAGTTCGCATTTCGTTTCAGAGCTATGCTGGAA
Unit1356	+	variant_Unit1356_0_guide_chr03_-_129971	GAGTTACTGTCTGTTTTCCTTGTATATAATGTAACAGTGAAGAGCAGCATCTATATGTTAAAGTGCTTCTGTATGGTTAAGCAGGCTTTGCGGCTAAAAAAAAAGGAATGCTTATTACCCAGGAAACCCGTTTCTTCTGACGTAAGGGTGCGCAATGTTAAAGTGCTTCATGTAGTTTCAGAGCTATGCTGGAA
Unit12280	+	variant_Unit12280_0_guide_chr15_-_771810	GAGTTACTGTCTGTTTTCCTATAACCCGGAAAAGGAAACGCCAAACCACTATGGAATTATTCTTATTTCTTACAGGGTCCGCACCTTCCCAGTCTGGAAAGGCATGGTATGGAATTATGAAGGAAACCCGTTTCTTCTGACGTAAGGGTGCGCAAATTATTCTTATTTCATTACGTTTCAGAGCTATGCTGGAA
Unit2150	+	variant_Unit2150_0_guide_chr04_-_1016409	GAGTTACTGTCTGTTTTCCTTAGGATAAAAACGGTGATTTTTTAAATGAAAGAGGGAATAATGATATCTTATGTGGAATGATCTGCTCCTTTTTGTATTTCCAACAATTTCAGTAAAGTCAGGAAACCCGTTTCTTCTGACGTAAGGGTGCGCAGGAATAATGATATCATTATGGTTTCAGAGCTATGCTGGAA
Unit7739	-	variant_Unit7739_0_guide_chr10_+_275949	GAGTTACTGTCTGTTTTCCTAACATTGAAGTTATATCGCAACAATAACGATGTAGTTATTATGACCTCTAATTTGGGAACTTTTTCCTCAAGTATTTTTAAGTTATTCTGTGTGTCATGAAGGAAACCCGTTTCTTCTGACGTAAGGGTGCGCAGTTATTATGACCTCATAATTGTTTCAGAGCTATGCTGGAA
Unit11303	+	variant_Unit11303_9_guide_chr14_-_588196	GAGTTACTGTCTGTTTTCCTAGTCAAAGCTGGAGCTCAACTGCTAACACAATAAGATGTGACTATAGTGCGCCTTAAAGTTGCATGTTGCACGACCAGTAATTTCCCTTGCCGAGCTTATAGGAAACCCGTTTCTTCTGACGTAAGGGTGCGCAAGATGTGACTATAGTGCGCCGTTTCAGAGCTATGCTGGAA
Unit2979	-	variant_Unit2979_21_guide_chr04_-_1345319	GAGTTACTGTCTGTTTTCCTTGCAGCACTAAGTGAGCAGTGTCGATGACGACAATAGCGATAGAGTAAAAATCTGGATCTCTATCAGCTTCCAAAAGGTAGCTCAGCCATTAGACCGGTAAGGAAACCCGTTTCTTCTGACGTAAGGGTGCGCATAGCGATAGAGATGCAAATCGTTTCAGAGCTATGCTGGAA
Unit3735	+	variant_Unit3735_0_guide_chr05_+_246682	GAGTTACTGTCTGTTTTCCTCATAAATAATCATACAGAGGAAAACATTAAGGAAGGAGAGTCAAACTAAGTACTGGGAATTTGGATCTCTTATAAGAAGTATGCGCAATACTTTTACTCAAGGAAACCCGTTTCTTCTGACGTAAGGGTGCGCAGGAGAGTCAAACTAATGTACGTTTCAGAGCTATGCTGGAA
Unit12727	+	variant_Unit12727_0_guide_chr15_-_752041	GAGTTACTGTCTGTTTTCCTGATAAGAGATTTTGAGGATACTGTTTCGATATTGAAGGGATTCAAGTCTGTGAAGGATGGACTTCCAAAAAAGTTTTATGTTTGAAAGTTTAAGTTACAAAGGAAACCCGTTTCTTCTGACGTAAGGGTGCGCAAAGGGATTCAAGTCATGTGAGTTTCAGAGCTATGCTGGAA
Unit13759	+	variant_Unit13759_0_guide_chr16_+_446836	GAGTTACTGTCTGTTTTCCTCCATATTAGCATACCCGATTAATATAATTGCCTGCGATCGAATACTTAAGTACTGGATTTTGTTGGAACAAGTGATTTATCACTGTTCACACTGTCGTTAAGGAAACCCGTTTCTTCTGACGTAAGGGTGCGCACGATCGAATACTTAATGTACGTTTCAGAGCTATGCTGGAA
Unit10950	-	variant_Unit10950_0_guide_chr13_+_259109	GAGTTACTGTCTGTTTTCCTCCGACAATGATAACAAAGTTATAAAATCTTCTATTGAGGATCTCAATCTCCATTGGCTGTCGAAATTAACAATATAGCCGGTGTGAAGGCACGATTCCATAGGAAACCCGTTTCTTCTGACGTAAGGGTGCGCATGAGGATCTCAATCATCCATGTTTCAGAGCTATGCTGGAA
Unit12442	+	variant_Unit12442_0_guide_chr15_+_424043	GAGTTACTGTCTGTTTTCCTATCTACATTAAGCTGAGGCGAAAACACTAAACGAGGAAAGTTATACGAGGCACAGGAACAAAATAGAAAGTATGTATGACGTTGAAGGCTGATTAAAGCAAGGAAACCCGTTTCTTCTGACGTAAGGGTGCGCAGGAAAGTTATACGATGGCACGTTTCAGAGCTATGCTGGAA
Unit14550	-	variant_Unit14550_24_guide_chr16_+_529031	GAGTTACTGTCTGTTTTCCTGGGGTAACACTCCACCTTTGAAAACGGTGTGACTTCGCCCTTTCGATGGGAGGTTAAAAGCTCAAATAGGACAGAATCATCCAAGAAAATTTCAAGCTGCAGGAAACCCGTTTCTTCTGACGTAAGGGTGCGCATTCGCCCTTTCGATGGGAGGGTTTCAGAGCTATGCTGGAA
Unit2033	+	variant_Unit2033_0_guide_chr04_+_517862	GAGTTACTGTCTGTTTTCCTGCAAATGCTTTAATCACACCCTTTGCGCTTCCTACAAAATTACGGCAAGATTTTGGATGTAACACGTAAAGATAAATAGCATAGTTCGCTTTCTTTTAAAAGGAAACCCGTTTCTTCTGACGTAAGGGTGCGCACAAAATTACGGCAATGATTTGTTTCAGAGCTATGCTGGAA
Unit10527	+	variant_Unit10527_0_guide_chr13_-_502831	GAGTTACTGTCTGTTTTCCTATGCGCTAGCACGATGGAGCTCGGCAAAGAAAGACAGAGGAGAGAAACTTCTGAGGATTTTGCTTTGTGCAGAAAAGGTTCCATCCCTGCAATAAGGGTCAGGAAACCCGTTTCTTCTGACGTAAGGGTGCGCACAGAGGAGAGAAACATTCTGGTTTCAGAGCTATGCTGGAA
Unit11399	+	variant_Unit11399_24_guide_chr14_+_373949	GAGTTACTGTCTGTTTTCCTGCCGTGTAGCTTAGTGTGAATTGATGGAAGCTTTCGAGTTTCATAGATAAATCTGGTGAATGTATATGAGTTTTTCATTCCTTTTACGAGACGCAACTTTAGGAAACCCGTTTCTTCTGACGTAAGGGTGCGCACGAGTTTCATAGAACATATCGTTTCAGAGCTATGCTGGAA
Unit10930	-	variant_Unit10930_0_guide_chr13_-_365829	GAGTTACTGTCTGTTTTCCTCCTAGACATTACTTTCTTCAGTATTCCCTTAGTGCCTGTTTTGAGCTAGAGATTGGTATTATTATTTGAAATATCTTCTATTGCGGTATCTGATTTTATAAGGAAACCCGTTTCTTCTGACGTAAGGGTGCGCACCTGTTTTGAGCTATGAGATGTTTCAGAGCTATGCTGGAA
Unit2739	-	variant_Unit2739_3_guide_chr04_+_898575	GAGTTACTGTCTGTTTTCCTGCTGGAGACCAAAGAAAAATTCGAGCTCTTTGGCGGCAACGTGATCAGCGAGTTGTTACATGCGAAAAGGACAAGAAACTTGTTTTCCACTGGAAACTCAAGGAAACCCGTTTCTTCTGACGTAAGGGTGCGCACGGCAACGTGATCAGCGAGTGTTTCAGAGCTATGCTGGAA
Unit6587	+	variant_Unit6587_24_guide_chr09_-_84211	GAGTTACTGTCTGTTTTCCTTTTTAGACGGCTGAAGGGACGACATCCCCATCGCTCAAAACACAAATATGGAATTACAAATCGTCTTTCACAGCTTGCATAGTAAAAGCAAAGTTTATACAGGAAACCCGTTTCTTCTGACGTAAGGGTGCGCACTCAAAACACAAATATGGAAGTTTCAGAGCTATGCTGGAA
Unit14650	-	variant_Unit14650_21_guide_chr16_+_75344	GAGTTACTGTCTGTTTTCCTATTTCCGTTTTCGGAAAGATGGAGCCGGGTAAAGCGCGCATGAATTGATAACTTTAACTTTTGAACCTCAGTATCATTATTAACAATGTATAGTTGCTTTAGGAAACCCGTTTCTTCTGACGTAAGGGTGCGCAGCGCGCATGAATTGATAACTGTTTCAGAGCTATGCTGGAA
Unit10624	-	variant_Unit10624_15_guide_chr13_+_899363	GAGTTACTGTCTGTTTTCCTTCATCCGCTAAACAAAGCACAACATATACTGTCAGCACGGCAAAAGAAAATATTATGCATCCTTGAACATTAACATGAAAGCTTTTGTTATTGGCGCTATAGGAAACCCGTTTCTTCTGACGTAAGGGTGCGCAAGCACGGCAAAAGAAAATACGTTTCAGAGCTATGCTGGAA
Unit2885	-	variant_Unit2885_3_guide_chr04_+_273104	GAGTTACTGTCTGTTTTCCTCTTCTTGATGCGTCTTGTTTTTTGGTGTTGAATTTTAACTCTTTTTTACATTATGGAATTCGTTTTTAGATTTTAACAACAACAATATGAGGGGAGACAAAGGAAACCCGTTTCTTCTGACGTAAGGGTGCGCATTAACTCTTTTCCATCATTAGTTTCAGAGCTATGCTGGAA
Unit10619	+	variant_Unit10619_42_guide_chr13_-_894820	GAGTTACTGTCTGTTTTCCTGGTGCAGGAAGGTCTTGCCTATCGAGGATATTGTTTTTACTGCAAAAGGAATTAGAAAGTTAACAAAATCAACTTTTCAAACGGAGAGTATAACATCCGGAGGAAACCCGTTTCTTCTGACGTAAGGGTGCGCATTTTTACTGCAAAAGGAAAGGTTTCAGAGCTATGCTGGAA
Unit9250	+	variant_Unit9250_0_guide_chr12_-_570166	GAGTTACTGTCTGTTTTCCTTGTCAAGAGTAGTCGTTTCGTATAACAGGCAAGACAGACTGAATCATCTGATGAGGGGTCTCTCAAATGGGACTGCTTTGTTACTCCAAAGATAAATGACAGGAAACCCGTTTCTTCTGACGTAAGGGTGCGCACAGACTGAATCATCATGATGGTTTCAGAGCTATGCTGGAA
Unit6380	-	variant_Unit6380_9_guide_chr08_+_464962	GAGTTACTGTCTGTTTTCCTTGGCTTCAGTTCTCAATGAACGAAGGATTTGTGGCACGCTAAAACTGGTGTGATTAATTGCACATTCAAATAGGCTCTTTTATTGATTTGTCTGAAAGCTAGGAAACCCGTTTCTTCTGACGTAAGGGTGCGCAGCACGCTAAAACTGGTGTGAGTTTCAGAGCTATGCTGGAA
Unit9225	+	variant_Unit9225_0_guide_chr12_+_494478	GAGTTACTGTCTGTTTTCCTTGCTGCAGGATATAGGAAGTCGAAGATTTATTTTTTTGCACAGCTTAAGTTCCTGGCGAAAAAGCAGCGAAATCGAGAGGTATTTACTGCTCAGAGATATAGGAAACCCGTTTCTTCTGACGTAAGGGTGCGCATTTGCACAGCTTAATGTTCCGTTTCAGAGCTATGCTGGAA
Unit8778	+	variant_Unit8778_0_guide_chr12_+_29278	GAGTTACTGTCTGTTTTCCTCCGGCTATATACAACCTGCATCTTTGAAATTCAAATATCCAAAGTTAAGAAGAAGGATAATAATTTTCATCATTCAAAAACTTTAGATCTTCCACGGGCCAGGAAACCCGTTTCTTCTGACGTAAGGGTGCGCAATATCCAAAGTTAATGAAGAGTTTCAGAGCTATGCTGGAA
Unit7800	-	variant_Unit7800_0_guide_chr10_-_740430	GAGTTACTGTCTGTTTTCCTTAATTTTAGCAATTTCGCCTGTAGTATGTTCATAACTGCAGAATTCTACGTTAGGCAGTACTTCTTTACGTTGTTTTACCAAAAGGTATTATTTTTCGAGAGGAAACCCGTTTCTTCTGACGTAAGGGTGCGCAAACTGCAGAATTCTACGTTAGTTTCAGAGCTATGCTGGAA
Unit7376	+	variant_Unit7376_0_guide_chr10_+_723626	GAGTTACTGTCTGTTTTCCTGGAGGAGACTGGCTTAGTCACAGTTGAACAGACGTTATTTGAACAACTAGTTAGGTAGTTTCAACAGTGGAAGCTTGAGTCTTTGTGACGGTGCTGTCAGAGGAAACCCGTTTCTTCTGACGTAAGGGTGCGCAGTTATTTGAACAACTAGTTAGTTTCAGAGCTATGCTGGAA
Unit3856	+	variant_Unit3856_0_guide_chr05_-_217221	GAGTTACTGTCTGTTTTCCTATCATTGCAAATTTAAAAGCTGTGCTTCAAAAAACCCATGTGAGACTGAAACTGGTCCAGTGGTCTTCATCCGGACCGGTTCAAAGTCCTGCTCTACCTTAGGAAACCCGTTTCTTCTGACGTAAGGGTGCGCAACCCATGTGAGACTGAAACAGTTTCAGAGCTATGCTGGAA
Unit7106	+	variant_Unit7106_3_guide_chr10_+_61909	GAGTTACTGTCTGTTTTCCTAACGTAAAGGATACAATGTTATTGGACTAAGAATCGTCTATCATCTTAAGAAATGTAAGTGTTGGAATAAAAATCCACTATCGTCTATCAACTGATAATTAGGAAACCCGTTTCTTCTGACGTAAGGGTGCGCATCGTCTATCATCTTAAGAAAGTTTCAGAGCTATGCTGGAA
Unit12778	+	variant_Unit12778_0_guide_chr15_-_968407	GAGTTACTGTCTGTTTTCCTATGGTCTGCAGTGTATAATGTAGAAACAATTCTATTGTCATTGCAGTCTTACTTGGCGAACCAAATAACAGATCTCCGCTGAACGCTGTGGCAGCAGAACAGGAAACCCGTTTCTTCTGACGTAAGGGTGCGCATTGTCATTGCAGTCATTACTGTTTCAGAGCTATGCTGGAA
Unit3624	+	variant_Unit3624_0_guide_chr05_+_275155	GAGTTACTGTCTGTTTTCCTTAAAAAAGATATGAGATACGTTAGATTAATTAATTTCAGAAATTAATAGATTACGGAAACTTGGTTGAAAGTGGCTGAATTTACGACGTAATCTGTCTTGAGGAAACCCGTTTCTTCTGACGTAAGGGTGCGCATTCAGAAATTAATATGATTAGTTTCAGAGCTATGCTGGAA
Unit1700	+	variant_Unit1700_3_guide_chr04_-_559418	GAGTTACTGTCTGTTTTCCTAGCTGCGCCTATATGCCTTGTATTTAAAACAAGTCACGAAAAGCTATTGCCAAATTACATAAAAACTCGTATCTATGTATACCTATTACTGCATGTGGAGAGGAAACCCGTTTCTTCTGACGTAAGGGTGCGCATCACGAAAAGCTATTGCCAAGTTTCAGAGCTATGCTGGAA
Unit7236	+	variant_Unit7236_0_guide_chr10_+_761233	GAGTTACTGTCTGTTTTCCTCCTGTTGTAGAATCGCCATTTCCTTTGTGGTGATAGGTCTTTAAGTAAAGTAAGGTGAATTTAGCTAATTTGTTAACCAACGCGACTCCAGCTAACTGAGAGGAAACCCGTTTCTTCTGACGTAAGGGTGCGCATAGGTCTTTAAGTAAAGTAAGTTTCAGAGCTATGCTGGAA
Unit3707	+	variant_Unit3707_0_guide_chr05_+_141323	GAGTTACTGTCTGTTTTCCTCTCTTCACTTTCTTATTTTCTTGATAATATTTCCTGTAAATGTTACAGCAGAAGGTTGCAAACTCAATAAAATTCTGAGGGCAATTGGCAGAGAACCTTCAGGAAACCCGTTTCTTCTGACGTAAGGGTGCGCACTGTAAATGTTACAGCAGAAGTTTCAGAGCTATGCTGGAA
Unit12435	+	variant_Unit12435_12_guide_chr15_+_396680	GAGTTACTGTCTGTTTTCCTCTTCCAGTGATTTGTCACTAAGAAACTTCGAAGCAATGAACTGTGATTAATTGTGGAACCTGTCCATCCAAAATGTGGGTTATACCTGCTATTTCCTTAAAGGAAACCCGTTTCTTCTGACGTAAGGGTGCGCAAATGAACTGTGATGTTGTTGGTTTCAGAGCTATGCTGGAA
Unit6422	-	variant_Unit6422_0_guide_chr08_-_232426	GAGTTACTGTCTGTTTTCCTTTTCGCTTTCATTAAAGTGTTCGTTTCCCATAGCAAAAGCTCGTCATATGGAAGGCCAGCTCATAATTCAGCTTACCCAGACACCATCTTTCCATTAGAGAGGAAACCCGTTTCTTCTGACGTAAGGGTGCGCACAAAAGCTCGTCATATGGAAGTTTCAGAGCTATGCTGGAA
Unit10362	+	variant_Unit10362_6_guide_chr13_-_720863	GAGTTACTGTCTGTTTTCCTTAGTGCTATTATTTGTGTATGTTTTTTCAACTACATAATTGGTAAGTACATATTTAAAACATTATTCTGGCCAGATGGATGCTTGTTTCTGGGCTTACTTAGGAAACCCGTTTCTTCTGACGTAAGGGTGCGCACATAATTGGTAAGTACATATGTTTCAGAGCTATGCTGGAA
Unit2241	+	variant_Unit2241_12_guide_chr04_+_1397972	GAGTTACTGTCTGTTTTCCTCAGAGGCCAGAAGCCGTATCTCTAGCTAAATGGATATGTTAACTACTTAACATTGGAGAAGCAGTTTTTAACCTTCCTGTTTCGCGAATATAGCTGCTAAAGGAAACCCGTTTCTTCTGACGTAAGGGTGCGCATATGTTAACTACTGTTTCATGTTTCAGAGCTATGCTGGAA
Unit3740	+	variant_Unit3740_0_guide_chr05_+_271043	GAGTTACTGTCTGTTTTCCTCGAAAATTGGAGAAATGAAGGGGGTTGAAGAAGAAGATTTCATGAGCAGAAGACGGTAGTAAAGCTGACAAATATGCTACGAAGATTTAACTTCCTGGGGAGGAAACCCGTTTCTTCTGACGTAAGGGTGCGCAAGATTTCATGAGCATGAAGAGTTTCAGAGCTATGCTGGAA
Unit32	+	variant_Unit32_0_guide_chr01_+_7646	GAGTTACTGTCTGTTTTCCTGTGGGTATGAGTAAAGATATATAGATTGATATTTTGAATTCTAAATGAGAACTAGGGAAGTAATTTAGGTGAAACATTGCAACCAATCATTTTACACTTTAGGAAACCCGTTTCTTCTGACGTAAGGGTGCGCATGAATTCTAAATGATGAACTGTTTCAGAGCTATGCTGGAA
Unit6726	+	variant_Unit6726_0_guide_chr09_+_310990	GAGTTACTGTCTGTTTTCCTTCCCTGTCGGTAGCAGGCTGCTTTTTTTTTCGTTACGAAACTTTGCTTTGAGAGGATAGACAATAAATGCTTAAAAACAGAGCTTCGTAGGATGAGTCGAAGGAAACCCGTTTCTTCTGACGTAAGGGTGCGCATACGAAACTTTGCTTTGATGGTTTCAGAGCTATGCTGGAA
Unit12671	+	variant_Unit12671_3_guide_chr15_-_496322	GAGTTACTGTCTGTTTTCCTAGCTACGTGACGTGACATGCTTTGTGTTGGTGTGTGTGCGTGTATTATATATACGTTACATATATACAGTTTAGTCTATATGAATTTTAGACTATGCGAGAGGAAACCCGTTTCTTCTGACGTAAGGGTGCGCAGTGTGCGTGTATTATATATAGTTTCAGAGCTATGCTGGAA
Unit6960	-	variant_Unit6960_0_guide_chr09_-_263558	GAGTTACTGTCTGTTTTCCTGGCTACGTGATTGTCTTTAAATTTGTGCCTGTAATAATTTTTTGTTTCCAAGCGGATATAGTCAAACTTGTGATTACCCAAACTAGTGTTAGGTAAAATTAGGAAACCCGTTTCTTCTGACGTAAGGGTGCGCAATAATTTTTTGTTTCCAATGGTTTCAGAGCTATGCTGGAA
Unit13263	-	variant_Unit13263_0_guide_chr15_+_984770	GAGTTACTGTCTGTTTTCCTAATTACCCACACATTTCTCACTTATTTTACCCAATTATAGCTTTAATCTCAATAGGATCTTAAAAATTATTCTAATATCCACCGAATTTTCGAAAAGTATAGGAAACCCGTTTCTTCTGACGTAAGGGTGCGCATTATAGCTTTAATCATCAATGTTTCAGAGCTATGCTGGAA
Unit9324	+	variant_Unit9324_12_guide_chr12_-_872683	GAGTTACTGTCTGTTTTCCTGGAACAAGCAGGGGGAAAAGCGGTCAACGATCGCGGAGAGAGAATCTTGGATTAGTGCCAAGTCATATCCATGACAAATCTTCTATTTGGTTGGGTTCTTAGGAAACCCGTTTCTTCTGACGTAAGGGTGCGCACGGAGAGAGAATCTTGGATTGTTTCAGAGCTATGCTGGAA
Unit3686	+	variant_Unit3686_15_guide_chr05_+_60200	GAGTTACTGTCTGTTTTCCTTCCTTTGTCTTACGTAATTTTACACATCTTTTATGGGTCATATTTCGTAAGTAAGGTAATAACGGGAATCTCCGGATTTACTTTAAAGTGGGAGGGAGAAAGGAAACCCGTTTCTTCTGACGTAAGGGTGCGCAGGGTCATATTTCGATATGTAGTTTCAGAGCTATGCTGGAA
Unit2767	-	variant_Unit2767_24_guide_chr04_-_777849	GAGTTACTGTCTGTTTTCCTTTGACGTTTATGGTGCTTATGATGATTAGTACGATGAGACTGCTCTAAATTTGTGGATGACTTTCGGAATCTTCATAAGCAGTTGTTGCTGCAGCTTCTGAGGAAACCCGTTTCTTCTGACGTAAGGGTGCGCATGAGACTGCTCTTCTATTTGGTTTCAGAGCTATGCTGGAA
Unit7204	+	variant_Unit7204_0_guide_chr10_-_563064	GAGTTACTGTCTGTTTTCCTATAAATAATAAAATGTTTGTTTATTGTTTGAAGTAAAATATATAAGTACTATGTGGATTTATATGTGTGTGCTTTATTTCATTGTTTGATTTATCTTCCGAGGAAACCCGTTTCTTCTGACGTAAGGGTGCGCAAAAATATATAAGTACATATGGTTTCAGAGCTATGCTGGAA
Unit8998	+	variant_Unit8998_0_guide_chr12_+_205538	GAGTTACTGTCTGTTTTCCTTTTATGCGGCGGAGAAATTTACTTGAGCATAGAGAGATTATATATAAGTATTAGGTAGTGCCACCACCTATGTAAGCTGCTAGCATTGGTATACGTAGAAAGGAAACCCGTTTCTTCTGACGTAAGGGTGCGCAGAGATTATATATAAGTATTAGTTTCAGAGCTATGCTGGAA
Unit6686	+	variant_Unit6686_0_guide_chr09_+_104926	GAGTTACTGTCTGTTTTCCTCAGGAGATTAAGATTAAGTATTTTGTGACATCCAAGAACTTGATGCTTCGAGGGGGAAGTCTTATTTTCGATGTGTTGAAAAGAGTTAATTATGGAACGGAGGAAACCCGTTTCTTCTGACGTAAGGGTGCGCAAAGAACTTGATGCTTCGATGGTTTCAGAGCTATGCTGGAA
Unit4559	-	variant_Unit4559_15_guide_chr06_+_162016	GAGTTACTGTCTGTTTTCCTCGACTATTGCAGAAGGACGAGAGAAGTTTCGCAGCAATGATTTGTTGAATGGTTAGATATAGATAATCATTTAATTAAGGTAGATAATATCGTCCATATCAGGAAACCCGTTTCTTCTGACGTAAGGGTGCGCAGCAATGATTTGTTGAATGGCGTTTCAGAGCTATGCTGGAA
Unit14120	-	variant_Unit14120_15_guide_chr16_-_786659	GAGTTACTGTCTGTTTTCCTTTAGTAGACCGTCAAGAACAGGGTGTGAATATGGGCGATTATTCATAAAGATTAGGACTTATAAAACAACAACAACAGGGATAACAAAACACTTGACCCCAGGAAACCCGTTTCTTCTGACGTAAGGGTGCGCAGCGATTATTCAAGCGAGATTGTTTCAGAGCTATGCTGGAA
Unit8759	-	variant_Unit8759_0_guide_chr11_-_86483	GAGTTACTGTCTGTTTTCCTCCTTATATTGGCAATAAATAATTCATATCCAGCCTCCTCTTATGGTTGCATAAGGAAAGGATCAACGCTTGCAACACAAAAATAAAATAAAAAAAATTACAGGAAACCCGTTTCTTCTGACGTAAGGGTGCGCACTCCTCTTATGGTTGCATAAGTTTCAGAGCTATGCTGGAA
Unit3427	-	variant_Unit3427_15_guide_chr04_+_736567	GAGTTACTGTCTGTTTTCCTCCGCTTATTATGTAAGATATTGAATCCATGTTCTTGATTAGCGTAAACCGATTTACAAACAAAAAAACATTATTTTTGAATTAACGAACCTTAAACAACCAGGAAACCCGTTTCTTCTGACGTAAGGGTGCGCATTGATTAGCGTAAACCGATTGTTTCAGAGCTATGCTGGAA
Unit9323	+	variant_Unit9323_0_guide_chr12_-_872604	GAGTTACTGTCTGTTTTCCTTCTTCTATTTGGTTGGGTTCTTCAGGTGAAATTGACAAATTTTTAGACCTATTGGCAAGTCACAGTAGTTCAATGATCGCCTTCTTTTCTTATTTTCTTTAGGAAACCCGTTTCTTCTGACGTAAGGGTGCGCAGACAAATTTTTAGACCATATGTTTCAGAGCTATGCTGGAA
Unit4178	-	variant_Unit4178_15_guide_chr05_+_432573	GAGTTACTGTCTGTTTTCCTAGCGTATTTTCTTATATTAATTCCGTGGACGATCAGATGCGGGAATACAATGTTTAAGTTATCTGTTTCATCGCTCCCTCCTTGCGTAAATATCGAACCTAGGAAACCCGTTTCTTCTGACGTAAGGGTGCGCACAGATGCGGGAATACAATGTGTTTCAGAGCTATGCTGGAA
Unit5679	-	variant_Unit5679_0_guide_chr07_+_209257	GAGTTACTGTCTGTTTTCCTGAATTCTTAAGCTTGAGAACAAAAAAGACAGAAAACAAGGAATAAATTGCTCTTGGCTTCTAGTTTTTTTATATTCAAAAGGGTTCTTAAGTGTTTTTAAAGGAAACCCGTTTCTTCTGACGTAAGGGTGCGCAACAAGGAATAAATTGCATCTGTTTCAGAGCTATGCTGGAA
Unit9288	+	variant_Unit9288_0_guide_chr12_-_777917	GAGTTACTGTCTGTTTTCCTTTCATCAACAAGATACATATCTTTCATGACAGCTCCTAAAACGACTCTCTGAATGGTAGTACACCTCACGAAAAAGCGTACCAAAACCGCACACAATAAAAGGAAACCCGTTTCTTCTGACGTAAGGGTGCGCACCTAAAACGACTCTCATGAAGTTTCAGAGCTATGCTGGAA
Unit9323	+	variant_Unit9323_0_guide_chr12_+_872601	GAGTTACTGTCTGTTTTCCTACAAAGAAAATAAGAAAAGAAGGCGATCATTGAACTACTGTGACTTGCCAATAGGTCTAAAAATTTGTCAATTTCACCTGAAGAACCCAACCAAATAGAAAGGAAACCCGTTTCTTCTGACGTAAGGGTGCGCAACTACTGTGACTTGCCAATAGTTTCAGAGCTATGCTGGAA
Unit14157	-	variant_Unit14157_18_guide_chr16_+_551875	GAGTTACTGTCTGTTTTCCTCACCAGAAAATCTGTGGGAAAATTTTTCGAGTCAGAAATGATAACACTAACACTTATTCGTTGTTATCGTGCATTGAAGTTAGATACTTCTACTATATTTAGGAAACCCGTTTCTTCTGACGTAAGGGTGCGCAAGAAATGATAACACTAACACGTTTCAGAGCTATGCTGGAA
Unit8921	+	variant_Unit8921_0_guide_chr12_+_786528	GAGTTACTGTCTGTTTTCCTGATTTTCAATGATCACTCTAAGAGGAACGGCGAAAAATAGAATTCAATAGAACTGGAATGGCAATTATGATCAGTTAAATATACAATATTGTTGTTGCAAAGGAAACCCGTTTCTTCTGACGTAAGGGTGCGCAAAATAGAATTCAATATGAACGTTTCAGAGCTATGCTGGAA
Unit9324	+	variant_Unit9324_0_guide_chr12_+_872669	GAGTTACTGTCTGTTTTCCTGTCAATTTCACCTGAAGAACCCAACCAAATAGAAGATTTGTCATGGATAGACTTGGCACCAAATCCAAGATTCTCTCTCCGCGATCGTTGACCGCTTTTCAGGAAACCCGTTTCTTCTGACGTAAGGGTGCGCAGATTTGTCATGGATATGACTGTTTCAGAGCTATGCTGGAA
Unit11655	+	variant_Unit11655_0_guide_chr14_+_594773	GAGTTACTGTCTGTTTTCCTACAAATCGAAGCTTACAAAATGGAGTAAAATTTTTTTTACTCAGTAATAGCTTTGGGTTGAAAGTCTCCCACCAATTCGTATGCGGAAAACGTAATGAGAAGGAAACCCGTTTCTTCTGACGTAAGGGTGCGCATTTTACTCAGTAATATGCTTGTTTCAGAGCTATGCTGGAA
Unit10993	-	variant_Unit10993_0_guide_chr13_+_78568	GAGTTACTGTCTGTTTTCCTCCAATGACCAACAGCAACAACGTGCGCTTTCTAACAACATCTCACAGGAATCTTGGTCGCGCCAGCACCAGAACAAGGTGTCCCCCCAGCAATCTCAAGGAGGAAACCCGTTTCTTCTGACGTAAGGGTGCGCACAACATCTCACAGGAATCATGTTTCAGAGCTATGCTGGAA
Unit1688	+	variant_Unit1688_9_guide_chr04_-_494391	GAGTTACTGTCTGTTTTCCTAGATCTTAATGTACCTGAGACGAAGAAACTTTCCTCCGTCTTACATGGCAGATTACGAGTACATATTTAAGAATTTTTAGAGATGATGAATGTTTAGCCGAGGAAACCCGTTTCTTCTGACGTAAGGGTGCGCACTCCGTCTTACATGGCAGAAGTTTCAGAGCTATGCTGGAA
Unit517	+	variant_Unit517_0_guide_chr02_+_267035	GAGTTACTGTCTGTTTTCCTTGCCCTTTTCCATTTTCCATTAAATCTCTGTTCTCTCTTACTTATATGAGATTAGGTATCATCTGTATAAAACTCCTTTCTTAATTTCACTCTAAAGCATAGGAAACCCGTTTCTTCTGACGTAAGGGTGCGCACTCTTACTTATATGATGATTGTTTCAGAGCTATGCTGGAA
Unit12637	+	variant_Unit12637_12_guide_chr15_+_349234	GAGTTACTGTCTGTTTTCCTTCAAATTTATTAATTAATTAAGGAGAAGTGAGAAATGATTAGAAAGTAATAAGCGGCGAAGGTCTGCTTTTTATACTTACAAGAACGTATTATTAGCAGCAGGAAACCCGTTTCTTCTGACGTAAGGGTGCGCAATGATTAGAAAGCAATTAAGGTTTCAGAGCTATGCTGGAA
Unit7421	+	variant_Unit7421_0_guide_chr10_+_184724	GAGTTACTGTCTGTTTTCCTAGATGAAAGGACGAAGACAGATGCGATAAGAACAGCGTTTGAGATCGGAGCAAAGGATATAGTTTTGCTCTGGCACTGTGTTAGTGTGCTTGTGGGTGCTAGGAAACCCGTTTCTTCTGACGTAAGGGTGCGCAGCGTTTGAGATCGGATGCAAGTTTCAGAGCTATGCTGGAA
Unit7801	-	variant_Unit7801_9_guide_chr10_+_732628	GAGTTACTGTCTGTTTTCCTCCTTGCTAATAAAATAGTCTTATTATCTCGCCACTATAAAAGTCGAAGTAAATTACAGAGACATGTTCGATACTCGACTTGCACTTCGAAAAAGTAATTAAGGAAACCCGTTTCTTCTGACGTAAGGGTGCGCACTATAAAAGTCGAAGTAAACGTTTCAGAGCTATGCTGGAA
Unit563	+	variant_Unit563_0_guide_chr02_+_519752	GAGTTACTGTCTGTTTTCCTAGTGACTTAAGTATTCTTCGTACATGCGGTAGCGATAGATTGTAGTTTAGATCTGGTTATAATACCATGTATAAATTGGAAGGATCTAAGCTAAAGTAAAAGGAAACCCGTTTCTTCTGACGTAAGGGTGCGCAATAGATTGTAGTTTATGATCGTTTCAGAGCTATGCTGGAA
Unit2265	+	variant_Unit2265_0_guide_chr04_-_1493820	GAGTTACTGTCTGTTTTCCTGGAAAAATAATTTAGGGCATAAGTATCAGGTTATTCAACCAGAAATCAGCTTTGGCTGTCTTTAATGCCATCGCTTGGGAACTAGGCAGTTAAATATAAGAGGAAACCCGTTTCTTCTGACGTAAGGGTGCGCATTCAACCAGAAATCAGCATTGTTTCAGAGCTATGCTGGAA
Unit12533	+	variant_Unit12533_9_guide_chr15_-_828014	GAGTTACTGTCTGTTTTCCTAAAACCTTAGAATCCCCGCACAGCTGCCCAATGACAGATATAGGCAACGTTGTTTAGCTAATCATTTTTAACTTGTTCTTTTTCCTCCTAGAAACCCATTAGGAAACCCGTTTCTTCTGACGTAAGGGTGCGCAACAGATATAGGCAACGTTGTGTTTCAGAGCTATGCTGGAA
Unit9154	+	variant_Unit9154_0_guide_chr12_+_69436	GAGTTACTGTCTGTTTTCCTGTTCGTTTAAAGGGACATTTCCTATCATAGGTTGCCCTGCGCGAATAAGAGATTGGTCAAGGAAGACTCTAAAATCATCTGAACGGGTTATTTGAAGACTAGGAAACCCGTTTCTTCTGACGTAAGGGTGCGCACCCTGCGCGAATAAGATGATGTTTCAGAGCTATGCTGGAA
Unit548	+	variant_Unit548_0_guide_chr02_+_403675	GAGTTACTGTCTGTTTTCCTATTGCTTTTTGGGGAAGTGAACTTGAGACCTTTAACTTTCGGCTTTCAGAGGTTGGATAGCAATTTTCACACAATTTGGACATTGTCTCCAAGTTTTCCAAGGAAACCCGTTTCTTCTGACGTAAGGGTGCGCAACTTTCGGCTTTCAGATGGTGTTTCAGAGCTATGCTGGAA
Unit3389	-	variant_Unit3389_0_guide_chr04_-_929341	GAGTTACTGTCTGTTTTCCTTAACTCAAGTTTTTATAAATTAGATACGTTTTTCCTTGCTATTCTACAGAGATGGCCATTAGCATGAGATGACTTCAATACGCACTTCTGTTGGAACGCAAGGAAACCCGTTTCTTCTGACGTAAGGGTGCGCACCTTGCTATTCTACATGAGAGTTTCAGAGCTATGCTGGAA
Unit13538	+	variant_Unit13538_0_guide_chr16_+_307688	GAGTTACTGTCTGTTTTCCTATTACTCTTTTTTCATCCTCCCACTTCCCCCTTATATATTTGTTTTCCCAGTGTGGTATATGGCATCATTATTATATAAATATTCTTTAGTTGTAAAAGGAGGAAACCCGTTTCTTCTGACGTAAGGGTGCGCATATATTTGTTTTCCCATGTGGTTTCAGAGCTATGCTGGAA
Unit10427	+	variant_Unit10427_0_guide_chr13_-_108576	GAGTTACTGTCTGTTTTCCTGTCCATTGGTCACAACAGGTTGTCACTATCCCTGTCGCTGTACGAAATCTGCCGGAATGATGCCTATTATCACACCTATGACCTCCCCAAGACCTCAGTTAGGAAACCCGTTTCTTCTGACGTAAGGGTGCGCAGTCGCTGTACGAAATCATGCGTTTCAGAGCTATGCTGGAA
Unit8759	-	variant_Unit8759_0_guide_chr11_-_86478	GAGTTACTGTCTGTTTTCCTTATTGGCAATAAATAATTCATATCCAGCCTCCTCTTATGGTTGCATAAGGAAAGGATCAACGCTTGCAACACAAAAATAAAATAAAAAAAATTACTGAAGAGGAAACCCGTTTCTTCTGACGTAAGGGTGCGCACTTATGGTTGCATAATGGAAGTTTCAGAGCTATGCTGGAA
Unit2011	+	variant_Unit2011_0_guide_chr04_+_428241	GAGTTACTGTCTGTTTTCCTAACAATCCGTAGTTGGTTTTCTCAACAATTAATATTGAATACGTTAGTGAGATTGGTTTTCAACCTCTGCCGCTAATTTAGGCACAGTTCTATCGCAGCCAGGAAACCCGTTTCTTCTGACGTAAGGGTGCGCATTGAATACGTTAGTGATGATGTTTCAGAGCTATGCTGGAA
Unit4411	+	variant_Unit4411_0_guide_chr06_+_185491	GAGTTACTGTCTGTTTTCCTAAAAAAATGTAGAAAAGAAGCTAAAGAGATTGACGTTACGTACATATGTAGAGTGGGTAGGTGTGGACGACACTAGGGAGGCTTTACTTCTCTCCAAACAAGGAAACCCGTTTCTTCTGACGTAAGGGTGCGCAGTTACGTACATATGTATGAGGTTTCAGAGCTATGCTGGAA
Unit7922	-	variant_Unit7922_0_guide_chr10_-_63049	GAGTTACTGTCTGTTTTCCTGAGCTGTCCCGATTGCATTAACAATATATAAGGGAGCAGAGCGAAACAATAGAGGTTCAGTAACATTTAAGGGTCGCTATTGAGGGTTTTGTGAGATATAAGGAAACCCGTTTCTTCTGACGTAAGGGTGCGCAGAGCAGAGCGAAACAATATGGTTTCAGAGCTATGCTGGAA
Unit8510	-	variant_Unit8510_0_guide_chr11_-_9668	GAGTTACTGTCTGTTTTCCTTCTTGGGTAGAGCGTTTTATTTATAGTATATATCAATAGCACATAAACCTAGTGGAACATAGCTTCATAAATCTTCCTTAAAAAGTATGCCATCAAACATAGGAAACCCGTTTCTTCTGACGTAAGGGTGCGCACAATAGCACATAAACCTATGGTTTCAGAGCTATGCTGGAA
Unit3881	+	variant_Unit3881_0_guide_chr05_+_293977	GAGTTACTGTCTGTTTTCCTATCCTGCAATAAAATGAACTCAAGAAGAAGTAAATAATAACAAGCTATAAGGGTGGCCATTTGTAATCAAATTTGGAGTAAAACACGTATGATTATGTTTAGGAAACCCGTTTCTTCTGACGTAAGGGTGCGCATAATAACAAGCTATAATGGGGTTTCAGAGCTATGCTGGAA
Unit8088	+	variant_Unit8088_0_guide_chr11_+_26096	GAGTTACTGTCTGTTTTCCTAGTACATTTAAATAGCGCCGCAAGAAACATAACAGCCGTTAACACTAGCAAGAGGTAGATTACTGTGTCTAAGAATTTAAATTGTTTTGCTTGCTTTTGCAGGAAACCCGTTTCTTCTGACGTAAGGGTGCGCAAGCCGTTAACACTAGCAAGAGTTTCAGAGCTATGCTGGAA
Unit11190	-	variant_Unit11190_0_guide_chr13_-_52634	GAGTTACTGTCTGTTTTCCTCTTAAATATACATTGCTCAAAGAAGTACAAATACATATAAATATAAATATCTAGGTTTTCTCAACTAGTTATTATGTGGCATATACGAATGTTTTAGTGGAGGAAACCCGTTTCTTCTGACGTAAGGGTGCGCACATATAAATATAAATATCTAGTTTCAGAGCTATGCTGGAA
Unit12894	-	variant_Unit12894_21_guide_chr15_-_752120	GAGTTACTGTCTGTTTTCCTCTGGCACAAAGGAGATTATGAATAAAATGTGCTTTACAGCGAGTTACTAAAAAAGGGGAAGAAAACACTTAGAAAAGTGATAAGAGATTTTGAGGATACTAGGAAACCCGTTTCTTCTGACGTAAGGGTGCGCATACAGCGAGTTACTACAAAAGTTTCAGAGCTATGCTGGAA
Unit1391	-	variant_Unit1391_3_guide_chr03_+_322505	GAGTTACTGTCTGTTTTCCTTGGTGAAGGCACTTTTAATATGAAGATTCGTTGAAGTATCAATAACCTTTTATTACATACCCTTACCTAACTGGTCTCTCTCACCTCGTGATGTTACGAAAGGAAACCCGTTTCTTCTGACGTAAGGGTGCGCAAAGTATCAATAACCTTTTATGTTTCAGAGCTATGCTGGAA
Unit8637	-	variant_Unit8637_0_guide_chr11_-_9616	GAGTTACTGTCTGTTTTCCTGTGGAACATAGCTTCATAAATCTTCCTTAAAAAGTATGCCATCAAACAGTATAGGACTAAAAATATAATCGCCCTAAAAAAGTTTCAACCTTATCTTATGAGGAAACCCGTTTCTTCTGACGTAAGGGTGCGCAGTATGCCATCAAACATGTATGTTTCAGAGCTATGCTGGAA
Unit8329	+	variant_Unit8329_3_guide_chr11_+_471774	GAGTTACTGTCTGTTTTCCTTGGATTTCAAAATTTAACATAATGATTTTACCTACCTTTCACACATTTGAACATGTAACGCTTAAATATTAATTACTGTGCTTCACTACAATTACAAGAGAGGAAACCCGTTTCTTCTGACGTAAGGGTGCGCAACCTTTCACACATTTGAACAGTTTCAGAGCTATGCTGGAA
Unit5372	-	variant_Unit5372_0_guide_chr07_+_723284	GAGTTACTGTCTGTTTTCCTGTCTATAATAATGTATTGAAGATATAAACAAACATAATTTTACTGTTAACTTTAGGTGCAACAAAAGGACGATTTTTTTTTATTTATCACAAGTTAAAGAAGGAAACCCGTTTCTTCTGACGTAAGGGTGCGCATAATTTTACTGTTAACATTTGTTTCAGAGCTATGCTGGAA
Unit6662	+	variant_Unit6662_0_guide_chr09_+_437521	GAGTTACTGTCTGTTTTCCTGTTTTCTACTTCTTCCTCATCTCGAGAGCTAGGTAAGAGTCTCGATTTCATTAGGCAATCTTGATAAATACACTGGAAGCAAAGTGTTTTCTTAAAAAGAAGGAAACCCGTTTCTTCTGACGTAAGGGTGCGCATAAGAGTCTCGATTTCATTAGTTTCAGAGCTATGCTGGAA
Unit6920	-	variant_Unit6920_0_guide_chr09_-_436711	GAGTTACTGTCTGTTTTCCTCGTACTTTCCTCCGCAGTTTCTAGCCGGTTAAGCACGTTGATATTGTTCTTAAGGAAGTAAGTACGAACATTTCTTTATTTTCTCTCAATAGCGTGCCGTAGGAAACCCGTTTCTTCTGACGTAAGGGTGCGCACACGTTGATATTGTTCTTAAGTTTCAGAGCTATGCTGGAA
Unit8922	+	variant_Unit8922_0_guide_chr12_+_787064	GAGTTACTGTCTGTTTTCCTGTAGAGTATTATTCTACCGTTTTATACAGATCATATCGTGTCTTTTGCTAGCTAGGTTGAAACAAGGTAAGATACGTTAAACGACAACGGCTATGTTGCAAGGAAACCCGTTTCTTCTGACGTAAGGGTGCGCAATCGTGTCTTTTGCTATGCTGTTTCAGAGCTATGCTGGAA
Unit2148	+	variant_Unit2148_0_guide_chr04_-_1013213	GAGTTACTGTCTGTTTTCCTAACCTTCCCGATGGTTTTTTTGGAGACTCTTCGATTGTATCAATACTATCCCTGGACATCAGTTTTAATAGAGGAGCTCCAAATTCCCAAGGAATTGAGGAGGAAACCCGTTTCTTCTGACGTAAGGGTGCGCAATTGTATCAATACTATCCCAGTTTCAGAGCTATGCTGGAA
Unit13128	-	variant_Unit13128_9_guide_chr15_+_552417	GAGTTACTGTCTGTTTTCCTTCTAAAGTCCCAGAAATCCGCTTGAATGTCTTACACATTGCAATGGATATGTTAGGTGATCATACTTCCTGGCTTTAGATATTTGAAACTTAACTCTTGTAGGAAACCCGTTTCTTCTGACGTAAGGGTGCGCACACATTGCAATGGATATGCTGTTTCAGAGCTATGCTGGAA
Unit8664	-	variant_Unit8664_0_guide_chr11_+_470237	GAGTTACTGTCTGTTTTCCTAGTTTGCTGACAACGTTATGCCATTAGCTTAATCACTGAATTTAGCGAATACTGGGTATGGACATGAACAGCAATGGGCACTGTTCCTTCTCTTACATTTAGGAAACCCGTTTCTTCTGACGTAAGGGTGCGCACACTGAATTTAGCGAATACAGTTTCAGAGCTATGCTGGAA
Unit4424	+	variant_Unit4424_12_guide_chr06_-_266417	GAGTTACTGTCTGTTTTCCTTAAATCTTAAATCCGCGCTGGTGTAAGTTGTTGGTGGGTAATGGTGGAAAGTTTAAACTTTTCTCATACGACAATTTTTGAACACGCAATGCCTATGTATAGGAAACCCGTTTCTTCTGACGTAAGGGTGCGCAGTGGGTAATGGTGGAAAGTTGTTTCAGAGCTATGCTGGAA
Unit9295	+	variant_Unit9295_12_guide_chr12_+_786501	GAGTTACTGTCTGTTTTCCTAATAAAAAGAGCATTCACGCGATATACGATTTTCAATGATCACTCTATAAGAACGGCGAAAAATAGAATTCAATATGAACTGGAATGGCAATTATGATCAAGGAAACCCGTTTCTTCTGACGTAAGGGTGCGCAAATGATCACTCTAAGAGGAAGTTTCAGAGCTATGCTGGAA
Unit7007	-	variant_Unit7007_9_guide_chr09_+_44559	GAGTTACTGTCTGTTTTCCTCAACCTATAATTGAGTTAAGTGCCTTTCCAAGCTAAAAAGTTTGAGGTTATTTAGCTTAGCATCCACACGTCACAATCTCGGGTATCGAGTCTAGTATGTAGGAAACCCGTTTCTTCTGACGTAAGGGTGCGCATAAAAAGTTTGAGGTTATAGGTTTCAGAGCTATGCTGGAA
Unit9810	-	variant_Unit9810_15_guide_chr12_-_781112	GAGTTACTGTCTGTTTTCCTAAAAGTATTTGATTAAATTATATTTTATGCATGCTACTTATTGTATAAACAGCCGGTATAGAAAAAATTTGAAAATTCTGAATTGGAGGACCTCTTCTTCAGGAAACCCGTTTCTTCTGACGTAAGGGTGCGCATACTTATTGTACGTTACAGCGTTTCAGAGCTATGCTGGAA
Unit13474	+	variant_Unit13474_18_guide_chr16_+_22835	GAGTTACTGTCTGTTTTCCTTTCTACTAATAAGAAAGAGTAAGAGACAATGTTTAGCGCTATTAAGTAAGCTATGGTTACATTATTTTGGCGGACTGGATCATGTCTGTCGAGAAAAACTAGGAAACCCGTTTCTTCTGACGTAAGGGTGCGCAAGCGCTATTAAGTTATGCTAGTTTCAGAGCTATGCTGGAA
Unit183	+	variant_Unit183_0_guide_chr02_+_10047	GAGTTACTGTCTGTTTTCCTCAACGTCTTTGTTACTCATTCCTGAAGGTTGAATAAAAAATAGCAACCAGTGCAGGGAGTCGTATATTGTTAGATTCTAGAGACTTGTACGCATCATCAAAGGAAACCCGTTTCTTCTGACGTAAGGGTGCGCAAAAAAATAGCAACCATGTGCGTTTCAGAGCTATGCTGGAA
Unit699	-	variant_Unit699_0_guide_chr02_+_540546	GAGTTACTGTCTGTTTTCCTTCTTTCAAAGTCCGTCAGTTGAGGAGATACTTTGAAACGTTTTGTTTGTATCTTGGCAATACTTGAAACGAGTTTTTGTTTGTTTTCTTTTTTTAGTTAAAGGAAACCCGTTTCTTCTGACGTAAGGGTGCGCAAAACGTTTTGTTTGTATCATGTTTCAGAGCTATGCTGGAA
Unit12690	+	variant_Unit12690_0_guide_chr15_+_573000	GAGTTACTGTCTGTTTTCCTTAAGACTGGTCAAAAACACGGATCCAGCAGCAACAGCACCTGCATGGAGGAATAGGATTGGTGCTAAATCACTTGGAATTAAACCCAAGGATTTTGGTCGAGGAAACCCGTTTCTTCTGACGTAAGGGTGCGCAAGCACCTGCATGGATGGAATGTTTCAGAGCTATGCTGGAA
Unit9149	+	variant_Unit9149_0_guide_chr12_+_39169	GAGTTACTGTCTGTTTTCCTTATATTAAATTAAATTAAATTAAATTAAATTAAATTAAATTAAACTACGAGGGAGGGTTATGCCAAAAAAGACGAAATTCTGAGCAGACTACTCTCAGTCAGGAAACCCGTTTCTTCTGACGTAAGGGTGCGCATTAAATTAAACTACGATGGGGTTTCAGAGCTATGCTGGAA
Unit9593	-	variant_Unit9593_0_guide_chr12_+_852955	GAGTTACTGTCTGTTTTCCTTATTTCCAGTTATCCGCCAGCTGGTGCCCCGACTGCGTCTATGCTAATTCCTTTGGAATAAGTTGAATGTACAGGACAAAGTTTTCGTTTTTGATATTGGAGGAAACCCGTTTCTTCTGACGTAAGGGTGCGCAGCGTCTATGCTAATTCCATTGTTTCAGAGCTATGCTGGAA
Unit2418	+	variant_Unit2418_0_guide_chr04_+_691727	GAGTTACTGTCTGTTTTCCTTATATATATCAAAACAAGAAACCCAGAGTATCTTTACCCCCACATTCAATAGAGGTGTCAGCCATAATTATTTACATGATAATACTGATATTTTTTCTTTAGGAAACCCGTTTCTTCTGACGTAAGGGTGCGCATTACCCCCACATTCAATATGGTTTCAGAGCTATGCTGGAA
Unit7113	+	variant_Unit7113_0_guide_chr10_+_124457	GAGTTACTGTCTGTTTTCCTAAGAAAGATCCTAAAAAAGGAATGGTTGGTGAAAAATTTATTAGCTTGAAGGTAGGAATCCTCGAGATATAAAAGGAACACTTGAAGTCTAACGACAATCAGGAAACCCGTTTCTTCTGACGTAAGGGTGCGCAAATTTATTAGCTTGAATGGTGTTTCAGAGCTATGCTGGAA
Unit9856	-	variant_Unit9856_0_guide_chr12_-_601333	GAGTTACTGTCTGTTTTCCTACATTCAGGCTAGCAATCAATACTTAAACCCTTTACGGGCGTGCATGAGTATCAGGAAACCAGTTTGAGAATGTCGCCCACCAAGCTCCATGGAAAGGCGAGGAAACCCGTTTCTTCTGACGTAAGGGTGCGCAACGGGCGTGCATGATGTATCGTTTCAGAGCTATGCTGGAA
Unit2511	+	variant_Unit2511_0_guide_chr04_+_1159890	GAGTTACTGTCTGTTTTCCTAAAGCCATCCCCTTAGCAAAGAAACCTGCTTAGAGATTCTTGAGGCTCGAAAAGGTTGGACTTCTTTTGAGTTTTCCGTCCGGATTTCAAACGAAATCCAAGGAAACCCGTTTCTTCTGACGTAAGGGTGCGCAAGATTCTTGAGGCTCGAAAAGTTTCAGAGCTATGCTGGAA
Unit11693	+	variant_Unit11693_0_guide_chr14_-_766621	GAGTTACTGTCTGTTTTCCTAATTAAAGTATTTTTGCTCAGTTTCTAGTTTTATCTGTTGGATTCCCCTTAGATGGTAAACACGTTGTCTTGATGACTGAAAAGGAAGTGAACATGGTCAAGGAAACCCGTTTCTTCTGACGTAAGGGTGCGCACTGTTGGATTCCCCATTAGAGTTTCAGAGCTATGCTGGAA
Unit3834	+	variant_Unit3834_0_guide_chr05_+_141831	GAGTTACTGTCTGTTTTCCTACATGCTATCGGATAGGAACGAGCAACAAATTGGAAACGTATGAGAACGAAGAAGGATATCCATCAGGAAGAAGCGATCAGTTAAGGCATCAGAAATTTCAGGAAACCCGTTTCTTCTGACGTAAGGGTGCGCAAAACGTATGAGAACGAATGAGTTTCAGAGCTATGCTGGAA
Unit4210	-	variant_Unit4210_0_guide_chr05_-_329016	GAGTTACTGTCTGTTTTCCTAATCCCATCTCTTTTGACATTAATCCCCTGAATACCATCCTTCGTGGCAATCAGGAGGCACCTGATGTGATGGAGCAACCCGAGTTCGTTCTCGTTATCCAGGAAACCCGTTTCTTCTGACGTAAGGGTGCGCAACCATCCTTCGTGGCAATCAGTTTCAGAGCTATGCTGGAA
Unit6783	+	variant_Unit6783_0_guide_chr09_+_176253	GAGTTACTGTCTGTTTTCCTTTTCTACCATTGTGCTATTGGCATTACTCAGCTGATACTTATTAATGCTGGTAGGTTATTGGTTAGCTTGGGTTTCCCATCTGAATTCAAGTTTAATTTTAGGAAACCCGTTTCTTCTGACGTAAGGGTGCGCAGATACTTATTAATGCTGGTAGTTTCAGAGCTATGCTGGAA
Unit11066	-	variant_Unit11066_0_guide_chr13_+_673574	GAGTTACTGTCTGTTTTCCTGCTATTATTACTGTCATAAGCAATAAAAAGAGAGGTTCCTACTACTTCTCCCTGGAAAGCTAGCGATAGCCTTGTACTCTATCTCACTTTCAGAATGCGTAGGAAACCCGTTTCTTCTGACGTAAGGGTGCGCAGGTTCCTACTACTTCTCCCAGTTTCAGAGCTATGCTGGAA
Unit6368	-	variant_Unit6368_0_guide_chr08_-_11294	GAGTTACTGTCTGTTTTCCTATATAAATATTTCCATTGAAAAAAATGTATAAAGAAGCAAGAAGTATGATATAGGTCTATAGTCATTCACAGGCTGAATAAACTTATGCAGGGCGGTTGGAGGAAACCCGTTTCTTCTGACGTAAGGGTGCGCAGAAGCAAGAAGTATGATATAGTTTCAGAGCTATGCTGGAA
Unit2035	+	variant_Unit2035_0_guide_chr04_+_524825	GAGTTACTGTCTGTTTTCCTATTTCGTAATAGGTTATTATAGACAACAATTTCTTGAAAAAGAGAGAAGTGTCTGGCTTGCAGGAAAAGAAGATGGTGGCATGTGCTTAGACGAGATTGTAGGAAACCCGTTTCTTCTGACGTAAGGGTGCGCATGAAAAAGAGAGAATGTGTCGTTTCAGAGCTATGCTGGAA
Unit10384	+	variant_Unit10384_0_guide_chr13_-_773501	GAGTTACTGTCTGTTTTCCTTATAATCTGATTCATCTCTAACCTACTTATGGATTTAGTGACGAGATTCTTGTGGAACCTATTACAAAGCATGTCGATTTCTATTCTAAATACAATGATGAGGAAACCCGTTTCTTCTGACGTAAGGGTGCGCATTTAGTGACGAGATTCATTGGTTTCAGAGCTATGCTGGAA
Unit4793	+	variant_Unit4793_0_guide_chr07_+_835346	GAGTTACTGTCTGTTTTCCTGGCTAAATTATAGTAGCCATTTAAAATAATCGTACACCTTCATATAGTTAGAAAGGGGTATAAAAAATGAACGCTCGTTGGTCATGTCAAATGTGCCTTAAGGAAACCCGTTTCTTCTGACGTAAGGGTGCGCACACCTTCATATAGTTATGAAGTTTCAGAGCTATGCTGGAA
Unit13065	-	variant_Unit13065_0_guide_chr15_+_859386	GAGTTACTGTCTGTTTTCCTGATATTCAAACACCTCACTATATCCTGGCTCTATGAATGATTGGGTTTCTCTGGGGGTGATAAACTTGACTTATAGCCTTGTATACTCTAGGTATGTACCAGGAAACCCGTTTCTTCTGACGTAAGGGTGCGCAGAATGATTGGGTTTCTCATGGTTTCAGAGCTATGCTGGAA
Unit7409	+	variant_Unit7409_0_guide_chr10_-_122848	GAGTTACTGTCTGTTTTCCTTTAACTCCAAGCTCTAAAATGGATGGTGGCACAACAGAGTACCGGACTTCTTCGGTCTCGCTGTTATACCTTTCACCGTTACTGAAAGTAAGGTCAAAAGAGGAAACCCGTTTCTTCTGACGTAAGGGTGCGCAACAGAGTACCGGACTTCATTGTTTCAGAGCTATGCTGGAA
Unit3516	-	variant_Unit3516_0_guide_chr04_-_276418	GAGTTACTGTCTGTTTTCCTTGAACGATCAAGGATAGTGTAAAATAGCTTAGCAACAATAGTCTTTTAACAGCGGACATAAGGTCACTTTTTGGCACAAGATGATAGTAAATGTTGCACAAGGAAACCCGTTTCTTCTGACGTAAGGGTGCGCAAACAATAGTCTTTTAACATGGTTTCAGAGCTATGCTGGAA
Unit12477	+	variant_Unit12477_0_guide_chr15_-_579963	GAGTTACTGTCTGTTTTCCTGGGGCGGTAATACAAAAAGGTCCATTTTTATGATGGGTTCGATTGTAAACTTCGGAATATAACTATATGACAAAAATGTGTAAGAAAATAATATATAAGTAGGAAACCCGTTTCTTCTGACGTAAGGGTGCGCATGGGTTCGATTGTAAACATTGTTTCAGAGCTATGCTGGAA
Unit5652	-	variant_Unit5652_0_guide_chr07_+_374754	GAGTTACTGTCTGTTTTCCTCGCGCTTTCTCTAGCAAATATCTCGGTTCGAAGTAAAGCAGGTCCTTCTGTAATGGTAACCTAAGGCAAAGGGTTTGTCATACACCCGTGAAGGCATTTAAGGAAACCCGTTTCTTCTGACGTAAGGGTGCGCAAAAGCAGGTCCTTCATGTAAGTTTCAGAGCTATGCTGGAA
Unit12690	+	variant_Unit12690_0_guide_chr15_+_572994	GAGTTACTGTCTGTTTTCCTTTCATTAAGACTGGTCAAAAACACGGATCCAGCAGCAACAGCACCTGCATGGAGGAATAGGATTGGTGCTAAATCACTTGGAATTAAACCCAAGGATTTTAGGAAACCCGTTTCTTCTGACGTAAGGGTGCGCAAGCAACAGCACCTGCATGGAGTTTCAGAGCTATGCTGGAA
Unit12809	+	variant_Unit12809_0_guide_chr15_+_1075704	GAGTTACTGTCTGTTTTCCTTTCGACAAATAGTTCAAATAGTTATAAGCTAGTGGCTGCATTAGATTAGAAACAGGGAATCAGATATAGGCTTCCCTGGCTTTCCTTCGAAACGTTTGAAAGGAAACCCGTTTCTTCTGACGTAAGGGTGCGCAGCTGCATTAGATTATGAAACGTTTCAGAGCTATGCTGGAA
Unit3508	-	variant_Unit3508_0_guide_chr04_-_319279	GAGTTACTGTCTGTTTTCCTATTCTGCAAAAGAGAAAGACAAAGGCCGCCCCTGGGAGCAAAGTCGTCCGAGAGGAACTAACCAGGGGCAGCATTATCCGTTAGGATCTACCGGAGAGCTAGGAAACCCGTTTCTTCTGACGTAAGGGTGCGCAGGGAGCAAAGTCGTCCGATGGTTTCAGAGCTATGCTGGAA
Unit6702	+	variant_Unit6702_0_guide_chr09_+_182369	GAGTTACTGTCTGTTTTCCTTTTAGCTTTCATACTTGATTTTTACTCCTTCATCACTCCATATAGGTTGGATAGGCTGAATCTGTTTTTATCGAGGCACCCTTATGAACATAAACAACAGAGGAAACCCGTTTCTTCTGACGTAAGGGTGCGCACACTCCATATAGGTTGGATAGTTTCAGAGCTATGCTGGAA
Unit1454	-	variant_Unit1454_0_guide_chr03_-_40516	GAGTTACTGTCTGTTTTCCTAAGAACTACAAAGTAAATAAAAAATAATAAATCACACCGGACAGTACAGAAACTGGACATATTTGAGGAATTTCTTTTGAAGAGTTGAGCATTCAAACTGAGGAAACCCGTTTCTTCTGACGTAAGGGTGCGCACACCGGACAGTACATGAAACGTTTCAGAGCTATGCTGGAA
Unit2583	+	variant_Unit2583_0_guide_chr04_-_1493797	GAGTTACTGTCTGTTTTCCTGTATCAGGTTATTCAACCAGAAATCAGCATTTGGCTGTCTTTAATGCCTCGCTTGGGAACTAGGCAGTTAAATATAAGCACATGTAAAAAAAGTGAAGATAGGAAACCCGTTTCTTCTGACGTAAGGGTGCGCACTGTCTTTAATGCCATCGCTGTTTCAGAGCTATGCTGGAA
Unit5338	-	variant_Unit5338_0_guide_chr07_+_969275	GAGTTACTGTCTGTTTTCCTCCCATGTAGATTGGAGCCTCTCTACTTCGTTCTAACTCTCCTCTGTTATCTAAAGGCCTGCGGTTAGTAAGGTGGAGAGTATCTGAAATTAATACTAGGAAGGAAACCCGTTTCTTCTGACGTAAGGGTGCGCAACTCTCCTCTGTTATCATAAGTTTCAGAGCTATGCTGGAA
Unit2909	-	variant_Unit2909_0_guide_chr04_-_147485	GAGTTACTGTCTGTTTTCCTGATTCCTGAATCCAGCATTCCTGTTCCAGAATATTTTACAATATCATCCCAAAGGTTGAATTTATAATATCCGTATCGAATGTAAACTTGTTACTAATCCAGGAAACCCGTTTCTTCTGACGTAAGGGTGCGCATTTTACAATATCATCCCAAAGTTTCAGAGCTATGCTGGAA
Unit1598	+	variant_Unit1598_0_guide_chr04_-_18364	GAGTTACTGTCTGTTTTCCTACGTTGAACAAATTATGACACTAGACCTCTTAGGCATAAAGATGACATCTCTAGGTACTCGTAAAGATCCTAACCACAAATTCCACCTTAAAAGACGACAAGGAAACCCGTTTCTTCTGACGTAAGGGTGCGCAGCATAAAGATGACATCATCTGTTTCAGAGCTATGCTGGAA
Unit9593	-	variant_Unit9593_0_guide_chr12_-_852959	GAGTTACTGTCTGTTTTCCTTGAACCAATATCAAAAACGAAAACTTTGTCCTGTACATTCAACTTATTCCAAAGGAATTAGCATAGACGCAGTCGGGGCACCAGCTGGCGGATAACTGGAAGGAAACCCGTTTCTTCTGACGTAAGGGTGCGCATACATTCAACTTATTCCAAAGTTTCAGAGCTATGCTGGAA
Unit5152	+	variant_Unit5152_0_guide_chr07_-_431777	GAGTTACTGTCTGTTTTCCTCGTACCTTGACTGGGAGGTACGTAAAGCTGAAACGGAACCGATAGATAACCTTGGAACTTTCTGTTCTTGAGCAAAAATGTTCTGCTTTATATATCTATAAGGAAACCCGTTTCTTCTGACGTAAGGGTGCGCACGGAACCGATAGATAACCATGTTTCAGAGCTATGCTGGAA
Unit3889	+	variant_Unit3889_0_guide_chr05_-_342377	GAGTTACTGTCTGTTTTCCTACTACGAGCAAACGAACGCGAGAATTGCCTTGTTTTGAATAAATTCTTGCCTCGGATAACGTCCACGATACTTTTTGATTCAAGTTTCTATAGAAGCACGAGGAAACCCGTTTCTTCTGACGTAAGGGTGCGCATTTGAATAAATTCTTGCCATGTTTCAGAGCTATGCTGGAA
Unit5152	+	variant_Unit5152_0_guide_chr07_+_431772	GAGTTACTGTCTGTTTTCCTAACATATAGATATATAAAGCAGAACATTTTTGCTCAAGAACAGAAAGTTCCAAGGTTATCTATCGGTTCCGTTTCAGCTTTACGTACCTCCCAGTCAAGGAGGAAACCCGTTTCTTCTGACGTAAGGGTGCGCATCAAGAACAGAAAGTTCCAAGTTTCAGAGCTATGCTGGAA
Unit13318	-	variant_Unit13318_0_guide_chr15_+_752309	GAGTTACTGTCTGTTTTCCTCTCAAAAAACTGTACAGCTCAATCAGGTACACATTACGATGGCAGCACTCAGATGGACTCGATAACGTATTCTAATAATGTCACCCAACAGTATATACAAAGGAAACCCGTTTCTTCTGACGTAAGGGTGCGCATACGATGGCAGCACATCAGAGTTTCAGAGCTATGCTGGAA
Unit14658	-	variant_Unit14658_0_guide_chr16_-_22475	GAGTTACTGTCTGTTTTCCTTTCTAGTATTCTATTGATTGAAACACTACTACGGCCTCTGTATTAGCATCAAAGGCACGTATAATTTTTGAAGCTGTGTTGTTTTTGGTTCTAACACAGTAGGAAACCCGTTTCTTCTGACGTAAGGGTGCGCAGCCTCTGTATTAGCATCAAAGTTTCAGAGCTATGCTGGAA
Unit2638	-	variant_Unit2638_0_guide_chr04_+_1271195	GAGTTACTGTCTGTTTTCCTCAGATTACTGAAGCCCAGTAAAGAAGAGGACACTTTTCAGATCCTGAAACCCTGGATGGTTGTCTTAATCCCGGTGAACTGTTGGTTGTTCTTGGGAGACAGGAAACCCGTTTCTTCTGACGTAAGGGTGCGCATTTTCAGATCCTGAAACCCAGTTTCAGAGCTATGCTGGAA
Unit3625	+	variant_Unit3625_0_guide_chr05_+_275297	GAGTTACTGTCTGTTTTCCTTGTTTACTTTCCACTTGGATTTTATCTGTAGGCTTTATCAAGTTCCTGTAGTATGGTTGTGCAAGGCACTCTTCTTCATAAAGGAAAAGATGTGCTGAGAAGGAAACCCGTTTCTTCTGACGTAAGGGTGCGCATTATCAAGTTCCTGTATGTAGTTTCAGAGCTATGCTGGAA
Unit10409	+	variant_Unit10409_0_guide_chr13_-_903713	GAGTTACTGTCTGTTTTCCTGTCATTTTTTTAGCGAGACCCTAGGGTCCTGTAGCAGTAATTTGAGGTTTTCTGGCTCGAACAACGACAAAATATTGAGGAATCTTGAGCCTTATTGGGGAGGAAACCCGTTTCTTCTGACGTAAGGGTGCGCAGCAGTAATTTGAGGTTTTCAGTTTCAGAGCTATGCTGGAA
Unit5371	-	variant_Unit5371_0_guide_chr07_-_723470	GAGTTACTGTCTGTTTTCCTCTTAATCCAGAACCAGCCGTCAGGGATATTTCAATCTATGATCCCGAAGGGCTTGGCTGGCTGCAAGAAAGAACAAAGGCAAGGGGAAACAGAGTAGATAAGGAAACCCGTTTCTTCTGACGTAAGGGTGCGCATCTATGATCCCGAATGGGCTGTTTCAGAGCTATGCTGGAA
Unit13038	-	variant_Unit13038_0_guide_chr15_-_993733	GAGTTACTGTCTGTTTTCCTGTCTGCCAAATCTCCAGGGTCCTAAATCTGAGGTAGCACGGCACGGCACAAGAGGTACCCATGGTGCGTGACGACAGCCGCTACTTGCACGGCTTTGTTCAGGAAACCCGTTTCTTCTGACGTAAGGGTGCGCATAGCACGGCACGGCACAAGAGTTTCAGAGCTATGCTGGAA
Unit10674	-	variant_Unit10674_0_guide_chr13_-_614638	GAGTTACTGTCTGTTTTCCTATAGCACTATTCCTCCCCACTCACGTCTATAGTCCAGGACAATTAGCAGACACTGGTTAAACATGAGAGGAAAACAACCGAAAAGGAACAAAGACAACGCAGGAAACCCGTTTCTTCTGACGTAAGGGTGCGCACAGGACAATTAGCATGACACGTTTCAGAGCTATGCTGGAA
Unit12863	-	variant_Unit12863_0_guide_chr15_-_850451	GAGTTACTGTCTGTTTTCCTTAAAGCCTTATTAAAACACTACTATACCCTTGCAGAGAGAGTATTATTATCTAGGAGATCCAGGCAGTGTGACATGAGTGAACTGCTTGCCATTCCACTTAGGAAACCCGTTTCTTCTGACGTAAGGGTGCGCAAGAGAGAGTATTATTATCTAGTTTCAGAGCTATGCTGGAA
Unit6139	+	variant_Unit6139_0_guide_chr08_+_503996	GAGTTACTGTCTGTTTTCCTAACACATTTGTCTATATAGGTTTCAGTAAAGGCGTCCGTAGTTAGAGAGTAGAGGCACTAACTTGAAAGCAGGAAAACAAACAATTGTGTTGCAGAGCAAAGGAAACCCGTTTCTTCTGACGTAAGGGTGCGCAGTCCGTAGTTAGAGAGTAGAGTTTCAGAGCTATGCTGGAA
Unit5630	-	variant_Unit5630_0_guide_chr07_-_472823	GAGTTACTGTCTGTTTTCCTACAGTGAAGTGCTACAAATAGTTCGAGCTTTTTCTCAAATTTTTCACGCGAGAGGAGACAAAAAAGCATCAGGTATTTAATGGATAAATCACCTCCAAAAAGGAAACCCGTTTCTTCTGACGTAAGGGTGCGCACTCAAATTTTTCACGCGATGGTTTCAGAGCTATGCTGGAA
Unit3889	+	variant_Unit3889_0_guide_chr05_+_342372	GAGTTACTGTCTGTTTTCCTTATACGTGCTTCTATAGAAACTTGAATCAAAAAGTATCGTGGACGTTATCCGAGGCAAGAATTTATTCAAAACAAGGCAATTCTCGCGTTCGTTTGCTCGAGGAAACCCGTTTCTTCTGACGTAAGGGTGCGCAGTATCGTGGACGTTATCCGAGTTTCAGAGCTATGCTGGAA
Unit6939	-	variant_Unit6939_0_guide_chr09_-_365305	GAGTTACTGTCTGTTTTCCTCAAACTTCAAAGGGGATAATTGCACTCAATTTGCAAGGTTGTTCCATAGAGACAGGAGTCTTCTTCTCCATCGACCTTCCTAGCTTACTGTGCTCACAGAAGGAAACCCGTTTCTTCTGACGTAAGGGTGCGCAAAGGTTGTTCCATATGAGACGTTTCAGAGCTATGCTGGAA
Unit513	+	variant_Unit513_0_guide_chr02_+_262602	GAGTTACTGTCTGTTTTCCTCCAATAGATCACCTGGAAATTCGGTGTCCTTCTCATTATCTATCAGCAGTACTCGGCGGTAAAAACATCCTTTGAAGGATTTTGAATGATGGGTCCCAAAAGGAAACCCGTTTCTTCTGACGTAAGGGTGCGCAATTATCTATCAGCATGTACTGTTTCAGAGCTATGCTGGAA
Unit2511	+	variant_Unit2511_0_guide_chr04_+_1159894	GAGTTACTGTCTGTTTTCCTGCCATCCCCTTAGCAAAGAAACCTGCTTAGAGATTCTTGAGGCTCGAAAAGGTTGGACTTCTTTTGAGTTTTCCGTCCGGATTTCAAACGAAATCCATCAAGGAAACCCGTTTCTTCTGACGTAAGGGTGCGCATCTTGAGGCTCGAAAATGGTGTTTCAGAGCTATGCTGGAA
Unit13735	+	variant_Unit13735_0_guide_chr16_+_347735	GAGTTACTGTCTGTTTTCCTAATTTTGGCTAATTTGTCTCTACCAGATAGAGAATCCAATATATATTTTAAGAGGTAATATTATCCACCATCTTTGTTTTTGCTTGAGAATCCTCATCATAGGAAACCCGTTTCTTCTGACGTAAGGGTGCGCAATCCAATATATATTTTAAGAGTTTCAGAGCTATGCTGGAA
Unit1637	+	variant_Unit1637_0_guide_chr04_+_223702	GAGTTACTGTCTGTTTTCCTAGTTATTCGTGTGGATAGAAAAAGAATCAAAGTAATACAAGCAGCCTGAAGAAGGAAGTTCTTTCCACTCAATCTTTATAACGTTTCCCTGATCTATCGCAGGAAACCCGTTTCTTCTGACGTAAGGGTGCGCAAATACAAGCAGCCTGAAGAAGTTTCAGAGCTATGCTGGAA
Unit11693	+	variant_Unit11693_0_guide_chr14_+_766622	GAGTTACTGTCTGTTTTCCTGACCATGTTCACTTCCTTTTCAGTCATCAAGACAACGTGTTTACCATCTAAGGGGAATCCAACAGATAAAACTAGAAACTGAGCAAAAATACTTTAATTTAGGAAACCCGTTTCTTCTGACGTAAGGGTGCGCAAACGTGTTTACCATCTAATGGTTTCAGAGCTATGCTGGAA
Unit3508	-	variant_Unit3508_0_guide_chr04_+_319276	GAGTTACTGTCTGTTTTCCTAACAGCTCTCCGGTAGATCCTAACGGATAATGCTGCCCCTGGTTAGTTCCTCTCGGACGACTTTGCTCCCAGGGGCGGCCTTTGTCTTTCTCTTTTGCAGAGGAAACCCGTTTCTTCTGACGTAAGGGTGCGCAGCCCCTGGTTAGTTCCTCATGTTTCAGAGCTATGCTGGAA
Unit8545	-	variant_Unit8545_0_guide_chr11_+_468725	GAGTTACTGTCTGTTTTCCTATCCTGTGCTCACGTCCATGCGCATTCTTGGCAATTCTGCAGAGATCTCTCTCTGGGTCTTAGCGGTTCTCCGCACCCTGGCGATGTGCTTCGAGAACGTAGGAAACCCGTTTCTTCTGACGTAAGGGTGCGCATTCTGCAGAGATCTCTCATCGTTTCAGAGCTATGCTGGAA
Unit10652	-	variant_Unit10652_0_guide_chr13_-_748814	GAGTTACTGTCTGTTTTCCTAACACCCAGAATAGAAAAATAGATCGCCGACAATCGAGGGTTCTTAATTGAGGGGACATCGTTGGAGCTTATATAAGTTTGCCGCTACTTGGCGAAGATGAGGAAACCCGTTTCTTCTGACGTAAGGGTGCGCATCGAGGGTTCTTAATTGATGGTTTCAGAGCTATGCTGGAA
Unit12157	+	variant_Unit12157_0_guide_chr15_+_201391	GAGTTACTGTCTGTTTTCCTCCTGGACAGGGCGACTTCAGCGCTGGTGTTCTCCAAGTTTATATCGTTGACAAGGTGCCTGTCTGCTTGGCCAACTGAGTGGCCTTCATCATCAGTTCCAAGGAAACCCGTTTCTTCTGACGTAAGGGTGCGCACAAGTTTATATCGTTGACAAGTTTCAGAGCTATGCTGGAA
Unit5371	-	variant_Unit5371_0_guide_chr07_+_723472	GAGTTACTGTCTGTTTTCCTATCTACTCTGTTTCCCCTTGCCTTTGTTCTTTCTTGCAGCCAGCCAAGCCCTTCGGGATCATAGATTGAAATATCCCTGACGGCTGGTTCTGGATTAAGTAGGAAACCCGTTTCTTCTGACGTAAGGGTGCGCATGCAGCCAGCCAAGCCCATTGTTTCAGAGCTATGCTGGAA
Unit2840	-	variant_Unit2840_0_guide_chr04_+_424282	GAGTTACTGTCTGTTTTCCTGGTGGTTACAACACCACTCATTCAGAGGCTGTCGGCACAGTTGCTTCCAGCTCTGGCGTCCGTATGTATGGGTGTATTTTAAATAATAAACAAAGTGCCAAGGAAACCCGTTTCTTCTGACGTAAGGGTGCGCAGCACAGTTGCTTCCAGCATCGTTTCAGAGCTATGCTGGAA
Unit12832	-	variant_Unit12832_0_guide_chr15_+_984832	GAGTTACTGTCTGTTTTCCTAAAAATTATTCTAATATCCACCGAATTTTCGAAAAGTATACTAATTTAAACTTTGGTGTAAGCGTTTAGGTTGCTAACGTAGCAGCAAACGTTGGTATCAAGGAAACCCGTTTCTTCTGACGTAAGGGTGCGCAAGTATACTAATTTAAACATTGTTTCAGAGCTATGCTGGAA
Unit2840	-	variant_Unit2840_0_guide_chr04_-_424283	GAGTTACTGTCTGTTTTCCTGTGGCACTTTGTTTATTATTTAAAATACACCCATACATACGGACGCCAGAGCTGGAAGCAACTGTGCCGACAGCCTCTGAATGAGTGGTGTTGTAACCACAGGAAACCCGTTTCTTCTGACGTAAGGGTGCGCATACATACGGACGCCAGATGCGTTTCAGAGCTATGCTGGAA
Unit4800	+	variant_Unit4800_0_guide_chr07_-_847521	GAGTTACTGTCTGTTTTCCTTTTGATGAAGTTCCCATTTTTAAAAAATCATTATATTCACTGGTCTTCCTTGTAGGAATATCGTTAATGCTTACCAAGGGTGAGGTACCTTCGTGGATTAAGGAAACCCGTTTCTTCTGACGTAAGGGTGCGCAATTCACTGGTCTTCCATTGTGTTTCAGAGCTATGCTGGAA
Unit10090	+	variant_Unit10090_0_guide_chr13_+_420743	GAGTTACTGTCTGTTTTCCTAGGACAAGGGGATTGCTGCTTAGATAATCAGTGCCGCAAGAAATCTCAGAGTGGGGCCAAAGGTAAAAAATAAAAAATAAAACTAAGATAAAAAATAAAAAGGAAACCCGTTTCTTCTGACGTAAGGGTGCGCACGCAAGAAATCTCAGATGTGGTTTCAGAGCTATGCTGGAA
Unit10165	+	variant_Unit10165_0_guide_chr13_+_756256	GAGTTACTGTCTGTTTTCCTTTTCTCGCAGAAAAGCCCTTTTCATTCAATCTTTGCACCGATTTTTGCCAAAAGGAAGCCATTCAAGATAATAATCAAGAAAACTGTGTCTTTTAGTCGAAGGAAACCCGTTTCTTCTGACGTAAGGGTGCGCATGCACCGATTTTTGCCAAAAGTTTCAGAGCTATGCTGGAA
Unit12923	-	variant_Unit12923_0_guide_chr15_+_581264	GAGTTACTGTCTGTTTTCCTGAAATCCAATATTAGAAAACCCAAAAATAAATGAGCACAAAGAACAAATCTTAAGGACTACGAAGATATTTATATGCTCTTACCACAACAAAATCGCCATAGGAAACCCGTTTCTTCTGACGTAAGGGTGCGCAGCACAAAGAACAAATCATTAGTTTCAGAGCTATGCTGGAA
Unit13190	-	variant_Unit13190_0_guide_chr15_+_288800	GAGTTACTGTCTGTTTTCCTGAAAAGAAAATGTACCTAGATTCCCGTCCATGGTACGTGAGACAGTTCCTTTCTGGTGTTAATACCGAAGAAACAAGTTCAATTTATTTTTGTAGAATATAGGAAACCCGTTTCTTCTGACGTAAGGGTGCGCAACGTGAGACAGTTCCATTTCGTTTCAGAGCTATGCTGGAA
Unit5256	+	variant_Unit5256_0_guide_chr07_+_819119	GAGTTACTGTCTGTTTTCCTAGTAAGTTTTCTTGGCAAAATAACCTATAGCGAAATAGGCAATCAACGTGAGGGGTTTAAATAGCTAGCGGTAAGTAACCACTAGTAGAACGTAGCTCCAAGGAAACCCGTTTCTTCTGACGTAAGGGTGCGCAAATAGGCAATCAACGTGATGGTTTCAGAGCTATGCTGGAA
Unit5584	-	variant_Unit5584_0_guide_chr07_-_716740	GAGTTACTGTCTGTTTTCCTGCAAAAGGTGTCCTTATTGCTGTGATCAGTAGCATTAGGTTCTACACTCTGAAGGTTGAGACAACATTGGAGTATTTTCCATCCTCTTCTAGGATGCTCGAGGAAACCCGTTTCTTCTGACGTAAGGGTGCGCAATTAGGTTCTACACTCTGAAGTTTCAGAGCTATGCTGGAA
Unit12605	+	variant_Unit12605_0_guide_chr15_+_166448	GAGTTACTGTCTGTTTTCCTAAAGCTAGGTAAGAAGCCGTGAAATTTCAGTCAACATACAGAAACGGTATAGTGGCTCCAATCAGAAAGTTCCAATACTATTAAGATGCTGACACAATTAAGGAAACCCGTTTCTTCTGACGTAAGGGTGCGCAACATACAGAAACGGTATATGGTTTCAGAGCTATGCTGGAA
Unit4800	+	variant_Unit4800_0_guide_chr07_+_847519	GAGTTACTGTCTGTTTTCCTGATAATCCACGAAGGTACCTCACCCTTGGTAAGCATTAACGATATTCCTACAAGGAAGACCAGTGAATATAATGATTTTTTAAAAATGGGAACTTCATCAAGGAAACCCGTTTCTTCTGACGTAAGGGTGCGCACATTAACGATATTCCTACAAGTTTCAGAGCTATGCTGGAA
Unit5310	-	variant_Unit5310_0_guide_chr07_+_1084732	GAGTTACTGTCTGTTTTCCTCAGCTATAGGGTTAGATGTATTCGTTTTCCTTTCTGACCCCTTATGTCCCCTTTGGAAGTTCTAAACAAATGCCCTTTGGTGCCCAGTATATGTCAATGAAGGAAACCCGTTTCTTCTGACGTAAGGGTGCGCATGACCCCTTATGTCCCCATTGTTTCAGAGCTATGCTGGAA
Unit12019	-	variant_Unit12019_0_guide_chr14_-_574182	GAGTTACTGTCTGTTTTCCTAAGCCGAATCTGCCTGTCTCTCACGCAGCAAACTTAATTATCCAAGATATTAAGGAACTTCGAATCCAACTCAAAATTATTTTTTTTACGTACTTTCTCCAGGAAACCCGTTTCTTCTGACGTAAGGGTGCGCATTAATTATCCAAGATATTAAGTTTCAGAGCTATGCTGGAA
Unit3469	-	variant_Unit3469_0_guide_chr04_-_517641	GAGTTACTGTCTGTTTTCCTATAAAAGAAGAGCCACTTAAATCGAGATAATATCTAAATTCAACTTTTTATCAGGCAAGAAGAAGGAACATTTCTTGCAAAAACGTGAAAAGGAGTATACAGGAAACCCGTTTCTTCTGACGTAAGGGTGCGCACTAAATTCAACTTTTTATCAGTTTCAGAGCTATGCTGGAA
Unit633	-	variant_Unit633_0_guide_chr02_+_788295	GAGTTACTGTCTGTTTTCCTAGTTGAATACGTGACAAAGCTGACGAGAGTACCGTGAATTTAACAAACCTAGATGGTCACTCCAAGTAACGGTATTGTGACTTCAACAGAAAACTCAAGCAGGAAACCCGTTTCTTCTGACGTAAGGGTGCGCATGAATTTAACAAACCATAGAGTTTCAGAGCTATGCTGGAA
Unit13190	-	variant_Unit13190_0_guide_chr15_-_288802	GAGTTACTGTCTGTTTTCCTAAATATTCTACAAAAATAAATTGAACTTGTTTCTTCGGTATTAACACCAGAAAGGAACTGTCTCACGTACCATGGACGGGAATCTAGGTACATTTTCTTTAGGAAACCCGTTTCTTCTGACGTAAGGGTGCGCATTCGGTATTAACACCAGAAAGTTTCAGAGCTATGCTGGAA
Unit5310	-	variant_Unit5310_0_guide_chr07_-_1084734	GAGTTACTGTCTGTTTTCCTCGTCATTGACATATACTGGGCACCAAAGGGCATTTGTTTAGAACTTCCAAAGGGGACATAAGGGGTCAGAAAGGAAAACGAATACATCTAACCCTATAGCAGGAAACCCGTTTCTTCTGACGTAAGGGTGCGCATTGTTTAGAACTTCCAAATGGTTTCAGAGCTATGCTGGAA
Unit11472	+	variant_Unit11472_0_guide_chr14_+_607244	GAGTTACTGTCTGTTTTCCTCGAATATAAGGGAGTAAGGAGCGCATCGTGTTTCTCTCTTCAAGTTAATACTAGGAGACCTTGGCCATTTGAAAGTACTATAAAAAGCCATTGAAGTAGTAGGAAACCCGTTTCTTCTGACGTAAGGGTGCGCACTCTCTTCAAGTTAATACTAGTTTCAGAGCTATGCTGGAA
Unit10184	+	variant_Unit10184_0_guide_chr13_+_869581	GAGTTACTGTCTGTTTTCCTACTAATCATTCTCGCCCATCAAGATCGGACCATCTTGCCTAGTGCGGCAATGAGGTTAAATTATGCGGGTAAGAGTTTTACATGGTCAGCGGCTATTTGGAGGAAACCCGTTTCTTCTGACGTAAGGGTGCGCACTTGCCTAGTGCGGCAATGAGTTTCAGAGCTATGCTGGAA
Unit7745	-	variant_Unit7745_0_guide_chr10_+_246956	GAGTTACTGTCTGTTTTCCTGATCCAACTACTCCAGCACAACGATTCAATATAATCGATTGCTCCACTCTAAGAGGCAAGAACAAGCTTCAACTTTTGGTAAGCCGCCGTTTATAAACAGAGGAAACCCGTTTCTTCTGACGTAAGGGTGCGCATCGATTGCTCCACTCATAAGGTTTCAGAGCTATGCTGGAA
Unit9781	-	variant_Unit9781_0_guide_chr12_+_955428	GAGTTACTGTCTGTTTTCCTTGTAAGAATGGTGTTTTAATCAAGGAACTGAGAACACAACTTGATGAGGCCTAAGGAAAAAGTTAGAAAGTCCCGATTATGCTAAAAAATCTCAAATTGAAGGAAACCCGTTTCTTCTGACGTAAGGGTGCGCACACAACTTGATGAGGCCATAGTTTCAGAGCTATGCTGGAA
Unit8441	-	variant_Unit8441_0_guide_chr11_+_313463	GAGTTACTGTCTGTTTTCCTTTATTGCAAGTAAGGGCAGCATTATCCTGGTAGGAGTAGAGGTTAACCGCACTCGGAATGAGACTTCTCCAAGAACGTTCTCAAAGTAAAACATTTAGCAAGGAAACCCGTTTCTTCTGACGTAAGGGTGCGCAAGTAGAGGTTAACCGCACATGTTTCAGAGCTATGCTGGAA
Unit13148	-	variant_Unit13148_0_guide_chr15_-_463231	GAGTTACTGTCTGTTTTCCTTCGTGCTCGGAGCGAACAGCGCGCCGGGTTACGAACAACAGTGGCCACTACTAGGTAGTTATGGAGTAGGCGTCAGAATATATAGCGCAGGCGTCAGAGTAGGAAACCCGTTTCTTCTGACGTAAGGGTGCGCAAACAACAGTGGCCACTACTAGTTTCAGAGCTATGCTGGAA
Unit12029	-	variant_Unit12029_0_guide_chr14_-_469581	GAGTTACTGTCTGTTTTCCTTTTTATCTTGAAACCCAGAGTAAGGGTTAACTTCGTAGGTAGTGTCAACCCCAGGTCATTTTCAAAATGATAAAGCAATGGGCCGAAATTGCACCAGATTAGGAAACCCGTTTCTTCTGACGTAAGGGTGCGCACGTAGGTAGTGTCAACCCCAGTTTCAGAGCTATGCTGGAA
Unit3625	+	variant_Unit3625_0_guide_chr05_-_275296	GAGTTACTGTCTGTTTTCCTCTCAGCACATCTTTTCCTTTATGAAGAAGAGTGCCTTGCACAACCATACTACAGGAACTTGATAAAGCCTACAGATAAAATCCAAGTGGAAAGTAAACAAAGGAAACCCGTTTCTTCTGACGTAAGGGTGCGCACCTTGCACAACCATACATACGTTTCAGAGCTATGCTGGAA
Unit12246	+	variant_Unit12246_0_guide_chr15_-_562662	GAGTTACTGTCTGTTTTCCTTACCCTTGGAAAACGTTCAATGAATTAGCCAGTTGGCTGATACAATCTCTCAAAGGTCAATAGAGAAAAGCACACGTTAATTATATCAAATCTAAACTCGAGGAAACCCGTTTCTTCTGACGTAAGGGTGCGCAGGCTGATACAATCTCATCAAGTTTCAGAGCTATGCTGGAA
Unit13237	-	variant_Unit13237_0_guide_chr15_-_38365	GAGTTACTGTCTGTTTTCCTGTTGTTTAGTTTTACCCTTTTTGGAGATTTTATTACAGCGATTGATTAGGGCCAGGTGAATATTGGTCAATTATTGAAATTTCATTTTATCTATGAGAAAAGGAAACCCGTTTCTTCTGACGTAAGGGTGCGCAACAGCGATTGATTATGGGCCGTTTCAGAGCTATGCTGGAA
Unit8901	+	variant_Unit8901_0_guide_chr12_-_671177	GAGTTACTGTCTGTTTTCCTACCAACAGTGGCTTATTCGCCAGAGGGTACAACAATGACTCAGAAATCTGAAGAGGCATTAACAGCGGTCAGCAGTGGGGCAATAACAGCAGGGTCATTAAGGAAACCCGTTTCTTCTGACGTAAGGGTGCGCAATGACTCAGAAATCATGAAGGTTTCAGAGCTATGCTGGAA
Unit1106	-	variant_Unit1106_0_guide_chr02_+_433907	GAGTTACTGTCTGTTTTCCTATATTTCAACTTTCAGTCTCTTACCTGGTCTAATATGAAGGCTTTTTGTTCTTCGGCTTTGCTCAAGGTCTTACAAATATACCATTAACTGCAGTCTCTAAGGAAACCCGTTTCTTCTGACGTAAGGGTGCGCAATGAAGGCTTTTTGTTCATTGTTTCAGAGCTATGCTGGAA
Unit2788	-	variant_Unit2788_0_guide_chr04_-_683964	GAGTTACTGTCTGTTTTCCTAAGCGCTTCACTCCAGTTCTGAAGTAATAATCAAACCAATCAGGAGCAATAGAGGATTGTTATAAAACTCGTCTCTTTCTATTCCTACAATGTTGCTCCCAGGAAACCCGTTTCTTCTGACGTAAGGGTGCGCAAACCAATCAGGAGCAATATGGTTTCAGAGCTATGCTGGAA
Unit12212	+	variant_Unit12212_0_guide_chr15_-_411815	GAGTTACTGTCTGTTTTCCTGTTCATGCATGCTAGTGCTGTCGATATAAAATCGGGATTTTCATACACCCTCAGGTTGGTTGAATTCTTTCTTTAACTCTTACTCATCTTTCTTTATTTTAGGAAACCCGTTTCTTCTGACGTAAGGGTGCGCAGGGATTTTCATACACCCATCGTTTCAGAGCTATGCTGGAA
Unit7748	-	variant_Unit7748_0_guide_chr10_+_237502	GAGTTACTGTCTGTTTTCCTTCCACCGCACTTTTCCTTTAAAAAGCTGCATTGTTTCCATAATTCACTTCTGGCGGGTTAATGACTTATTTGATATGAAGAGTGAGGTTCTTATCAAATGAGGAAACCCGTTTCTTCTGACGTAAGGGTGCGCATTCCATAATTCACTTCATGGGTTTCAGAGCTATGCTGGAA
Unit11785	-	variant_Unit11785_0_guide_chr14_-_301112	GAGTTACTGTCTGTTTTCCTGAAACACACACATTCATTTAACTCGTTGAAATAGGAAATAACACTTCTTTAAAGGTAGGTCCCAATTTCCTTTCTCCATTTTTTGTATAAAAAAAGAGAAAGGAAACCCGTTTCTTCTGACGTAAGGGTGCGCAGGAAATAACACTTCTTTAAAGTTTCAGAGCTATGCTGGAA
Unit3957	-	variant_Unit3957_0_guide_chr05_-_441596	GAGTTACTGTCTGTTTTCCTATATATGCAGTCAAGAAATAAAAAACAAATTGCAATAAGCTCTCCACTATAGAGGCACAAAAACAGGTTAATAACAAGTAGTTATTACATTCCTCAACGAAGGAAACCCGTTTCTTCTGACGTAAGGGTGCGCAAATAAGCTCTCCACTATAGAGTTTCAGAGCTATGCTGGAA
Unit12950	-	variant_Unit12950_0_guide_chr15_-_409655	GAGTTACTGTCTGTTTTCCTTCTATGGCTATGAAAGCGTGGACAACGGAGACAAATAGACCAATTACTGAATAGGCTTTTGACATATCTTCTTCTTCATGGGTGAGGATTAAGCTGATATAGGAAACCCGTTTCTTCTGACGTAAGGGTGCGCAAATAGACCAATTACTGAATAGTTTCAGAGCTATGCTGGAA
Unit4015	-	variant_Unit4015_0_guide_chr05_-_193736	GAGTTACTGTCTGTTTTCCTGTTCACATGGTAAACTCGAGCGTACTAAGTTTAATTAATAGTGGAGTTGGGAAGGTCTTCAAGTTCATTCAGGTTTCCGGAACACCTACTCTAGTTGACCAGGAAACCCGTTTCTTCTGACGTAAGGGTGCGCAATTAATAGTGGAGTTGGGAAGTTTCAGAGCTATGCTGGAA
Unit11785	-	variant_Unit11785_0_guide_chr14_-_301108	GAGTTACTGTCTGTTTTCCTCACACACATTCATTTAACTCGTTGAAATAGGAAATAACACTTCTTTAAAGGTAGGTCCCAATTTCCTTTCTCCATTTTTTGTATAAAAAAAGAGAAAAAGAGGAAACCCGTTTCTTCTGACGTAAGGGTGCGCAATAACACTTCTTTAAATGGTGTTTCAGAGCTATGCTGGAA
Unit11642	+	variant_Unit11642_0_guide_chr14_+_537045	GAGTTACTGTCTGTTTTCCTTAAACGAACGAAAACACACAGTCCAAAGCTGTAACAACAACCACATATATAAAGGTAGTCTTCTAGGAAACTTCAATGTAAGATTAGATACGTAGGGATGAGGAAACCCGTTTCTTCTGACGTAAGGGTGCGCAACAACAACCACATATATAAAGTTTCAGAGCTATGCTGGAA
Unit3914	+	variant_Unit3914_0_guide_chr05_+_434264	GAGTTACTGTCTGTTTTCCTTTATCCGGGGCGTTTTTCACAAAGTTTGTGTAAGATGCTTTCCTGGGTCGAGTGGATTGTGCCGTGGCCTTTTTCACCACCTTTATAGCGGTGCTTTAACAGGAAACCCGTTTCTTCTGACGTAAGGGTGCGCAGATGCTTTCCTGGGTCGATGGTTTCAGAGCTATGCTGGAA
Unit6164	+	variant_Unit6164_0_guide_chr08_+_73077	GAGTTACTGTCTGTTTTCCTCTCCCAGTCAAAATTTTGTGGCTTAAAGACATACGTTAAAATAGGAATAAAAAGGCTGGTGATAGCAAGGCCACCAAGTTACCTGTTAACATTGGATAATAGGAAACCCGTTTCTTCTGACGTAAGGGTGCGCACGTTAAAATAGGAATAAAAAGTTTCAGAGCTATGCTGGAA
Unit1751	+	variant_Unit1751_0_guide_chr04_+_760090	GAGTTACTGTCTGTTTTCCTTGTTATACCTCCAGATATACATTGCAACTTTTAAAGTCTAGTAAATGCTTATAGGAGGGAGGGATTTATCAAATGTGATGAAAAATTGCTGTAATGAACCAGGAAACCCGTTTCTTCTGACGTAAGGGTGCGCAAAGTCTAGTAAATGCTTATAGTTTCAGAGCTATGCTGGAA
Unit12407	+	variant_Unit12407_0_guide_chr15_+_286766	GAGTTACTGTCTGTTTTCCTCTATACTTAGCTGTAGTAGTCTAACCTTGTTCGGGTGGGGGTGTATCGTTAAAGGTACGTAGGCAGTTTTTCACAAATTTTTCTCTTACTTTCAATATCTAGGAAACCCGTTTCTTCTGACGTAAGGGTGCGCAGGTGGGGGTGTATCGTTAAAGTTTCAGAGCTATGCTGGAA
Unit6939	-	variant_Unit6939_0_guide_chr09_+_365307	GAGTTACTGTCTGTTTTCCTCTGTGAGCACAGTAAGCTAGGAAGGTCGATGGAGAAGAAGACTCCTGTCTCTATGGAACAACCTTGCAAATTGAGTGCAATTATCCCCTTTGAAGTTTGAAGGAAACCCGTTTCTTCTGACGTAAGGGTGCGCAAAGAAGACTCCTGTCTCATAGTTTCAGAGCTATGCTGGAA
Unit11414	+	variant_Unit11414_0_guide_chr14_-_425870	GAGTTACTGTCTGTTTTCCTACGAAACGAAACAATATAAAGATAAGTTTTTGGATTCCGATACATAATCTATAGGCATGAATATATTTTTATATATGTGTACACTGGGGCAAGGGAGATCAGGAAACCCGTTTCTTCTGACGTAAGGGTGCGCAATTCCGATACATAATCATATGTTTCAGAGCTATGCTGGAA
Unit5306	+	variant_Unit5306_0_guide_chr07_+_1087391	GAGTTACTGTCTGTTTTCCTTTTACAATATTCCTTAAAGACATACACAAGGTTAGTAGGAGAGGAAACCCAGGGGAGTAGTGCACGAAAAAGCTTAGAAAACCGTCCCTGGCGTTTATTGAGGAAACCCGTTTCTTCTGACGTAAGGGTGCGCAAGTAGGAGAGGAAACCCATGGTTTCAGAGCTATGCTGGAA
Unit12621	+	variant_Unit12621_0_guide_chr15_+_239238	GAGTTACTGTCTGTTTTCCTATATATATACATGAGTATCAATACAATATAACCTAATCTAGCTTTTTATCCAAGGACTTGACTATCATTAGTACTACAAAGTGTCATTTCCATCAGTACGAGGAAACCCGTTTCTTCTGACGTAAGGGTGCGCATAATCTAGCTTTTTATCCAAGTTTCAGAGCTATGCTGGAA
Unit8225	+	variant_Unit8225_0_guide_chr11_+_68364	GAGTTACTGTCTGTTTTCCTTTGATTTTTCAGTTTGCAAGGGGACTTGATACGTGGAGTTATCTGATTCGAGATGGAAATGGATAGTGGATGCGACTGTGTAGTCAAAATGTAGTTTCTTAGGAAACCCGTTTCTTCTGACGTAAGGGTGCGCAGGAGTTATCTGATTCGATGAGTTTCAGAGCTATGCTGGAA
Unit11976	-	variant_Unit11976_18_guide_chr14_-_67488	GAGTTACTGTCTGTTTTCCTTCCAGGAATAATTCATTTCTAAACTCTTATGGGTGGGCCTATGGCATAAGGGGCGGCAACGCAACCAGGGTACCCGGCCGCTCCCCTTTTGAGGCTATAAAGGAAACCCGTTTCTTCTGACGTAAGGGTGCGCAGGGCCTATGGCAGATTGGGGGTTTCAGAGCTATGCTGGAA
Unit3756	+	variant_Unit3756_0_guide_chr05_+_323048	GAGTTACTGTCTGTTTTCCTTTTGTATTGCAGGTCTGCTGGTGTTTCCACAGAACCGTCGACGGCTAAATTAAGGCATTACTGATACTTATTGCCGTGACGTCATTTTGAAGTTGCTCGAAGGAAACCCGTTTCTTCTGACGTAAGGGTGCGCAACCGTCGACGGCTAAATTAAGTTTCAGAGCTATGCTGGAA
Unit12621	+	variant_Unit12621_0_guide_chr15_-_239243	GAGTTACTGTCTGTTTTCCTAAAGCGTACTGATGGAAATGACACTTTGTAGTACTAATGATAGTCAAGTCCTTGGATAAAAAGCTAGATTAGGTTATATTGTATTGATACTCATGTATATAGGAAACCCGTTTCTTCTGACGTAAGGGTGCGCACTAATGATAGTCAAGTCCATGTTTCAGAGCTATGCTGGAA
Unit2909	-	variant_Unit2909_0_guide_chr04_+_147481	GAGTTACTGTCTGTTTTCCTAGCTGGATTAGTAACAAGTTTACATTCGATACGGATATTATAAATTCAACCTTTGGGATGATATTGTAAAATATTCTGGAACAGGAATGCTGGATTCAGGAGGAAACCCGTTTCTTCTGACGTAAGGGTGCGCAATATTATAAATTCAACCATTGTTTCAGAGCTATGCTGGAA
Unit10740	-	variant_Unit10740_0_guide_chr13_+_313855	GAGTTACTGTCTGTTTTCCTTATATTGTATATAAGATGTTGAAAAAATTGAGTCAACTTCACCTTACCACTGTTGGTCCGTTGCTATGACAAACTCTCGTTTTACAAGAAGGAGGCTCAAAGGAAACCCGTTTCTTCTGACGTAAGGGTGCGCAAACTTCACCTTACCACATGTGTTTCAGAGCTATGCTGGAA
Unit2846	-	variant_Unit2846_0_guide_chr04_-_396809	GAGTTACTGTCTGTTTTCCTCGTTTAATTATTTTATATTTAAGAGAAGCAAATCACTTCCTCCAATGTCAGATGGTCTTGGCAATTTTCCTCTCTTTGTTGCAAAAGTGTAAAATAGGTAAGGAAACCCGTTTCTTCTGACGTAAGGGTGCGCACACTTCCTCCAATGTCATGAGTTTCAGAGCTATGCTGGAA
Unit7931	+	variant_Unit7931_0_guide_chr11_-_1549	GAGTTACTGTCTGTTTTCCTTTGATCTAAAAGCTGTTGCGCATCAAGAATTGCGCTGGCAATAACCTTCTGGTGGTTTGCAGTGATGTCTTCAAAAATTTGATATGTAGCATACATCGTAAGGAAACCCGTTTCTTCTGACGTAAGGGTGCGCAGCTGGCAATAACCTTCATGGGTTTCAGAGCTATGCTGGAA
Unit11304	+	variant_Unit11304_0_guide_chr14_-_594964	GAGTTACTGTCTGTTTTCCTTAAGCTCCATTGGGTTACTCGATCCAGCACGGGAAAGAGCAATCGTCTAACTATGGTTTAGATTCCATACAAACGGAATCCAGTACCGAAGAAAACACCAAGGAAACCCGTTTCTTCTGACGTAAGGGTGCGCAAAGAGCAATCGTCATAACTAGTTTCAGAGCTATGCTGGAA
Unit11850	-	variant_Unit11850_0_guide_chr14_+_737915	GAGTTACTGTCTGTTTTCCTCGTTTGCTGCATTAATGAAAATTATGAACATTTATTTCCTTACCACACGTACTTGGGTGCTCTACTTTCTTTTTTATTTAAGCATATAAAATGTACACAGAGGAAACCCGTTTCTTCTGACGTAAGGGTGCGCATTTCCTTACCACACGTACATGTTTCAGAGCTATGCTGGAA
Unit10929	-	variant_Unit10929_0_guide_chr13_+_365902	GAGTTACTGTCTGTTTTCCTAGGGAATACTGAAGAAAGTAATGTCTAGGAGTTAGTATAGCTTGAAGTTGCCTCGGTGTCATTTAGGTATATCTATCTAGATTACGCGCGGCCTTCAGAAAGGAAACCCGTTTCTTCTGACGTAAGGGTGCGCAGTATAGCTTGAAGTTGCCATGTTTCAGAGCTATGCTGGAA
Unit2392	+	variant_Unit2392_0_guide_chr04_-_559497	GAGTTACTGTCTGTTTTCCTAAAAACGCTTCGAGCTGCCGATATCGGTATCAAACACCAAAATATACTAGTGCTGGTTTAAGCCAGAATATCTTGGTGAAGCTGCGCCTATATGCCTTGTAGGAAACCCGTTTCTTCTGACGTAAGGGTGCGCACACCAAAATATACATAGTGCGTTTCAGAGCTATGCTGGAA
Unit9940	-	variant_Unit9940_0_guide_chr12_-_208559	GAGTTACTGTCTGTTTTCCTTTGTTTCTAGAATAGAATTCAATCTATTTATCCGTGCAGAAAGGTCCAGAAGAGGGGTTTTACTTCATTTTGATTTACAAAGCCTTGCTCTTCTGCAGTTAGGAAACCCGTTTCTTCTGACGTAAGGGTGCGCAGTGCAGAAAGGTCCAGAATGGTTTCAGAGCTATGCTGGAA
Unit10019	+	variant_Unit10019_0_guide_chr13_-_139957	GAGTTACTGTCTGTTTTCCTGAAGCAACTATCATCTAACGACTAGTATTTATATTACTGGTATATTACCTATTGGGTATAAGACGGTCAAATAAATATTGAGAAACAGTCACCAATTTTAAGGAAACCCGTTTCTTCTGACGTAAGGGTGCGCATTACTGGTATATTACCATATGTTTCAGAGCTATGCTGGAA
Unit14479	-	variant_Unit14479_0_guide_chr16_+_72432	GAGTTACTGTCTGTTTTCCTACTATTTTGACTGATTTCCGGTATATAGAGAACGGGTAGTTAATATCTCTAGATGGGGTTTTCTTTGAGGACACCAGTTTCAGTGCTTCTCTCTACCCCAAGGAAACCCGTTTCTTCTGACGTAAGGGTGCGCAGGTAGTTAATATCATCTAGAGTTTCAGAGCTATGCTGGAA
Unit7650	-	variant_Unit7650_0_guide_chr10_-_755720	GAGTTACTGTCTGTTTTCCTTAGTACTTCACAAGAGTACCATCAATTGGAGGAGTTGCAGCAAATGCCATAGTGGGCAAAGGTTATACCGCCCTTCTTTGGTCTCATCAGAGTAACGGCTAGGAAACCCGTTTCTTCTGACGTAAGGGTGCGCAGTTGCAGCAAATGCCATATGGTTTCAGAGCTATGCTGGAA
Unit14560	-	variant_Unit14560_0_guide_chr16_-_503552	GAGTTACTGTCTGTTTTCCTCCCGAATCTCTTTTTCATTAATAACAATTTTGTTTTCTTCGATTTTCAGTTCTTGGTGGAAAAAAAAGTTTCCAACCAAGAATTGAGTTTATGTAATAATAGGAAACCCGTTTCTTCTGACGTAAGGGTGCGCATTCTTCGATTTTCATGTTCTGTTTCAGAGCTATGCTGGAA
Unit11668	+	variant_Unit11668_0_guide_chr14_+_627648	GAGTTACTGTCTGTTTTCCTTTACTATTAAAAATTTTCATCTATAGCACGTTTTTGAGCGTCGTTTAAGATATTGGATAGTCCACTTTATATTTTACAATCAAATTACCTCTCTGAGATGAGGAAACCCGTTTCTTCTGACGTAAGGGTGCGCATGAGCGTCGTTTAATGATATGTTTCAGAGCTATGCTGGAA
Unit559	+	variant_Unit559_0_guide_chr02_-_473279	GAGTTACTGTCTGTTTTCCTAAAAGTTTTGTCAATTCTGTACCAGATAATGACTCTCAACCTCAGGAAAACTCGGGAATTTGATCTTAGACCGTAGCGTTAAAATTCCGAGTACAGATTTAGGAAACCCGTTTCTTCTGACGTAAGGGTGCGCATCTCAACCTCAGGAAAACATGTTTCAGAGCTATGCTGGAA
Unit8432	-	variant_Unit8432_0_guide_chr11_-_347506	GAGTTACTGTCTGTTTTCCTAGGCAGCTCATCCACAGTGTTATAATCTTGGTTAAAGCTTTTTTCAGAGATTGAGGATTGAAATGAGGGCTGGCTAGGGGGTGGACTGAGGCATAGTGCCAGGAAACCCGTTTCTTCTGACGTAAGGGTGCGCAAAGCTTTTTTCAGATGATTGGTTTCAGAGCTATGCTGGAA
Unit11976	-	variant_Unit11976_0_guide_chr14_-_67509	GAGTTACTGTCTGTTTTCCTTTTCGTGATCGCAGCATTGTTCCAGGAATAATTCATTTCTAAACTCTTAGGGTGGGCCTATGGCAGATTGGGGCGGCAACGCAACCAGGGTACCCGGCCGAGGAAACCCGTTTCTTCTGACGTAAGGGTGCGCACATTTCTAAACTCTTATGGGGTTTCAGAGCTATGCTGGAA
Unit10090	+	variant_Unit10090_0_guide_chr13_+_420741	GAGTTACTGTCTGTTTTCCTTAGGACAAGGGGATTGCTGCTTAGATAATCAGTGCCGCAAGAAATCTCAGAGTGGGGCCAAAGGTAAAAAATAAAAAATAAAACTAAGATAAAAAATAAAAGGAAACCCGTTTCTTCTGACGTAAGGGTGCGCAGCCGCAAGAAATCTCAGATGGTTTCAGAGCTATGCTGGAA
Unit141	-	variant_Unit141_0_guide_chr01_-_79772	GAGTTACTGTCTGTTTTCCTTAAAGTCGGAAAACCCCCCCTTTCCAAATAATTGAGGTGACGTTGCCAGAACAGGGAAGCAGAATTTGATTCGAAGACTAAGACCAAGCATACCCATTCTAGGAAACCCGTTTCTTCTGACGTAAGGGTGCGCAGAGGTGACGTTGCCATGAACGTTTCAGAGCTATGCTGGAA
Unit4644	+	variant_Unit4644_0_guide_chr07_-_210028	GAGTTACTGTCTGTTTTCCTTCGAAGGAACAATAGAAATCTTCGGTTTTCTTGTTAAATCACTGATCTATTTTTGGATTTTTGAGGTGATCTTCTGGAATATTCTGTATATAATTTTCATAGGAAACCCGTTTCTTCTGACGTAAGGGTGCGCATAAATCACTGATCATATTTTGTTTCAGAGCTATGCTGGAA
Unit5306	+	variant_Unit5306_0_guide_chr07_-_1087395	GAGTTACTGTCTGTTTTCCTATGCAATAAACGCCAGGGACGGTTTTCTAAGCTTTTTCGTGCACTACTCCCCTGGGTTTCCTCTCCTACTAACCTTGTGTATGTCTTTAAGGAATATTGTAGGAAACCCGTTTCTTCTGACGTAAGGGTGCGCATTTTCGTGCACTACTCCCCAGTTTCAGAGCTATGCTGGAA
Unit4348	+	variant_Unit4348_0_guide_chr06_-_107657	GAGTTACTGTCTGTTTTCCTATGTCAACTATAACAACATTCCTTCGGTCATGTATTCTCACCCAGAAGTAGCTGGGTTGGTAAAACCGAAGAGCAATTGAAAGAAGCCGGCATCGACTATAGGAAACCCGTTTCTTCTGACGTAAGGGTGCGCAATTCTCACCCAGAAGTAGCAGTTTCAGAGCTATGCTGGAA
Unit12340	+	variant_Unit12340_0_guide_chr15_+_1049114	GAGTTACTGTCTGTTTTCCTACGCAAGTTACAAGCGCGGAATTGCTACCACTTTACGTCTTTCTTCAGTTCCTCGGACGTTTCCAATCATTAGCCGTTCCTCTAGACATCTACAGATCTAAGGAAACCCGTTTCTTCTGACGTAAGGGTGCGCAACGTCTTTCTTCATGTTCCTGTTTCAGAGCTATGCTGGAA
Unit790	-	variant_Unit790_0_guide_chr02_-_165885	GAGTTACTGTCTGTTTTCCTGTGAAAATTCTTGCCCCTGAAACAGGCAATACTAGTAATATCATACAAGCAGAGGGTGAGAATCGGCCAGTGGGTATACGACATGGAAGCGATACAAACGAGGAAACCCGTTTCTTCTGACGTAAGGGTGCGCAAGTAATATCATACAATGCAGGTTTCAGAGCTATGCTGGAA
Unit13433	-	variant_Unit13433_0_guide_chr15_+_209580	GAGTTACTGTCTGTTTTCCTTTCAAGCCTAGAAGTACCAGTGCCTCTTGATTGCGCTGTTGATCTTCTTACTATGGTGTTTTTGGTGTCTTGTATGGTTTTTCCATGTTTTTTCCCTGTTAGGAAACCCGTTTCTTCTGACGTAAGGGTGCGCAGCTGTTGATCTTCATTACTAGTTTCAGAGCTATGCTGGAA
Unit12212	+	variant_Unit12212_0_guide_chr15_-_411811	GAGTTACTGTCTGTTTTCCTCATGCATGCTAGTGCTGTCGATATAAAATCGGGATTTTCATACACCCTCAGGTTGGTTGAATTCTTTCTTTAACTCTTACTCATCTTTCTTTATTTTCCGAGGAAACCCGTTTCTTCTGACGTAAGGGTGCGCATTTTCATACACCCATCAGGTGTTTCAGAGCTATGCTGGAA
Unit4474	-	variant_Unit4474_0_guide_chr06_-_18306	GAGTTACTGTCTGTTTTCCTAAAAACACCTGACAAATAATAATACCATCCTTCAAGCCAGCACTAATAGTAGAGGGTTTAGGCCTATATAAACATATTTTCTAATGGAAAGCTGCTTAGTAGGAAACCCGTTTCTTCTGACGTAAGGGTGCGCAAAGCCAGCACTAATAGTATGGTTTCAGAGCTATGCTGGAA
Unit5622	-	variant_Unit5622_0_guide_chr07_+_495688	GAGTTACTGTCTGTTTTCCTTCATCTCGCTGGTTGCCATCTCATCGCATCCAATGCTGTCTGTAATCTTTTATTGGACTTTTCTTTGTTTGCTAATCCCCCTTTTCTTTTTCCCGTTCTTAGGAAACCCGTTTCTTCTGACGTAAGGGTGCGCAGCTGTCTGTAATCATTTTATGTTTCAGAGCTATGCTGGAA
Unit8082	+	variant_Unit8082_0_guide_chr11_-_19911	GAGTTACTGTCTGTTTTCCTGTTTCAAAATTAAGTGATGAAAAAAGAAGTAAGGGAGTAATTGCCTTCTCTCAGGAAACCATGCACAGGCTATTGCTCTTAGTGCAAAACTATTAAATGTAGGAAACCCGTTTCTTCTGACGTAAGGGTGCGCAGGAGTAATTGCCTTCTCATCGTTTCAGAGCTATGCTGGAA
Unit8871	+	variant_Unit8871_0_guide_chr12_-_601162	GAGTTACTGTCTGTTTTCCTAAACGTCTGTAGAGGTGCCGAACAATTTTTGCCTAGAATAAATTTCCTTTTTCTGGCATTTAATTCTAGGCTTTCTGGTCTCTTTGTTCTTGCAGCTAGCAGGAAACCCGTTTCTTCTGACGTAAGGGTGCGCAAGAATAAATTTCCATTTTTCGTTTCAGAGCTATGCTGGAA
Unit4793	+	variant_Unit4793_0_guide_chr07_+_835348	GAGTTACTGTCTGTTTTCCTCTAAATTATAGTAGCCATTTAAAATAATCGTACACCTTCATATAGTTAGAAAGGGGTATAAAAAATGAACGCTCGTTGGTCATGTCAAATGTGCCTTAAAAGGAAACCCGTTTCTTCTGACGTAAGGGTGCGCACCTTCATATAGTTATGAAAGGTTTCAGAGCTATGCTGGAA
Unit10019	+	variant_Unit10019_0_guide_chr13_+_139954	GAGTTACTGTCTGTTTTCCTATTAAAATTGGTGACTGTTTCTCAATATTTATTTGACCGTCTTATACCCAATAGGTAATATACCAGTAATATAAATACTAGTCGTTAGATGATAGTTGCTAGGAAACCCGTTTCTTCTGACGTAAGGGTGCGCATGACCGTCTTATACCCAATAGTTTCAGAGCTATGCTGGAA
Unit11147	-	variant_Unit11147_0_guide_chr13_-_259013	GAGTTACTGTCTGTTTTCCTGTCGGAATAGATAGGAGTAACAAAAAGGCCGTTGGTTTCCAGTTTAACTTTTAGGTTTTCAACAGTCTTTTATCACTAACTAAAAATTCTACAGGCATGGAGGAAACCCGTTTCTTCTGACGTAAGGGTGCGCAGGTTTCCAGTTTAACTTTTAGTTTCAGAGCTATGCTGGAA
Unit10450	+	variant_Unit10450_0_guide_chr13_-_228783	GAGTTACTGTCTGTTTTCCTACTGGTGGGAATAAAAAAGATAGTTTCCAAACTATTCTTATATGAACTTTCCTGGAATTACCTCACGTTGTTCACATTAGTAACTTGTAAAAAGCCTTACAGGAAACCCGTTTCTTCTGACGTAAGGGTGCGCAATTCTTATATGAACTTTCCAGTTTCAGAGCTATGCTGGAA
Unit10450	+	variant_Unit10450_0_guide_chr13_+_228777	GAGTTACTGTCTGTTTTCCTTATATGTAAGGCTTTTTACAAGTTACTAATGTGAACAACGTGAGGTAATTCCAGGAAAGTTCATATAAGAATAGTTTGGAAACTATCTTTTTTATTCCCAAGGAAACCCGTTTCTTCTGACGTAAGGGTGCGCAAACAACGTGAGGTAATTCCAGTTTCAGAGCTATGCTGGAA
Unit2732	-	variant_Unit2732_0_guide_chr04_-_917110	GAGTTACTGTCTGTTTTCCTTACTTATAGAGGGGTCCCAAAGAGCATCAAAGCTGCCATCGTTATTGGAGAAAGGACGACAGTTGAAGAGGACGACGAAAAGGGAGCAGCTGTACCTGTCAGGAAACCCGTTTCTTCTGACGTAAGGGTGCGCATGCCATCGTTATTGGATGAAGTTTCAGAGCTATGCTGGAA
Unit10446	+	variant_Unit10446_0_guide_chr13_-_197385	GAGTTACTGTCTGTTTTCCTCGCCCCTTTTTTTGGTATTTTTTTTGGAGTATTACAAAAATGTCCATTCTTAAGGAAGTGAAGTCGGTGGAAGAGCTAGAGAGCTTATATTTATTTAGTCAGGAAACCCGTTTCTTCTGACGTAAGGGTGCGCAACAAAAATGTCCATTCATTAGTTTCAGAGCTATGCTGGAA
Unit4244	-	variant_Unit4244_0_guide_chr05_-_193782	GAGTTACTGTCTGTTTTCCTGGAAGAACATAAGCACAAGAATAGCCTACATTTTTACATGCCTTCGGTTCACAGGTAAACTCGAGCGTACTAAGTTTAATTAATAGTGGAGTTGGGAATGAGGAAACCCGTTTCTTCTGACGTAAGGGTGCGCATTACATGCCTTCGGTTCACAGTTTCAGAGCTATGCTGGAA
Unit11773	-	variant_Unit11773_0_guide_chr14_-_353424	GAGTTACTGTCTGTTTTCCTTTCAAACCATCGTCGGTAAAAGAAGGGAGTGAAGGGAAAAGCCAAAGAGATTAGGGATTCCGTCAGACATTCCTAAATTTGCCCTTTTTAAAAAATAGCAAGGAAACCCGTTTCTTCTGACGTAAGGGTGCGCAGGGAAAAGCCAAAGATGATTGTTTCAGAGCTATGCTGGAA
Unit963	-	variant_Unit963_0_guide_chr02_-_246012	GAGTTACTGTCTGTTTTCCTGACATGATAGTACACATTTGAGTAAAATTGGTATCAATCATCTGACTAAGGGCGGGATAATTAGTCAGGTAAAAGGGGAACAGGAAAGAAGACGAGAATTAGGAAACCCGTTTCTTCTGACGTAAGGGTGCGCATCAATCATCTGACTAATGGGGTTTCAGAGCTATGCTGGAA
Unit6109	+	variant_Unit6109_0_guide_chr08_-_360197	GAGTTACTGTCTGTTTTCCTTTGGAATGGCTCATTGTATCGTTCCAATAGAAGCGCCGTTGCAGATCTCAACCCGGCAAAAAGCAAGATGCCGCTATTTCACAGATCAGTGATGGTCAAAAGGAAACCCGTTTCTTCTGACGTAAGGGTGCGCAGCCGTTGCAGATCATCAACCGTTTCAGAGCTATGCTGGAA
Unit13065	-	variant_Unit13065_0_guide_chr15_+_859384	GAGTTACTGTCTGTTTTCCTGGATATTCAAACACCTCACTATATCCTGGCTCTATGAATGATTGGGTTTCTCTGGGGGTGATAAACTTGACTTATAGCCTTGTATACTCTAGGTATGTACAGGAAACCCGTTTCTTCTGACGTAAGGGTGCGCAATGAATGATTGGGTTTCTCAGTTTCAGAGCTATGCTGGAA
Unit13244	-	variant_Unit13244_0_guide_chr15_+_1058826	GAGTTACTGTCTGTTTTCCTTGAAGTATACTAAGCTGAATAAGCTGTAGGCCTTATTTGCTTTTTTCTACCCTTGGTTGGTGCGACAGTAAAGATTGGCAGGTTCGGAGATACAACTTTTAGGAAACCCGTTTCTTCTGACGTAAGGGTGCGCAATTTGCTTTTTTCATACCCTGTTTCAGAGCTATGCTGGAA
Unit13970	+	variant_Unit13970_0_guide_chr16_-_454980	GAGTTACTGTCTGTTTTCCTTCCGGTCAATGCGTGCGTGCTTTTGCGCGCGCCTTATGCTCACAAACTCGCAACGGAGTAAGAATGTTCTCTTTTCCCTATTGCACAGACTAATTTAGAAAGGAAACCCGTTTCTTCTGACGTAAGGGTGCGCATATGCTCACAAACATCGCAAGTTTCAGAGCTATGCTGGAA
Unit11715	-	variant_Unit11715_0_guide_chr14_-_664755	GAGTTACTGTCTGTTTTCCTGGTTGGGTCAGAAGTCAAGCACGAGGCTGCGGTGTAGTTACTCTTGAACAAGAGGGCCGCGTAGGGTCTGCTACAACGGGAGCGGAAACATTAAGTACAGAGGAAACCCGTTTCTTCTGACGTAAGGGTGCGCAGTAGTTACTCTTGAACAATGGTTTCAGAGCTATGCTGGAA
Unit9138	+	variant_Unit9138_0_guide_chr12_-_1008110	GAGTTACTGTCTGTTTTCCTCAAATGTCCCGCTAGATACCGTCTTCAACGATTTTTACTTGGACTTCTATCAGTGGACGTGCAGGACTTCAGCATTAACTCTAGTTTTAAAAAAATCCTGAGGAAACCCGTTTCTTCTGACGTAAGGGTGCGCATTACTTGGACTTCATATCAGGTTTCAGAGCTATGCTGGAA
Unit9373	-	variant_Unit9373_0_guide_chr12_+_883788	GAGTTACTGTCTGTTTTCCTAGAGGTAGGGAAATGTCAAGCAAGTTCATGAACAGACCAGGAGTAGTATGGCTGGTATTAAAGATTTTTCTGTGGTATTTGATAGTTAGGCAAAAGGAACAGGAAACCCGTTTCTTCTGACGTAAGGGTGCGCAAGACCAGGAGTAGTATGGCAGTTTCAGAGCTATGCTGGAA
Unit5849	-	variant_Unit5849_0_guide_chr07_-_495041	GAGTTACTGTCTGTTTTCCTTTTTTCTTTACATTTCTTTACTAAACCCGACGGCACGGGAAAGAAGAGAGACTCGGAACGGAAGCTAGAAGAAAAAGGAAGGACACAGAGATTTTCCGAGAGGAAACCCGTTTCTTCTGACGTAAGGGTGCGCAACGGGAAAGAAGATGAGACTGTTTCAGAGCTATGCTGGAA
Unit6272	-	variant_Unit6272_0_guide_chr08_+_510923	GAGTTACTGTCTGTTTTCCTCACATTACGGGTCCAATATAACATAGATTGTTGTGCTCAGCTCATCCTTTCGCTGGTCGCTTATATTCTCTTTTTTGTTTTATTCTTTTCTTTCCTTCAAAGGAAACCCGTTTCTTCTGACGTAAGGGTGCGCAGCTCAGCTCATCCATTTCGCGTTTCAGAGCTATGCTGGAA
Unit8441	-	variant_Unit8441_0_guide_chr11_-_313464	GAGTTACTGTCTGTTTTCCTATGCTAAATGTTTTACTTTGAGAACGTTCTTGGAGAAGTCTCATTCCGAGTGCGGTTAACCTCTACTCCTACCAGGATAATGCTGCCCTTACTTGCAATAAGGAAACCCGTTTCTTCTGACGTAAGGGTGCGCAAGAAGTCTCATTCCGATGTGGTTTCAGAGCTATGCTGGAA
Unit13595	+	variant_Unit13595_0_guide_chr16_-_615297	GAGTTACTGTCTGTTTTCCTTTTTAAAATTCTCCATATGGGCTTCCCCACCTACCTCTTAAAAGTTATGTCTCGGTCTTGAATTGTTTCCAAAGACCTTCCGCTTTATCAATTCTTTCCTAGGAAACCCGTTTCTTCTGACGTAAGGGTGCGCACCTCTTAAAAGTTATGTCATGTTTCAGAGCTATGCTGGAA
Unit13599	+	variant_Unit13599_0_guide_chr16_+_640936	GAGTTACTGTCTGTTTTCCTTTGTCACGGTTTGGACTATATATATCGTCGTTTCTCTGTTTTATTTATTATAAGGCTCTCCAAAGGTAATCAGTCAGACTGGTAAGCAAAGTCAATCATGAGGAAACCCGTTTCTTCTGACGTAAGGGTGCGCACTCTGTTTTATTTATTATAAGTTTCAGAGCTATGCTGGAA
Unit8122	+	variant_Unit8122_0_guide_chr11_+_202660	GAGTTACTGTCTGTTTTCCTTAGGTCTGCCAGCCGAGTGATTAGGGGAGGCTACTGGAGTTTGTTTTAAGTGCCGGTTACATTTTCTTGTACGAAAGTATATGAGGGGGGCTTATTATTTAGGAAACCCGTTTCTTCTGACGTAAGGGTGCGCATGGAGTTTGTTTTAATGTGCGTTTCAGAGCTATGCTGGAA
Unit7506	+	variant_Unit7506_0_guide_chr10_-_723431	GAGTTACTGTCTGTTTTCCTTCGGTGCCGCCGCTATTGCTGGTGCCGCCGCTCTATTGTTATAGTGATCTGTGCGGCCCTGTACAGTTGTATAAATGATGTAAAATAATTGAATTCTCTTAGGAAACCCGTTTCTTCTGACGTAAGGGTGCGCAATTGTTATAGTGATCATGTGGTTTCAGAGCTATGCTGGAA
Unit1302	+	variant_Unit1302_0_guide_chr03_+_130436	GAGTTACTGTCTGTTTTCCTTGGTACATCGCTCAGTATAAGTGCTAAATAAAATTATCAAGATTTATATTTCAGGTATATCGGCGTCAGGATATTGCTTTCTCCAATATTCCTGTTGTGCAGGAAACCCGTTTCTTCTGACGTAAGGGTGCGCATTATCAAGATTTATATTTCAGTTTCAGAGCTATGCTGGAA
Unit6567	-	variant_Unit6567_0_guide_chr08_+_49249	GAGTTACTGTCTGTTTTCCTTCGTACAGGGGTTCATGTGCTGGTGCAGTGATTCGGAACCGAGCACTCAGACTCGGTGGGAGACTGCAGTGGCACTTGTCCCGGTTATGGCTACGAAGATAGGAAACCCGTTTCTTCTGACGTAAGGGTGCGCAGGAACCGAGCACTCAGACATGTTTCAGAGCTATGCTGGAA
Unit5097	+	variant_Unit5097_0_guide_chr07_+_176163	GAGTTACTGTCTGTTTTCCTTCAACTAAGCAATGACGTCCTACTAAAGTCCCAAAATTTGAGCCGGAAAAAAAGGTAAAGCAAACTATTGCCATCTTTATATTTTGTATTCTGTTTCCGAAGGAAACCCGTTTCTTCTGACGTAAGGGTGCGCAAAATTTGAGCCGGAAAAAAAGTTTCAGAGCTATGCTGGAA
Unit14546	-	variant_Unit14546_0_guide_chr16_-_551768	GAGTTACTGTCTGTTTTCCTAGAACGAATTTTTACCTATTTTTTCACTACGTAAAATATAGTATAATCTGCTAGGCTAATCTTCTGCTTCGATGGAATCGTCCCTATAGCTTTCACCACCAGGAAACCCGTTTCTTCTGACGTAAGGGTGCGCAAAATATAGTATAATCTGCTAGTTTCAGAGCTATGCTGGAA
Unit2339	+	variant_Unit2339_0_guide_chr04_+_338874	GAGTTACTGTCTGTTTTCCTAGAGATATAGAGGAGGACTCTGCTAAAGACCATAACAAGGGTCTGCAAGATCTTGGACTAAATAAAGGTGTCTTACAATCCAAAAGAGCTTGAATCATTCAGGAAACCCGTTTCTTCTGACGTAAGGGTGCGCAACAAGGGTCTGCAATGATCTGTTTCAGAGCTATGCTGGAA
Unit3628	+	variant_Unit3628_0_guide_chr05_-_295876	GAGTTACTGTCTGTTTTCCTCGTTCTGATATAATTCCAAGGTAATAGAAAGCGATTGCTGTTTAAGTTGAACTGGTTTGCATTGATTTATTTAAACTTCGGGTAAATTGCTGGCTGCAACAGGAAACCCGTTTCTTCTGACGTAAGGGTGCGCAATTGCTGTTTAAGTTGAACAGTTTCAGAGCTATGCTGGAA
Unit7803	-	variant_Unit7803_0_guide_chr10_-_720018	GAGTTACTGTCTGTTTTCCTGAAGCTAAATTAAGTGTCACCCGAAAGCGGAAAAAGAACGCCGTTTGCAAGAAGGTTCCGGGGCCAATGGAACATTAAACTTTGGTGTAGTGCGGTCACAAGGAAACCCGTTTCTTCTGACGTAAGGGTGCGCAAAGAACGCCGTTTGCAAGAAGTTTCAGAGCTATGCTGGAA
Unit4328	+	variant_Unit4328_0_guide_chr06_+_260176	GAGTTACTGTCTGTTTTCCTCTGACAGAATCAAACTGTCCGACAATTGCACAAGAGGATTGGCCGGAGTAAAAGGTTTAAGGTAGTATAAGCAGGTTGAGCTGACAATTGGCTAGAGCTAAGGAAACCCGTTTCTTCTGACGTAAGGGTGCGCAGAGGATTGGCCGGAGTAAAAGTTTCAGAGCTATGCTGGAA
Unit2733	-	variant_Unit2733_0_guide_chr04_-_916940	GAGTTACTGTCTGTTTTCCTAACATTTTAAAAGACTTTTTTATTCCGTACTATACCGCTGCTGTTCAGTTAAAGGTAACCTTCTTATAACTTTCTAGTGACCGCAATAATTATATTCCTTAGGAAACCCGTTTCTTCTGACGTAAGGGTGCGCAACCGCTGCTGTTCAGTTAAAGTTTCAGAGCTATGCTGGAA
Unit10091	+	variant_Unit10091_0_guide_chr13_-_421711	GAGTTACTGTCTGTTTTCCTTATGGGCTGTCAGAACGACGTAGTGAAAATTGGTCGAGTGATTTTGAACTCACGGTTGGTCAAGACCAGAATTACTTTTATTTAGCTTTGAATATTTCTAAGGAAACCCGTTTCTTCTGACGTAAGGGTGCGCATCGAGTGATTTTGAACATCAGTTTCAGAGCTATGCTGGAA
Unit7512	+	variant_Unit7512_0_guide_chr10_+_753735	GAGTTACTGTCTGTTTTCCTTACGAAGTTCTGTTTCTTTAAGGTAAAGCAGAGTATAAAAAGTAGGATGCTTAGGAGTGAAAACGGAGTGGTGATGAAGATGGGGAAGTTAACATAGGTCAGGAAACCCGTTTCTTCTGACGTAAGGGTGCGCATATAAAAAGTAGGATGCTTAGTTTCAGAGCTATGCTGGAA
Unit13648	+	variant_Unit13648_0_guide_chr16_+_832141	GAGTTACTGTCTGTTTTCCTATTATTTGCGTTTCAAATCGAACAATTCTTCTCGGAGCGATCTGAGGTTTTAAGGAGATAGCGGTTCCTGCGCAACCCATTGATCTTGTTACATTCTTAAAGGAAACCCGTTTCTTCTGACGTAAGGGTGCGCAGGAGCGATCTGAGGTTTTAAGTTTCAGAGCTATGCTGGAA
Unit6944	-	variant_Unit6944_0_guide_chr09_-_343251	GAGTTACTGTCTGTTTTCCTATAAAAGTGGTCATAGCATTCCAGTTTCCAAACGGGGACAAAAATCTGAGGGTGGTTGCTTCGCTTGCTATACGTTAGTTAAGGTATCATTAATGTCATTAGGAAACCCGTTTCTTCTGACGTAAGGGTGCGCAGGGGACAAAAATCTGATGGGGTTTCAGAGCTATGCTGGAA
Unit3987	-	variant_Unit3987_0_guide_chr05_-_304667	GAGTTACTGTCTGTTTTCCTAAACAAAGGCCATAGAAAGTTCAGCATTGACTTGGTAACGAGATTTTCCCCAAGGAATTCCTTTGTATGAAAGATTCTCCTGAAGAGTAATTCTGCCAATAGGAAACCCGTTTCTTCTGACGTAAGGGTGCGCAGGTAACGAGATTTTCCCCAAGTTTCAGAGCTATGCTGGAA
Unit4251	-	variant_Unit4251_0_guide_chr05_-_156495	GAGTTACTGTCTGTTTTCCTTTTGCTTGGCCCTTTGTTTACCAATTAATCACATCTGCATTGAATGGGCTTGAGGTAGGCAAGCGTTCCCCTGTTAATGAAGAAACCCATTCAACAAGGAAGGAAACCCGTTTCTTCTGACGTAAGGGTGCGCATCTGCATTGAATGGGCTTGAGTTTCAGAGCTATGCTGGAA
Unit10098	+	variant_Unit10098_0_guide_chr13_+_470737	GAGTTACTGTCTGTTTTCCTATTTCCAATCAATCAAAGCAACCCACAAATCCTAGGCTGAATCATGATATCGAGGAAGCAATCAACAATTTTATCAAGACCGCACCAAAGCACGACTATCAGGAAACCCGTTTCTTCTGACGTAAGGGTGCGCAAGGCTGAATCATGATATCGAGTTTCAGAGCTATGCTGGAA
Unit4348	+	variant_Unit4348_0_guide_chr06_-_107652	GAGTTACTGTCTGTTTTCCTCAACTATAACAACATTCCTTCGGTCATGTATTCTCACCCAGAAGTAGCTGGGTTGGTAAAACCGAAGAGCAATTGAAAGAAGCCGGCATCGACTATAAAAAGGAAACCCGTTTCTTCTGACGTAAGGGTGCGCACACCCAGAAGTAGCATGGGTGTTTCAGAGCTATGCTGGAA
Unit14620	-	variant_Unit14620_0_guide_chr16_+_224903	GAGTTACTGTCTGTTTTCCTTAAAAATATGGAATATCTTGGCACCCGTTACAAGCCGTCTCTAAAAATATACTGGCGTACATAATAATCTCCAGCTGATTCAAATATCCCGCCCTTTTCCAGGAAACCCGTTTCTTCTGACGTAAGGGTGCGCAGCCGTCTCTAAAAATATACAGTTTCAGAGCTATGCTGGAA
Unit8082	+	variant_Unit8082_0_guide_chr11_+_19912	GAGTTACTGTCTGTTTTCCTCATTTAATAGTTTTGCACTAAGAGCAATAGCCTGTGCATGGTTTCCTGAGAGAAGGCAATTACTCCCTTACTTCTTTTTTCATCACTTAATTTTGAAACAAGGAAACCCGTTTCTTCTGACGTAAGGGTGCGCATGCATGGTTTCCTGATGAGAGTTTCAGAGCTATGCTGGAA
Unit1270	+	variant_Unit1270_0_guide_chr03_-_224014	GAGTTACTGTCTGTTTTCCTCGATAAACTGGACGATCCATATGACGACGAAACGTTCCCTCGATTGAACTAGAGGCAATTGCTAAGGAACTGGAGGAGTACAATGCCACTTTACAAACTCAGGAAACCCGTTTCTTCTGACGTAAGGGTGCGCAGTTCCCTCGATTGAACATAGGTTTCAGAGCTATGCTGGAA
Unit4668	+	variant_Unit4668_0_guide_chr07_+_326232	GAGTTACTGTCTGTTTTCCTCAAGATTGAAATACAATAGCAGTTGAAAGAGAACTACCTAAGATAATTCAAGAGGCAATTACTGATTATTCCTGAAAGAGTGTAAAATATTTGCAAGTAAAGGAAACCCGTTTCTTCTGACGTAAGGGTGCGCACTACCTAAGATAATTCAATGGTTTCAGAGCTATGCTGGAA
Unit5652	-	variant_Unit5652_0_guide_chr07_-_374752	GAGTTACTGTCTGTTTTCCTAATGCCTTCACGGGTGTATGACAAACCCTTTGCCTTAGGTTACCATTACAGAAGGACCTGCTTTACTTCGAACCGAGATATTTGCTAGAGAAAGCGCGACAGGAAACCCGTTTCTTCTGACGTAAGGGTGCGCACTTAGGTTACCATTACATGAGTTTCAGAGCTATGCTGGAA
Unit2251	+	variant_Unit2251_0_guide_chr04_-_1446942	GAGTTACTGTCTGTTTTCCTAACACTTACAGGGTCCTATCAGGAAAGAATAAAAGCCGATCAAGCTTCTTCTCAGGTAACAACTGGAGCACTGGCGAGCTTTGCTCTACTATATAAGATAAGGAAACCCGTTTCTTCTGACGTAAGGGTGCGCAGCCGATCAAGCTTCATTCTCGTTTCAGAGCTATGCTGGAA
Unit14631	-	variant_Unit14631_0_guide_chr16_-_171911	GAGTTACTGTCTGTTTTCCTTCGTTGATCCAGTGGTAGTTATTCGTATATAGGAGCCTTTTATAGCAATTAGAGGTATCCATTTTGTGGTACTGTTGCGGGTAATCTTCATCACGTGACTAGGAAACCCGTTTCTTCTGACGTAAGGGTGCGCAAGCCTTTTATAGCAATTAGAGTTTCAGAGCTATGCTGGAA
Unit1464	-	variant_Unit1464_0_guide_chr03_-_317936	GAGTTACTGTCTGTTTTCCTGTAGAATGTTGTACCCAACAGCAATGATGTTAGAATAATAGGGGTTATAGATTGGATCCTACGGTCTTCCGCATTGCCGTTTGGTGCCACATTTATCTTCAGGAAACCCGTTTCTTCTGACGTAAGGGTGCGCAAATAATAGGGGTTATATGATGTTTCAGAGCTATGCTGGAA
Unit13969	+	variant_Unit13969_0_guide_chr16_-_454816	GAGTTACTGTCTGTTTTCCTCTTTCAATTGTTTGGTTTAGACTTTCAGGCGCCTGACTACGGTTTACCTCTCAGGACTTTCGCGCCGAAAATAGACCTTATATTATTCTGACGATAGTGGAGGAAACCCGTTTCTTCTGACGTAAGGGTGCGCATGACTACGGTTTACCTCATCGTTTCAGAGCTATGCTGGAA
Unit13969	+	variant_Unit13969_0_guide_chr16_+_454814	GAGTTACTGTCTGTTTTCCTGCCACTATCGTCAGAATAATATAAGGTCTATTTTCGGCGCGAAAGTCCTGAGAGGTAAACCGTAGTCAGGCGCCTGAAAGTCTAAACCAAACAATTGAAAAGGAAACCCGTTTCTTCTGACGTAAGGGTGCGCATCGGCGCGAAAGTCCTGATGGTTTCAGAGCTATGCTGGAA
Unit11773	-	variant_Unit11773_0_guide_chr14_+_353427	GAGTTACTGTCTGTTTTCCTTATTTTTTAAAAAGGGCAAATTTAGGAATGTCTGACGGAATCCCTAATCTCTTTGGCTTTTCCCTTCACTCCCTTCTTTTACCGACGATGGTTTGAAGGAAGGAAACCCGTTTCTTCTGACGTAAGGGTGCGCAACGGAATCCCTAATCATCTTGTTTCAGAGCTATGCTGGAA
Unit5452	-	variant_Unit5452_0_guide_chr07_-_266324	GAGTTACTGTCTGTTTTCCTACTCCTTTAGCAACTTTTCTTCATTTTTGGTGAATGCTGTCAGTGACAGTGCAGGTCGCGCAAGCTAAGGGAACTTTTAATTCGTTCCATTATGGGTCTGAGGAAACCCGTTTCTTCTGACGTAAGGGTGCGCAATGCTGTCAGTGACAGTGCAGTTTCAGAGCTATGCTGGAA
Unit6535	-	variant_Unit6535_0_guide_chr08_+_193315	GAGTTACTGTCTGTTTTCCTAACAAGCAGTTAAATGTGAAGTAAGAGATAAAAGACCTATATTAATACCTTTTTGGAAAAGCAACGTGCGCAACAATGAAAGTCACTCGATGCATCCATTAGGAAACCCGTTTCTTCTGACGTAAGGGTGCGCAACCTATATTAATACCATTTTGTTTCAGAGCTATGCTGGAA
Unit6567	-	variant_Unit6567_0_guide_chr08_+_49252	GAGTTACTGTCTGTTTTCCTTACAGGGGTTCATGTGCTGGTGCAGTGATTCGGAACCGAGCACTCAGACTCGGTGGGAGACTGCAGTGGCACTTGTCCCGGTTATGGCTACGAAGATTGTAGGAAACCCGTTTCTTCTGACGTAAGGGTGCGCAACCGAGCACTCAGACATCGGGTTTCAGAGCTATGCTGGAA
Unit3115	-	variant_Unit3115_0_guide_chr04_+_636086	GAGTTACTGTCTGTTTTCCTTCTCATTGTATTTAAACTACATATAGAATGGATGGAAACGTGGCAAGTCTATCAGGACGCTTTGAAGACTGATAATTAAAAACATTAAACAAGTTTCCAGAGGAAACCCGTTTCTTCTGACGTAAGGGTGCGCAGAAACGTGGCAAGTCATATCGTTTCAGAGCTATGCTGGAA
Unit14217	-	variant_Unit14217_0_guide_chr16_-_277355	GAGTTACTGTCTGTTTTCCTAACGAAACTCTTGTTGACTTCAAAATACAGGTATTGGAATTTTCGTAAGATTCGGAATGATATGAGGGAAAAAACGTTACTTTATTTAATTCATACAAGAAGGAAACCCGTTTCTTCTGACGTAAGGGTGCGCATTGGAATTTTCGTAATGATTGTTTCAGAGCTATGCTGGAA
Unit6701	+	variant_Unit6701_0_guide_chr09_+_181888	GAGTTACTGTCTGTTTTCCTACACCTAAAACAGAACCAGTTAAAGTAAACCCGATCAACAGTAAGAAGAGGGCAGGAAAATTGCAACATTGCTAGAAATGGGGAAGAGTAAACTCACAACAGGAAACCCGTTTCTTCTGACGTAAGGGTGCGCATCAACAGTAAGAAGATGGGCGTTTCAGAGCTATGCTGGAA
Unit3293	-	variant_Unit3293_0_guide_chr04_-_1343559	GAGTTACTGTCTGTTTTCCTAAGACTCAAATACTTTTTTAGCCGGCGCCTGTGGAAGAATTTCTAATAGTACTTGGAATGTTCTGGATACACTTCATCGTCTGCATACAACCCATCTTTGAGGAAACCCGTTTCTTCTGACGTAAGGGTGCGCAAAGAATTTCTAATATGTACTGTTTCAGAGCTATGCTGGAA
Unit1453	-	variant_Unit1453_0_guide_chr03_-_42913	GAGTTACTGTCTGTTTTCCTAATAAATTATGGTTGGAATAGAATCAAACGTAAAGAACAAAGAAAAAGCTTAAGGAACGAAAGTTAAAAAGCTCCCCAATTTTGAACAACGGTTATGGAAAGGAAACCCGTTTCTTCTGACGTAAGGGTGCGCAAGAACAAAGAAAAAGCTTAAGTTTCAGAGCTATGCTGGAA
Unit3574	+	variant_Unit3574_0_guide_chr05_+_64882	GAGTTACTGTCTGTTTTCCTCGTAGAATATACTCATTCATCTTAAATACCAAGCGCTTCAACCTGTACGTGGAGGTAACATATAGATATTTCTATAGGATGTGTTAAGGAACAGGAGTTCAGGAAACCCGTTTCTTCTGACGTAAGGGTGCGCACGCTTCAACCTGTACGTGGAGTTTCAGAGCTATGCTGGAA
Unit11765	-	variant_Unit11765_0_guide_chr14_+_374612	GAGTTACTGTCTGTTTTCCTAATATACGTTCCATGCATACGTGATAGTCTACTCGGTTGTCAACTTCTTTTATAGGCTGCCTGGTCACCGATTACCGCCCCGCTCAGCAGGACGGTTTAAAGGAAACCCGTTTCTTCTGACGTAAGGGTGCGCAGGTTGTCAACTTCATTTTATGTTTCAGAGCTATGCTGGAA
Unit10289	+	variant_Unit10289_0_guide_chr13_+_420960	GAGTTACTGTCTGTTTTCCTTATCATTGATAAGGAATTCAACTTGATTTGAGTCATATTCTTCCGAAGATTTCTGGTTTAGTTTTAAGTTTTCCCTTTTGCCCCGCTAGGATCTAGTTTGAGGAAACCCGTTTCTTCTGACGTAAGGGTGCGCAATATTCTTCCGAATGATTTCGTTTCAGAGCTATGCTGGAA
Unit11826	-	variant_Unit11826_0_guide_chr14_+_130394	GAGTTACTGTCTGTTTTCCTTCACGGTAGCCTTGGTCATTCTTGCGGTGTGGCTCGTACAATTGCCCTAGCTCTGGTAATTCTCCGATTACGTCTTCGCAAAGCCACCTTTGACTGATTAAGGAAACCCGTTTCTTCTGACGTAAGGGTGCGCACGTACAATTGCCCATAGCTCGTTTCAGAGCTATGCTGGAA
Unit6535	-	variant_Unit6535_0_guide_chr08_-_193317	GAGTTACTGTCTGTTTTCCTATAATGGATGCATCGAGTGACTTTCATTGTTGCGCACGTTGCTTTTCCAAAAAGGTATTAATATAGGTCTTTTATCTCTTACTTCACATTTAACTGCTTGAGGAAACCCGTTTCTTCTGACGTAAGGGTGCGCAGCACGTTGCTTTTCCAAAAAGTTTCAGAGCTATGCTGGAA
Unit10929	-	variant_Unit10929_0_guide_chr13_-_365907	GAGTTACTGTCTGTTTTCCTTGCTTTTCTGAAGGCCGCGCGTAATCTAGATAGATATACCTAAATGACACCGAGGCAACTTCAAGCTATACTAACTCCTAGACATTACTTTCTTCAGTATAGGAAACCCGTTTCTTCTGACGTAAGGGTGCGCAATATACCTAAATGACACCGAGTTTCAGAGCTATGCTGGAA
Unit10740	-	variant_Unit10740_0_guide_chr13_-_313856	GAGTTACTGTCTGTTTTCCTTTTGAGCCTCCTTCTTGTAAAACGAGAGTTTGTCATAGCAACGGACCAACAGTGGTAAGGTGAAGTTGACTCAATTTTTTCAACATCTTATATACAATATAGGAAACCCGTTTCTTCTGACGTAAGGGTGCGCACATAGCAACGGACCAACATGGTTTCAGAGCTATGCTGGAA
Unit1788	+	variant_Unit1788_0_guide_chr04_+_889528	GAGTTACTGTCTGTTTTCCTTTTTTTCAATAGATTAATGCGAAGAGTTAAATCACCAATTCAAAGATGGCAGAGGACCACCTTGTGGGATAAGTATAAAAATAACTAAAAGTGGTCTTGTAGGAAACCCGTTTCTTCTGACGTAAGGGTGCGCAACCAATTCAAAGATGGCAGAGTTTCAGAGCTATGCTGGAA
Unit3770	+	variant_Unit3770_0_guide_chr05_+_373665	GAGTTACTGTCTGTTTTCCTTCCATTGAGATTCGAAAAACCCCTCGGGTCTTGTTAGAACTAAATTAGTTCATAGGGGTGGGATTTATATTGTAATTCCGCGAGGTTTACACAAAAGATAAGGAAACCCGTTTCTTCTGACGTAAGGGTGCGCATAGAACTAAATTATGTTCATGTTTCAGAGCTATGCTGGAA
Unit8744	-	variant_Unit8744_0_guide_chr11_+_146047	GAGTTACTGTCTGTTTTCCTAAAAGACAACTTTTGTACAGAATACAATGGCAAAAATACTTTACGGGCTAGATCGGTAAGGTCACCGGGAAGCTAGCGTAAGAGACCTTATTCGGAACCGAGGAAACCCGTTTCTTCTGACGTAAGGGTGCGCAAATACTTTACGGGCATAGATGTTTCAGAGCTATGCTGGAA
Unit6655	+	variant_Unit6655_0_guide_chr09_-_392167	GAGTTACTGTCTGTTTTCCTGGGTACAGACACAATGACTTTCTATTTCCGGTATTTACGGCACTGACTATGTGAGGCTTATCGCAAAAACTGTTTACAGCTGCAGAGCAGCAAGGAAGTTAGGAAACCCGTTTCTTCTGACGTAAGGGTGCGCATTACGGCACTGACATATGTGGTTTCAGAGCTATGCTGGAA
Unit14166	-	variant_Unit14166_0_guide_chr16_-_503500	GAGTTACTGTCTGTTTTCCTCTTGGTGGAAAAAAAAGTTTCCAACCAAGAATTGAGTTTATGTAATAAGATTCTGGGACAGGTGGCAATAAGGTAACACCCTCTCTTTTTTTCAATTCCAAGGAAACCCGTTTCTTCTGACGTAAGGGTGCGCAAGTTTATGTAATAATGATTCGTTTCAGAGCTATGCTGGAA
Unit9940	-	variant_Unit9940_0_guide_chr12_-_208557	GAGTTACTGTCTGTTTTCCTGTTTCTAGAATAGAATTCAATCTATTTATCCGTGCAGAAAGGTCCAGAAGAGGGGTTTTACTTCATTTTGATTTACAAAGCCTTGCTCTTCTGCAGTTAAAGGAAACCCGTTTCTTCTGACGTAAGGGTGCGCAGCAGAAAGGTCCAGAATGAGGTTTCAGAGCTATGCTGGAA
Unit93	-	variant_Unit93_0_guide_chr01_-_138121	GAGTTACTGTCTGTTTTCCTGGGCAAAAACAAGTAAAGAACAAGAAATAAATGCTGAGACTTTACAAGGAAAACGGATAAAGCATAGGGACAGATCTCACGACAGCAAATAGATGCGTAAAGGAAACCCGTTTCTTCTGACGTAAGGGTGCGCATGAGACTTTACAATGGAAAAGTTTCAGAGCTATGCTGGAA
Unit7409	+	variant_Unit7409_0_guide_chr10_+_122851	GAGTTACTGTCTGTTTTCCTTTGACCTTACTTTCAGTAACGGTGAAAGGTATAACAGCGAGACCGAAGAAGTCCGGTACTCTGTTGTGCCACCATCCATTTTAGAGCTTGGAGTTAAAGTAGGAAACCCGTTTCTTCTGACGTAAGGGTGCGCACAGCGAGACCGAATGAAGTCGTTTCAGAGCTATGCTGGAA
Unit6752	+	variant_Unit6752_0_guide_chr09_-_421181	GAGTTACTGTCTGTTTTCCTTTAGGTTGTGCAGGATTCTCGGGATTGCAAAATAAACTGGCGAAAACTTCCAAAGGGATGGCACGCTGTTTCTGGACACGATTGAGATCGGTTTACAGATAGGAAACCCGTTTCTTCTGACGTAAGGGTGCGCAAACTGGCGAAAACATTCCAAGTTTCAGAGCTATGCTGGAA
Unit6832	-	variant_Unit6832_0_guide_chr09_-_453686	GAGTTACTGTCTGTTTTCCTAGAAGTTTTATGACCGGTAGTTAGAGAAATTGAAGAGCCAGATTTAGGGACTAGGAGATAGCACTAGATGCCCGAGAAATGGCAGTGGTCAATGAGGTTGAGGAAACCCGTTTCTTCTGACGTAAGGGTGCGCAAGAGCCAGATTTAGGGACTAGTTTCAGAGCTATGCTGGAA
Unit6783	+	variant_Unit6783_0_guide_chr09_+_176260	GAGTTACTGTCTGTTTTCCTCCATTGTGCTATTGGCATTACTCAGCTGATACTTATTAATGCTGGTAGGTTATTGGTTAGCTTGGGTTTCCCATCTGAATTCAAGTTTAATTTTTGTGTTAGGAAACCCGTTTCTTCTGACGTAAGGGTGCGCAATTAATGCTGGTATGGTTATGTTTCAGAGCTATGCTGGAA
Unit6785	+	variant_Unit6785_0_guide_chr09_+_185527	GAGTTACTGTCTGTTTTCCTCTGCGCCGCCGCCTCTTCCCCGTTCCCTGCGTCCCGAGCACTGATAAGAAGTTTGGATGTGTGAACTGCGCAGTAATGGAGGATTTATAGTTAACCTTTCAGGAAACCCGTTTCTTCTGACGTAAGGGTGCGCACGAGCACTGATAATGAAGTTGTTTCAGAGCTATGCTGGAA
Unit10459	+	variant_Unit10459_0_guide_chr13_+_262185	GAGTTACTGTCTGTTTTCCTCAATTTATAACTAAAGGAACCACCTTATTGTAAATTCCTCAACGGAAAAGCTAGGCTTAGCTAGGGTTGACAATGTCAGTTTACCATTTACCAACGCTGTAGGAAACCCGTTTCTTCTGACGTAAGGGTGCGCAATTCCTCAACGGAAAAGCTAGTTTCAGAGCTATGCTGGAA
Unit7064	-	variant_Unit7064_0_guide_chr09_+_204680	GAGTTACTGTCTGTTTTCCTACATAGTGCGCCTCTTGATGTGTATGAGGATTCTTTTGCAAACAAATCTCGTCAGGCGGTGACGAGGTTTAACAACTGTAGTTTTTTCGATAGTATCTTGAGGAAACCCGTTTCTTCTGACGTAAGGGTGCGCATTTGCAAACAAATCATCGTCGTTTCAGAGCTATGCTGGAA
Unit1637	+	variant_Unit1637_0_guide_chr04_-_223702	GAGTTACTGTCTGTTTTCCTGCGATAGATCAGGGAAACGTTATAAAGATTGAGTGGAAAGAACTTCCTTCTTCAGGCTGCTTGTATTACTTTGATTCTTTTTCTATCCACACGAATAACTAGGAAACCCGTTTCTTCTGACGTAAGGGTGCGCAGGAAAGAACTTCCATTCTTCGTTTCAGAGCTATGCTGGAA
Unit4328	+	variant_Unit4328_0_guide_chr06_+_260183	GAGTTACTGTCTGTTTTCCTGAATCAAACTGTCCGACAATTGCACAAGAGGATTGGCCGGAGTAAAAGGTTTAAGGTAGTATAAGCAGGTTGAGCTGACAATTGGCTAGAGCTAGCCATTAGGAAACCCGTTTCTTCTGACGTAAGGGTGCGCAGGCCGGAGTAAAATGGTTTAGTTTCAGAGCTATGCTGGAA
Unit7044	-	variant_Unit7044_0_guide_chr09_-_263458	GAGTTACTGTCTGTTTTCCTTCTTGTTCATAGGGCAACAGAGTAGAATAAATGATTATTTCATCGAGATAAGAGGACAGCATACCAACCTGAAAAGCCTTCCTGTTGGCAGCGAATATTTAGGAAACCCGTTTCTTCTGACGTAAGGGTGCGCAATTATTTCATCGAGATAATGGTTTCAGAGCTATGCTGGAA
Unit533	+	variant_Unit533_0_guide_chr02_+_358056	GAGTTACTGTCTGTTTTCCTTTGTTGAAAGGATTTGTATGACATCATACCCGAACTTTTTTAACACGTGAAAAGGAGAAGTCTATGGTTTTAGAGGTTGCTATTAAGGCATTTTCTAAACAGGAAACCCGTTTCTTCTGACGTAAGGGTGCGCAACTTTTTTAACACGTGAAAAGTTTCAGAGCTATGCTGGAA
Unit10289	+	variant_Unit10289_0_guide_chr13_-_420957	GAGTTACTGTCTGTTTTCCTACTAGATCCTAGCGGGGCAAAAGGGAAAACTTAAAACTAAACCAGAAATCTTCGGAAGAATATGACTCAAATCAAGTTGAATTCCTTATCAATGATAGTCAGGAAACCCGTTTCTTCTGACGTAAGGGTGCGCAAAACTAAACCAGAAATCATTGTTTCAGAGCTATGCTGGAA
Unit141	-	variant_Unit141_0_guide_chr01_+_79771	GAGTTACTGTCTGTTTTCCTAGAATGGGTATGCTTGGTCTTAGTCTTCGAATCAAATTCTGCTTCCCTGTTCTGGCAACGTCACCTCAATTATTTGGAAAGGGGGGGTTTTCCGACTTTAAGGAAACCCGTTTCTTCTGACGTAAGGGTGCGCAAAATTCTGCTTCCCTGTTCAGTTTCAGAGCTATGCTGGAA
Unit4533	-	variant_Unit4533_0_guide_chr06_-_260011	GAGTTACTGTCTGTTTTCCTTTACAACACATCCAACAATCGAAAAACTGGCTAGTTCGACGACAAAAAGCTAAGGCATGGTTCTAGAGTGCTTCCCGTGTTTCGGATAAATCAATATATTAGGAAACCCGTTTCTTCTGACGTAAGGGTGCGCAGTTCGACGACAAAAATGCTAGTTTCAGAGCTATGCTGGAA
Unit506	+	variant_Unit506_0_guide_chr02_+_242841	GAGTTACTGTCTGTTTTCCTGAAAAAAAGAGTTGCTAAAGAAGAACTATTTTTGAATGTCCGTGGTAATACAAGGAAGACTACTAGAACACGATGGCAGATAAGGTGATTTGATAATCAAAGGAAACCCGTTTCTTCTGACGTAAGGGTGCGCAGAATGTCCGTGGTAATACAAGTTTCAGAGCTATGCTGGAA
Unit633	-	variant_Unit633_0_guide_chr02_-_788297	GAGTTACTGTCTGTTTTCCTACGCTTGAGTTTTCTGTTGAAGTCACAATACCGTTACTTGGAGTGACCATCTAGGTTTGTTAAATTCACGGTACTCTCGTCAGCTTTGTCACGTATTCAAAGGAAACCCGTTTCTTCTGACGTAAGGGTGCGCATTACTTGGAGTGACCATCTAGTTTCAGAGCTATGCTGGAA
Unit8507	-	variant_Unit8507_0_guide_chr11_-_16151	GAGTTACTGTCTGTTTTCCTTTCCTCAAAGTACGCATTTCCGCCTTCACAATTAGAATTCATTTCAAAGAGAAGGTTTTCTATTGTCTGCTGGTACCCGTTTAGTATTGCAAGTCGGTAAAGGAAACCCGTTTCTTCTGACGTAAGGGTGCGCAAGAATTCATTTCAAATGAGAGTTTCAGAGCTATGCTGGAA
Unit4142	-	variant_Unit4142_0_guide_chr05_-_66571	GAGTTACTGTCTGTTTTCCTCAAACGAATAAGGGATAATAACCAGTAGGACGAAGCACGCGTTAGATAATTGAGGCACATTGTTTCAAGGAATTGGTTTTTGCAGCCGTTTAGAGCTAGCAGGAAACCCGTTTCTTCTGACGTAAGGGTGCGCAAGCACGCGTTAGATAATTGAGTTTCAGAGCTATGCTGGAA
Unit93	-	variant_Unit93_0_guide_chr01_-_138128	GAGTTACTGTCTGTTTTCCTCCGAAAGGGCAAAAACAAGTAAAGAACAAGAAATAAATGCTGAGACTTTACAAGGAAAACGGATAAAGCATAGGGACAGATCTCACGACAGCAAATAGATAGGAAACCCGTTTCTTCTGACGTAAGGGTGCGCATAAATGCTGAGACTTTACAAGTTTCAGAGCTATGCTGGAA
Unit6650	+	variant_Unit6650_0_guide_chr09_-_384682	GAGTTACTGTCTGTTTTCCTGTTTTTTAGAAAATTGATTCTGCGCTTCGGTAGAGCAGCTGCTAAAAGATACTGGAGCAAATTAAAGGTACCGGGACTAAGAGAAGGATCCCCAAAGAACAGGAAACCCGTTTCTTCTGACGTAAGGGTGCGCAAGCAGCTGCTAAAAGATACAGTTTCAGAGCTATGCTGGAA
Unit5958	+	variant_Unit5958_0_guide_chr08_-_155588	GAGTTACTGTCTGTTTTCCTCGAACCATTTTCTGTAGTCCGTATATCTACTTTATGCTAATGTTATAACCTTAGGCAGGTTAGAAGTACACTTGTTTTTATCACCATATCTTTTCGAGATAGGAAACCCGTTTCTTCTGACGTAAGGGTGCGCAATGCTAATGTTATAACCATTGTTTCAGAGCTATGCTGGAA
Unit1034	-	variant_Unit1034_0_guide_chr02_+_730266	GAGTTACTGTCTGTTTTCCTCGGCTGAGGACCCAGAGGGACAGGCTCTCTTAAAGAGAAGAAAGAACTAAGGAAGGCGAACAGGCAGCGAATCAAGCAAAACAATTTCTTGAGCCAACTTAGGAAACCCGTTTCTTCTGACGTAAGGGTGCGCAGAGAAGAAAGAACATAAGGAGTTTCAGAGCTATGCTGGAA
Unit4445	-	variant_Unit4445_0_guide_chr06_-_160736	GAGTTACTGTCTGTTTTCCTGATAACCCTTCTATTTCACGAAGGTGCAAGTGCGATTGAAAAGAATTGTTTCAGGCATTAGCTATCAGGACACGAATGCATAATCGTCAAGATATTATCGAGGAAACCCGTTTCTTCTGACGTAAGGGTGCGCAGATTGAAAAGAATTGTTTCAGTTTCAGAGCTATGCTGGAA
Unit7745	-	variant_Unit7745_0_guide_chr10_-_246954	GAGTTACTGTCTGTTTTCCTGTTTATAAACGGCGGCTTACCAAAAGTTGAAGCTTGTTCTTGCCTCTTAGAGTGGAGCAATCGATTATATTGAATCGTTGTGCTGGAGTAGTTGGATCTTAGGAAACCCGTTTCTTCTGACGTAAGGGTGCGCATTGTTCTTGCCTCTTATGAGGTTTCAGAGCTATGCTGGAA
Unit9967	-	variant_Unit9967_0_guide_chr12_-_91987	GAGTTACTGTCTGTTTTCCTTATATCTACAAGAACAACGAAAGAAAAGTTAGGAACAGCAAACACTACCACGAGGAGGGTTCAATGTTAATATGTATGATAAATATGTAAATAAATAAGTAGGAAACCCGTTTCTTCTGACGTAAGGGTGCGCAAACAGCAAACACTACCACGAGTTTCAGAGCTATGCTGGAA
Unit452	+	variant_Unit452_0_guide_chr02_+_730544	GAGTTACTGTCTGTTTTCCTTCCTTTAGAGTACCACAAATTCGCAAGAAACAAGATAGTTGAATTGTCAATCAGGCTAAGATAAGTATGAATGTGCCCAGTGTAAAGATCAGAAACATGCAGGAAACCCGTTTCTTCTGACGTAAGGGTGCGCAGATAGTTGAATTGTCAATCAGTTTCAGAGCTATGCTGGAA
Unit7748	-	variant_Unit7748_0_guide_chr10_+_237499	GAGTTACTGTCTGTTTTCCTAATCCACCGCACTTTTCCTTTAAAAAGCTGCATTGTTTCCATAATTCACTTCTGGCGGGTTAATGACTTATTTGATATGAAGAGTGAGGTTCTTATCAAAAGGAAACCCGTTTCTTCTGACGTAAGGGTGCGCATGTTTCCATAATTCACTTCAGTTTCAGAGCTATGCTGGAA
Unit4251	-	variant_Unit4251_0_guide_chr05_-_156491	GAGTTACTGTCTGTTTTCCTCTTGGCCCTTTGTTTACCAATTAATCACATCTGCATTGAATGGGCTTGAGGTAGGCAAGCGTTCCCCTGTTAATGAAGAAACCCATTCAACAAGGAAGAAAGGAAACCCGTTTCTTCTGACGTAAGGGTGCGCACATTGAATGGGCTTGATGGTGTTTCAGAGCTATGCTGGAA
Unit5958	+	variant_Unit5958_0_guide_chr08_+_155584	GAGTTACTGTCTGTTTTCCTATCATCTCGAAAAGATATGGTGATAAAAACAAGTGTACTTCTAACCTGCCTAAGGTTATAACATTAGCATAAAGTAGATATACGGACTACAGAAAATGGTAGGAAACCCGTTTCTTCTGACGTAAGGGTGCGCATGTACTTCTAACCTGCCTAAGTTTCAGAGCTATGCTGGAA
Unit8981	+	variant_Unit8981_18_guide_chr12_-_98051	GAGTTACTGTCTGTTTTCCTTGTTGAGTTTCTGCTAGCAGAAGATCCGAAAACAAACTTGGCGTGACTTGGCGTTACCCTCGTTCAGAAGTCATCACAGTTGCCTTTTTTGGTATATCTTAGGAAACCCGTTTCTTCTGACGTAAGGGTGCGCAAAACTTGGCGTGACTTGGCGGTTTCAGAGCTATGCTGGAA
Unit12019	-	variant_Unit12019_48_guide_chr14_+_574127	GAGTTACTGTCTGTTTTCCTATGGTAACGATAACAACATATATGAAAAGTAGTGTTCTAGGAAACTTCGATTTAGAGAAAGTACGTAAAAAAAATAATTTTGAGTTGGATTCGAAGTTCCAGGAAACCCGTTTCTTCTGACGTAAGGGTGCGCAGTTCTAGGAAACTTCGATAGGTTTCAGAGCTATGCTGGAA
Unit13433	-	variant_Unit13433_21_guide_chr15_-_209557	GAGTTACTGTCTGTTTTCCTCCATACAAGACACCAAAAACACCATAGTAATGAAGATCAACAGCGCAATCTAAGGCACTGGTACTTCTAGGCTTGAAAATTTGGTTTTGAATATAATGCCAGGAAACCCGTTTCTTCTGACGTAAGGGTGCGCAAGATCAACAGCGCAATCAAGGTTTCAGAGCTATGCTGGAA
Unit4308	+	variant_Unit4308_6_guide_chr06_+_157063	GAGTTACTGTCTGTTTTCCTATGGATAACCTTTTGATAAATTCCCCTTGATTATCAAAATGATTTAAAGGAAGTGGTCCCGCACTGGAACCATGTGCGATATCAAAAGCAATACACTATGAGGAAACCCGTTTCTTCTGACGTAAGGGTGCGCACAAAATGATTCAATAGGAAGGTTTCAGAGCTATGCTGGAA
Unit14059	+	variant_Unit14059_75_guide_chr16_-_802015	GAGTTACTGTCTGTTTTCCTCAACATTTTTTATGTTGCATTTTGTAGCCCGAATCTTGAAAAGTGCTCTTTTTAGATCGCGCCATTTTTGCTCATTTTACCGTCGTCTTGAGCAAATATCAGGAAACCCGTTTCTTCTGACGTAAGGGTGCGCATCTTGAAAAGTGCTCTTTTCGTTTCAGAGCTATGCTGGAA
Unit13065	-	variant_Unit13065_18_guide_chr15_-_859364	GAGTTACTGTCTGTTTTCCTAGGCTATAAGTCAAGTTTATCACCCCCATGAGAAACCCAATCATTTAAGAGCCAGGATATAGTGAGGTGTTTGAATATCCATGTGAGGAGGCGACTTTTTAGGAAACCCGTTTCTTCTGACGTAAGGGTGCGCAACCCAATCATTCATAGAGCCGTTTCAGAGCTATGCTGGAA
Unit13038	-	variant_Unit13038_9_guide_chr15_-_993724	GAGTTACTGTCTGTTTTCCTATCTCCAGGGTCCTAAATCTGAGGTAGCACGGCACGGCACAAGATGGTACCCTAAGTGCGTGACGACAGCCGCTACTTGCACGGCTTTGTTCCGGCAGCCAGGAAACCCGTTTCTTCTGACGTAAGGGTGCGCAACGGCACAAGATGGTACCCAGTTTCAGAGCTATGCTGGAA
Unit13038	-	variant_Unit13038_9_guide_chr15_+_993718	GAGTTACTGTCTGTTTTCCTTACCCGGGCTGCCGGAACAAAGCCGTGCAAGTAGCGGCTGTCGTCACGCACTTAGGGTACCATCTTGTGCCGTGCCGTGCTACCTCAGATTTAGGACCCTAGGAAACCCGTTTCTTCTGACGTAAGGGTGCGCAGCGGCTGTCGTCACGCACCAGTTTCAGAGCTATGCTGGAA
Unit14556	-	variant_Unit14556_27_guide_chr16_+_513998	GAGTTACTGTCTGTTTTCCTGCGCGCAATCATATTCATTATTAATAAATGCTTCAAATTCATCCTCTTGAATGTTACCAGAAATAATTTTGTCTCTTTTCCATTACCTATGTGGGTAAAAAGGAAACCCGTTTCTTCTGACGTAAGGGTGCGCACAAATTCATCCTCTTGAATGGTTTCAGAGCTATGCTGGAA
Unit9967	-	variant_Unit9967_3_guide_chr12_+_91984	GAGTTACTGTCTGTTTTCCTTTTACTTATTTATTTACATATTTATCATACATATTAACATTGAACTTACATCGTGGTAGTGTTTGCTGTTCCTAACTTTTCTTTCGTTGTTCTTGTAGATAGGAAACCCGTTTCTTCTGACGTAAGGGTGCGCATAACATTGAACCCTCCATCGGTTTCAGAGCTATGCTGGAA
Unit13244	-	variant_Unit13244_9_guide_chr15_-_1058811	GAGTTACTGTCTGTTTTCCTCGAACCTGCCAATCTTTACTGTCGCACCAACCAAGGGTATGAAAAAATAAATAAGGCCTACAGCTTATTCAGCTTAGTATACTTCATCAGATTTATGATAAGGAAACCCGTTTCTTCTGACGTAAGGGTGCGCAGGGTATGAAAAAAGCAAATAGTTTCAGAGCTATGCTGGAA
Unit13871	+	variant_Unit13871_27_guide_chr16_+_20772	GAGTTACTGTCTGTTTTCCTTCTCCAATTTTTCATTGCTCAAAAGTAAATGATACTTTACCGTCCCAAGACTTTGTAATCCTAATATATTCTCAAGTATATTCAATTTATGACGCCAGTAAGGAAACCCGTTTCTTCTGACGTAAGGGTGCGCAACTTTACCGTCCCAAGACTTGTTTCAGAGCTATGCTGGAA
Unit2655	-	variant_Unit2655_12_guide_chr04_+_1218010	GAGTTACTGTCTGTTTTCCTGTAGCCTGTTTATCATATTGTATGTCAATCGGCTTATCCGACATGGTAGATTTAGGCACACTTCATTTTTTTTCAAATCGTCCCTTGGTACGTCTACTGCAGGAAACCCGTTTCTTCTGACGTAAGGGTGCGCATTATCCGACATGGTAGATTGGTTTCAGAGCTATGCTGGAA
Unit2653	-	variant_Unit2653_6_guide_chr04_+_1229144	GAGTTACTGTCTGTTTTCCTTGGTGTTCAAAGAGTTTTGTTGAGTTATAACGAAAGGGGCCAATCTACTGGTATTATAACATCACATTCAAAAACGGTGAATTGGCCAGAAGGGCTGTTGAGGAAACCCGTTTCTTCTGACGTAAGGGTGCGCAAAGGGGCCAATCTACTGGTAGTTTCAGAGCTATGCTGGAA
Unit3914	+	variant_Unit3914_6_guide_chr05_+_434276	GAGTTACTGTCTGTTTTCCTTTTTTCACAAAGTTTGTGTAAGATGCTTTCCTGGGTCGATGTGGTAAGTGCCGTGGCCTTTTTCACCACCTTTATAGCGGTGCTTTAACTATTAATAACTAGGAAACCCGTTTCTTCTGACGTAAGGGTGCGCAGGTCGATGTGGATTGTGCCGGTTTCAGAGCTATGCTGGAA
Unit790	-	variant_Unit790_36_guide_chr02_-_165854	GAGTTACTGTCTGTTTTCCTCTAGTAATATCATACAATGCAGAGGGTGAGAATCGGCCAGTGGGTATACGACTAAAAGCGATACAAACGAGTGATAGTCATGAGTGTCCTAAGCGTACATAGGAAACCCGTTTCTTCTGACGTAAGGGTGCGCACGGCCAGTGGGTATACGACAGTTTCAGAGCTATGCTGGAA
Unit3987	-	variant_Unit3987_3_guide_chr05_+_304662	GAGTTACTGTCTGTTTTCCTTACTGATTGGCAGAATTACTCTTCAGGAGAATCTTTCATACAAAGGATTACATTGGGGAAAATCTCGTTACCAAGTCAATGCTGAACTTTCTATGGCCTTAGGAAACCCGTTTCTTCTGACGTAAGGGTGCGCATTCATACAAAGGAATTCCATGTTTCAGAGCTATGCTGGAA
Unit11785	-	variant_Unit11785_6_guide_chr14_+_301095	GAGTTACTGTCTGTTTTCCTTGTGATTGTGTTCTTTTTCTCTTTTTTTATACAAAAAATGGAGAAAGGAAATTGGTTATACCATTTAAAGAAGTGTTATTTCCTATTTCAACGAGTTAAAAGGAAACCCGTTTCTTCTGACGTAAGGGTGCGCAAAAAATGGAGAAAGGAAATTGTTTCAGAGCTATGCTGGAA
Unit7409	+	variant_Unit7409_6_guide_chr10_-_122859	GAGTTACTGTCTGTTTTCCTCCTGGGCAACTTTAACTCCAAGCTCTAAAATGGATGGTGGCACAACAGAGTACTTACTTCATTCGGTCTCGCTGTTATACCTTTCACCGTTACTGAAAGTAGGAAACCCGTTTCTTCTGACGTAAGGGTGCGCAATGGTGGCACAACAGAGTACGTTTCAGAGCTATGCTGGAA
Unit9373	-	variant_Unit9373_3_guide_chr12_+_883783	GAGTTACTGTCTGTTTTCCTGTGTCAGAGGTAGGGAAATGTCAAGCAAGTTCATGAACAGACCAGGAGTAGTTTACATGGTATTAAAGATTTTTCTGTGGTATTTGATAGTTAGGCAAAAAGGAAACCCGTTTCTTCTGACGTAAGGGTGCGCATGAACAGACCAGGAGTAGTAGTTTCAGAGCTATGCTGGAA
Unit7929	+	variant_Unit7929_27_guide_chr11_-_1305	GAGTTACTGTCTGTTTTCCTTTCTCTTTGAGTCAAAAAAACGTGATCTCTCAACTTTGGTGCAAATTTGTTATTATGTGTCCAGTGAATTCCTCTCCGTCATTGCAAACAGCGTTAATGCAGGAAACCCGTTTCTTCTGACGTAAGGGTGCGCACTTTGGTGCAAATTTGTTATGTTTCAGAGCTATGCTGGAA
Unit3987	-	variant_Unit3987_3_guide_chr05_+_304664	GAGTTACTGTCTGTTTTCCTCTGATTGGCAGAATTACTCTTCAGGAGAATCTTTCATACAAAGGATTACATTGGGGAAAATCTCGTTACCAAGTCAATGCTGAACTTTCTATGGCCTTTGAGGAAACCCGTTTCTTCTGACGTAAGGGTGCGCACATACAAAGGAATTCCATTGGTTTCAGAGCTATGCTGGAA
Unit12097	-	variant_Unit12097_42_guide_chr14_+_124672	GAGTTACTGTCTGTTTTCCTACCGAAACAGAGTGTTATAAAACGAAACAAAAAACCTGCTGTAAATGCACTTTTAGAGAAGTGCTAGATCACAACATACAAACATATGCAAATTCATAGTAGGAAACCCGTTTCTTCTGACGTAAGGGTGCGCAACCTGCTGTAAATGCACTTCGTTTCAGAGCTATGCTGGAA
Unit13244	-	variant_Unit13244_18_guide_chr15_+_1058799	GAGTTACTGTCTGTTTTCCTGCAAAAAAATTTTATCATAAATCTGATGAAGTATACTAAGCTGAATAAGCTGTTTACTTATTTGCTTTTTTCATACCCTTGGTTGGTGCGACAGTAAAGAAGGAAACCCGTTTCTTCTGACGTAAGGGTGCGCATACTAAGCTGAATAAGCTGTGTTTCAGAGCTATGCTGGAA
Unit9967	-	variant_Unit9967_3_guide_chr12_-_91984	GAGTTACTGTCTGTTTTCCTATCTACAAGAACAACGAAAGAAAAGTTAGGAACAGCAAACACTACCACGATGTAAGTTCAATGTTAATATGTATGATAAATATGTAAATAAATAAGTAAAAGGAAACCCGTTTCTTCTGACGTAAGGGTGCGCAAGCAAACACTACCACGATGGGTTTCAGAGCTATGCTGGAA
Unit13590	+	variant_Unit13590_12_guide_chr16_+_580138	GAGTTACTGTCTGTTTTCCTGTGGGAAAGAGGTAATTTTATTTCCTTTATTGGACATGATTTCAATATAACACTGGTGCAGGAAAAAGAAAAGGGAGAAAAAAATTCAGTAAAGAAAAAAAGGAAACCCGTTTCTTCTGACGTAAGGGTGCGCACATGATTTCAATAGTCACACGTTTCAGAGCTATGCTGGAA
Unit6346	-	variant_Unit6346_66_guide_chr08_-_100688	GAGTTACTGTCTGTTTTCCTCTTGCGTCGAATGGTAGTTGGCGCGAGTAATATAGCTGGTGAGGAAACTCTCTAATACAGTGTATTTATAATGGAGCCGCAAAGAATATCCCTTATAAAAAGGAAACCCGTTTCTTCTGACGTAAGGGTGCGCAAGCTGGTGAGGAAACTCTCAGTTTCAGAGCTATGCTGGAA
Unit10744	-	variant_Unit10744_33_guide_chr13_-_285827	GAGTTACTGTCTGTTTTCCTCATAAAATTTTGATGATTCATTTTTGTATTACATCGGTAGAAAATTAACATACAGGGTAAAATTCTTTGTTTCTACAACTCTGCATCAGCATGTAGGCAAAGGAAACCCGTTTCTTCTGACGTAAGGGTGCGCACGGTAGAAAATTTTTCATACGTTTCAGAGCTATGCTGGAA
Unit11873	-	variant_Unit11873_57_guide_chr14_-_614605	GAGTTACTGTCTGTTTTCCTATCATTGTGCTTTTCCTTCAACTTGTTCAAGTGGAGAACATCTGGTACCTTGTAAGTGTACCCTTTAATGATGTCGAATTCGTGTACAATAGAGCCACCTAGGAAACCCGTTTCTTCTGACGTAAGGGTGCGCAGAGAACATCTGGTACCTTGAGTTTCAGAGCTATGCTGGAA
Unit14546	-	variant_Unit14546_54_guide_chr16_+_551713	GAGTTACTGTCTGTTTTCCTCATTGTAGCAGCATTGCATGCTCTCCTATTTTTACCTGCTTTACTTTTATGTTTGGTGGTGAAAGCTATAGGGACGATTCCATCGAAGCAGAAGATTAGCAGGAAACCCGTTTCTTCTGACGTAAGGGTGCGCACCTGCTTTACTTTCATTGTTGTTTCAGAGCTATGCTGGAA
Unit14362	-	variant_Unit14362_9_guide_chr16_+_551337	GAGTTACTGTCTGTTTTCCTTTTCATTTCATCTGTTTTCTTGCAGAATATACGCAGCTCATTCTTACTGGCTTTTACGTTACCATGATTATCGTAGATATTGGTGCTTTGATGGCCCTACAGGAAACCCGTTTCTTCTGACGTAAGGGTGCGCACAGCTCATTCTTACTGGCTTGTTTCAGAGCTATGCTGGAA
Unit1106	-	variant_Unit1106_12_guide_chr02_+_433891	GAGTTACTGTCTGTTTTCCTATTTTCACAGTACAAATATTTCAACTTTCAGTCTCTTACCTGGTCTAATATGTTACTTTTTGTTCATTCGGCTTTGCTCAAGGTCTTACAAATATACCATAGGAAACCCGTTTCTTCTGACGTAAGGGTGCGCATCTTACCTGGTCTAATATGAGTTTCAGAGCTATGCTGGAA
Unit14480	-	variant_Unit14480_42_guide_chr16_-_68076	GAGTTACTGTCTGTTTTCCTGTGGTATGACAGCTCATGTAAATGAAAGGATTAGCGATGTATCCCCTTAACTGGGGGTTCAAGTTCGGAATCGAAGTATGACAAGCTCTGCCGAGTTCTTAGGAAACCCGTTTCTTCTGACGTAAGGGTGCGCACGATGTATCCCCTAGTGCTGGTTTCAGAGCTATGCTGGAA
Unit2357	+	variant_Unit2357_84_guide_chr04_+_414795	GAGTTACTGTCTGTTTTCCTACCATTTGTTGTGATAACAAAGTGTTTTGATAGTAGCGTATTTACACTTTTGTAACGATAATTGTGTTAAGGGTTTTGCTGCTGTTAGAGGTTTCACTTTAGGAAACCCGTTTCTTCTGACGTAAGGGTGCGCATAGCGTATTTACACTTTTGAGTTTCAGAGCTATGCTGGAA
Unit13351	-	variant_Unit13351_6_guide_chr15_+_581889	GAGTTACTGTCTGTTTTCCTGTTGGAAACAGCAGCAATACTGGCATCAAAGACCCTACAGAAAGAGTTCCTAGTTAGAACATAAAACCAAACACAAACAACGACAGTCATGGTTGAGAAGAGGAAACCCGTTTCTTCTGACGTAAGGGTGCGCACCTACAGAAAGAGTTCCTAGGTTTCAGAGCTATGCTGGAA
Unit9856	-	variant_Unit9856_12_guide_chr12_+_601318	GAGTTACTGTCTGTTTTCCTCGCGTAATTGGTTTGCGCCTTTCCATGGAGCTTGGTGGGCGACATTCTCAAACTTATTCCTGATACATCATGCACGCCCGTAAAGGGTTTAAGTATTGATAGGAAACCCGTTTCTTCTGACGTAAGGGTGCGCAGGTGGGCGACATTCTCAAACGTTTCAGAGCTATGCTGGAA
Unit10214	+	variant_Unit10214_36_guide_chr13_+_135653	GAGTTACTGTCTGTTTTCCTCAGTATTGGTAATGAAATCTGAGCCTTTCAAAGAGTCGGCAGAAGCATAATTACGGCAAGGACACCAATAGCTTCTTTTGATTGAGCAGCCATAATGTCTAGGAAACCCGTTTCTTCTGACGTAAGGGTGCGCAGTCGGCAGAAGCAATGGTTAGTTTCAGAGCTATGCTGGAA
Unit12019	-	variant_Unit12019_15_guide_chr14_+_574160	GAGTTACTGTCTGTTTTCCTGTTCTAGGAAACTTCGATAGGGGAGAAAGTACGTAAAAAAAATAATTTTGATTAGATTCGAAGTTCCATTAATATCTTGGATAATTAAGTTTGCTGCGTGAGGAAACCCGTTTCTTCTGACGTAAGGGTGCGCATAAAAAAAATAATTTTGAGTGTTTCAGAGCTATGCTGGAA
Unit5630	-	variant_Unit5630_30_guide_chr07_-_472795	GAGTTACTGTCTGTTTTCCTTTTTTCTCAAATTTTTCACGCGATGAGGAGACAAAAAAGCATCAGGTATTTATAAATAAATCACCTCCAAAACTATTCCATCAACTATATAAAATTATCTAGGAAACCCGTTTCTTCTGACGTAAGGGTGCGCAAAAAAGCATCAGGTATTTAAGTTTCAGAGCTATGCTGGAA
Unit10746	-	variant_Unit10746_39_guide_chr13_-_285474	GAGTTACTGTCTGTTTTCCTTCTCAACATGAAGATAATTGTGGATACAAATGGAATTATATGTATTTAAACAGAGGTTGTAGAATGTTATTAAATAAAAGGCAATAATTGAACATTGCTCAGGAAACCCGTTTCTTCTGACGTAAGGGTGCGCAATTATATGTATTATATACAGGTTTCAGAGCTATGCTGGAA
Unit8341	+	variant_Unit8341_87_guide_chr11_+_533780	GAGTTACTGTCTGTTTTCCTACTTGTTTTCCCAGTCGACCCAAAGCGCCTCCTTTGGATTCCAAAGTCCCTAAGGACACACTTCTGCAGGTCCATCCCGAACGTCGGGTCTGTGTGCTTGAGGAAACCCGTTTCTTCTGACGTAAGGGTGCGCATTGGATTCCAAAGTCCCCTCGTTTCAGAGCTATGCTGGAA
Unit452	+	variant_Unit452_24_guide_chr02_-_730577	GAGTTACTGTCTGTTTTCCTAGTCTTTCTAGTGCTTTTTAACCTTACCTTTGGCATGTTTCTGATCTTTACACTTACACATTCATACTTATCTTAGCCATGATTGACAATTCAACTATCTAGGAAACCCGTTTCTTCTGACGTAAGGGTGCGCACATGTTTCTGATCTTTACACGTTTCAGAGCTATGCTGGAA
Unit6816	+	variant_Unit6816_21_guide_chr09_-_365437	GAGTTACTGTCTGTTTTCCTAAAGCTTAAATTAAAATATACTCAATATTTCTCCTTTTCTTTTGCTTCGCGTTAGTAAAACAAGATTGCTTTCATTGTGCATGTGGTAGAAAAGACCAGTAGGAAACCCGTTTCTTCTGACGTAAGGGTGCGCACTTTTCTTTTGCTTCGCGCCGTTTCAGAGCTATGCTGGAA
Unit963	-	variant_Unit963_12_guide_chr02_-_245998	GAGTTACTGTCTGTTTTCCTACATTTGAGTAAAATTGGTATCAATCATCTGACTAATGGGCGGGATATAAGTCAGGTAAAAGGGGAACAGGAAAGAAGACGAGAATTGCATTTAAACAGCAGGAAACCCGTTTCTTCTGACGTAAGGGTGCGCAAATGGGCGGGATAATTAGTCGTTTCAGAGCTATGCTGGAA
Unit11414	+	variant_Unit11414_18_guide_chr14_-_425893	GAGTTACTGTCTGTTTTCCTGATAAGATGATTCATTGCTAGCTACGAAACGAAACAATATAAAGATAAGTTTTTAATTCCGATACATAATCATATAGGCATGAATATATTTTTATATATGAGGAAACCCGTTTCTTCTGACGTAAGGGTGCGCAACAATATAAAGATAAGTTTTGTTTCAGAGCTATGCTGGAA
Unit13368	-	variant_Unit13368_21_guide_chr15_+_474067	GAGTTACTGTCTGTTTTCCTTCGTTCTTTGACGCAGTTTGTCCGGTACCTAGGCCGCGCGGGCAAGGTAGACTTAATATGGATATTGATGATACATCTGAGAACGTTGAAGGTCCTTTGCAGGAAACCCGTTTCTTCTGACGTAAGGGTGCGCACCGCGCGGGCAAGGTAGACGGTTTCAGAGCTATGCTGGAA
Unit14480	-	variant_Unit14480_285_guide_chr16_+_67837	GAGTTACTGTCTGTTTTCCTCTTGGGGTGTCTTTTCTTAAAACTTAAAAGAGAATAGTTTATATTCGTTACATTGGAGGTTGATTCATTTCTTGAGTTCTGCATGCTCTTTCCCCCCATAAGGAAACCCGTTTCTTCTGACGTAAGGGTGCGCATAGTTTATATTCGAGCACATGTTTCAGAGCTATGCTGGAA
Unit10744	-	variant_Unit10744_105_guide_chr13_-_285756	GAGTTACTGTCTGTTTTCCTTTCTACAACTCTGCATCAGCATGTAGGCAAATTAACATTGATCACTTAAAATTTGGGGGGCATAATTTGTTGAAATTTTGCCAAATGTTACTTTTCCTGCAGGAAACCCGTTTCTTCTGACGTAAGGGTGCGCAACATTGATCACTGCTAAATTGTTTCAGAGCTATGCTGGAA
Unit14479	-	variant_Unit14479_15_guide_chr16_+_72410	GAGTTACTGTCTGTTTTCCTCTTAACATACAGCAAATCGTCACTATTTTGACTGATTTCCGGTATATAGAGTTAGGTAGTTAATATCATCTAGATGGGGTTTTCTTTGAGGACACCAGTTAGGAAACCCGTTTCTTCTGACGTAAGGGTGCGCAGATTTCCGGTATATAGAGAAGTTTCAGAGCTATGCTGGAA
Unit2840	-	variant_Unit2840_18_guide_chr04_+_424260	GAGTTACTGTCTGTTTTCCTACCTCTTCCGCATTTTTTGAGGGTGGTTACAACACCACTCATTCAGAGGCTGTTACACAGTTGCTTCCAGCATCTGGCGTCCGTATGTATGGGTGTATTTAGGAAACCCGTTTCTTCTGACGTAAGGGTGCGCAACCACTCATTCAGAGGCTGTGTTTCAGAGCTATGCTGGAA
Unit8476	-	variant_Unit8476_72_guide_chr11_+_157265	GAGTTACTGTCTGTTTTCCTAGGTCTATTGCTGCACACCCTAGATATTTATCTAATGTGTACTCACCACCAGCAGTTACAGTAGATCACTGCGCATCAATGTAATATGGAAGCAGAGTAAAGGAAACCCGTTTCTTCTGACGTAAGGGTGCGCAAATGTGTACTCACCACCAGCGTTTCAGAGCTATGCTGGAA
Unit4533	-	variant_Unit4533_27_guide_chr06_+_259980	GAGTTACTGTCTGTTTTCCTAAAGAGGACGGTGAAGTGGCTCGCTTTGTTAATATATTGATTTATCCGAAACACTTAAAGCACTCTAGAACCATGCCTTAGCATTTTTGTCGTCGAACTAAGGAAACCCGTTTCTTCTGACGTAAGGGTGCGCAATATTGATTTATCCGAAACAGTTTCAGAGCTATGCTGGAA
Unit11643	+	variant_Unit11643_3_guide_chr14_-_537789	GAGTTACTGTCTGTTTTCCTTATAATTTATGGAATATTTTCCTGTATCTACTTGATTTTAGTTGTAGAATTGATTACATTATGCAAAATCGAAGGGGATACCCGTCGCAGAAACCACCCAAGGAAACCCGTTTCTTCTGACGTAAGGGTGCGCAGATTTTAGTTGTAGAATTGAGTTTCAGAGCTATGCTGGAA
Unit7965	+	variant_Unit7965_21_guide_chr11_-_202915	GAGTTACTGTCTGTTTTCCTTGGATGGAATAGAACCCTTTCTTTTCAAATAATTTGTTAAGCTCTTTGAGAAATTATGAACCTTTCACTTTGATCATCGCTTTCTCAAGCTAGGTGAGAAAGGAAACCCGTTTCTTCTGACGTAAGGGTGCGCATTGTTAAGCTCTTTGAGAAAGTTTCAGAGCTATGCTGGAA
Unit7511	+	variant_Unit7511_39_guide_chr10_-_746128	GAGTTACTGTCTGTTTTCCTTCAATTTAAAATCCAACGCTAATTTTATATAAATGTTATTTGCTCTTGGATTTAGTTATAGTAAATTGCTGAACCGGTTGATGCATTGCACATATTTAAAAGGAAACCCGTTTCTTCTGACGTAAGGGTGCGCATGTTATTTGCTCTTGGATTAGTTTCAGAGCTATGCTGGAA
Unit13318	-	variant_Unit13318_24_guide_chr15_+_752279	GAGTTACTGTCTGTTTTCCTGCTAGTTCATTAAGTCAAGGAAGAAAATACTCAAAAAACTGTACAGCTCAATTAGTACACATTACGATGGCAGCACATCAGATGGACTCGATAACGTATTAGGAAACCCGTTTCTTCTGACGTAAGGGTGCGCAAAAAACTGTACAGCTCAATCGTTTCAGAGCTATGCTGGAA
Unit11756	-	variant_Unit11756_18_guide_chr14_+_411244	GAGTTACTGTCTGTTTTCCTTCCATTTTCTGTCTCGAGGATAGAACTTTGATCGGGATGTTGACGGAGGTGTTAGACCCTTGCAAAACCCATTTTATAGAATTAAGTTGCCCGATTCAAAAGGAAACCCGTTTCTTCTGACGTAAGGGTGCGCAGGGATGTTGACGGAGGTGTTGTTTCAGAGCTATGCTGGAA
Unit559	+	variant_Unit559_6_guide_chr02_-_473289	GAGTTACTGTCTGTTTTCCTGAATAATTTCAAAAGTTTTGTCAATTCTGTACCAGATAATGACTCTCAACCTCTTAAAACATCGGGAATTTGATCTTAGACCGTAGCGTTAAAATTCCGAAGGAAACCCGTTTCTTCTGACGTAAGGGTGCGCAAGATAATGACTCTCAACCTCGTTTCAGAGCTATGCTGGAA
Unit1847	+	variant_Unit1847_6_guide_chr04_-_1164100	GAGTTACTGTCTGTTTTCCTAGACTATTTTAAATGGCTCAAATACAAAATACCGCAACTATGCACTTTGTTTTTTAATCCATCTAATCTGCAAAGTCGGAAAATGGAAACGATCTTATTGAGGAAACCCGTTTCTTCTGACGTAAGGGTGCGCAGCAACTATGCACTTTGTTTTGTTTCAGAGCTATGCTGGAA
Unit5022	+	variant_Unit5022_15_guide_chr07_+_900440	GAGTTACTGTCTGTTTTCCTTAGATGATACTGACTGCACGCAAATATAGGCATGATTTATAGGCATTAATTGATGGCTGTACCTATAGGAACGCTAAGAGTAACTTCAGAATCGTTATCCAGGAAACCCGTTTCTTCTGACGTAAGGGTGCGCAGATTTATAGGCATGATTTGAGTTTCAGAGCTATGCTGGAA
Unit6578	+	variant_Unit6578_21_guide_chr09_+_34490	GAGTTACTGTCTGTTTTCCTGCAGAACGGCACAAACCAATAGGCTATGACCAAAAAGGTTCATAAGTAAAACCAGGAGTATTATGAGTAGTAACCCAATTTTTTTTTGAGAGTTACGCTGAGGAAACCCGTTTCTTCTGACGTAAGGGTGCGCAAAGGTTCATAAGAAAGAACCGTTTCAGAGCTATGCTGGAA
Unit8476	-	variant_Unit8476_12_guide_chr11_-_157330	GAGTTACTGTCTGTTTTCCTCGTGACTAGTTTCTGTGAACAGAGGGCGTCTATTCATGATCTTCACATAATTGGGGGAGTTAATTTACTCTGCTTCCATATTACATTGATGCGCAGTGATAGGAAACCCGTTTCTTCTGACGTAAGGGTGCGCACATGATCTTCACAAAACTTGGTTTCAGAGCTATGCTGGAA
Unit3508	-	variant_Unit3508_6_guide_chr04_-_319268	GAGTTACTGTCTGTTTTCCTAGAGAAAGACAAAGGCCGCCCCTGGGAGCAAAGTCGTCCGATGAGGTAAAACCAGGGGCAGCATTATCCGTTAGGATCTACCGGAGAGCTGTTCCAGCGGAGGAAACCCGTTTCTTCTGACGTAAGGGTGCGCACGTCCGATGAGGAACTAACCGTTTCAGAGCTATGCTGGAA
Unit12605	+	variant_Unit12605_21_guide_chr15_-_166476	GAGTTACTGTCTGTTTTCCTACTTCAAGGCTATTTTAAAACCAACATTAATTGTGTCAGCATCTTAATAGTATTTAACTTTCTGATTGGAGCCACATATACCGTTTCTGTATGTTGACTGAGGAAACCCGTTTCTTCTGACGTAAGGGTGCGCATGTCAGCATCTTAATAGTATGTTTCAGAGCTATGCTGGAA
Unit14431	-	variant_Unit14431_18_guide_chr16_+_221225	GAGTTACTGTCTGTTTTCCTTTTCGTTCAAGAGCATTAATGCACAAGCCACTTATATTATATAAATTTAACTTTGGGAAAATATCATACACCTATTGTACCAGTAAAAGTATACCACTAAAGGAAACCCGTTTCTTCTGACGTAAGGGTGCGCATATTATATAAATTTAAACTTGTTTCAGAGCTATGCTGGAA
Unit7113	+	variant_Unit7113_12_guide_chr10_-_124472	GAGTTACTGTCTGTTTTCCTGACATAATGGAAATTGATTGTCGTTAGACTTCAAGTGTTCCTTTTATATCTTTAGATTCCTACCATTCAAGCTAATAAATTTTTCACCAACCATTCCTTTAGGAAACCCGTTTCTTCTGACGTAAGGGTGCGCAAGTGTTCCTTTTATATCTCGGTTTCAGAGCTATGCTGGAA
Unit8712	-	variant_Unit8712_18_guide_chr11_+_287075	GAGTTACTGTCTGTTTTCCTAGACACATTGATAGTTGAATCGGAAGAACTGTCTAAAGTGGATAACCAAATTGTTATTCTATTGGCAAAATCATTGAAATTCTTCAAGGCCTCAACGAGAAGGAAACCCGTTTCTTCTGACGTAAGGGTGCGCATAAAGTGGATAACCAAATTGGTTTCAGAGCTATGCTGGAA
Unit4445	-	variant_Unit4445_6_guide_chr06_-_160722	GAGTTACTGTCTGTTTTCCTTTTCACGAAGGTGCAAGTGCGATTGAAAAGAATTGTTTCATGGCATAACTATCAGGACACGAATGCATAATCGTCAAGATATTATCGGTATGCAGCAGTTAGGAAACCCGTTTCTTCTGACGTAAGGGTGCGCAGTTTCATGGCATTAGCTATCGTTTCAGAGCTATGCTGGAA
Unit6208	+	variant_Unit6208_33_guide_chr08_-_313388	GAGTTACTGTCTGTTTTCCTAAAGTTTCGGCAAATCCTCTCTCCAAGTTCGAAAAAAAATTATACAACTTTTTGGTTATTGATTAGGCAACTTTAATAAAAAGTAAAACATTTTAATTTTAGGAAACCCGTTTCTTCTGACGTAAGGGTGCGCAAAAAAATTATACAACTTTTTGTTTCAGAGCTATGCTGGAA
Unit2792	-	variant_Unit2792_18_guide_chr04_+_669207	GAGTTACTGTCTGTTTTCCTATATTGGTTTAAGCACAGCGGATTGCTTTTTTCTAATACAAGAACTAGAACATAGTTAACCCGTGTGATGTTGCATTCTGAAATGTTTAGTTATCTCTGTAGGAAACCCGTTTCTTCTGACGTAAGGGTGCGCATAATACAAGAACTAGAACATGTTTCAGAGCTATGCTGGAA
Unit4102	-	variant_Unit4102_36_guide_chr05_-_266336	GAGTTACTGTCTGTTTTCCTTTCATTCATATGCTAGCTAGCAACAACGGTCACTTTGGGTTGCATTAAAGCATTGGACAATCTCATTCGGCTAAGATCTCGGCTAACCAAAAGTTGGACTAGGAAACCCGTTTCTTCTGACGTAAGGGTGCGCATTGGGTTGCATTTCAAGCATGTTTCAGAGCTATGCTGGAA
Unit11743	-	variant_Unit11743_36_guide_chr14_-_484319	GAGTTACTGTCTGTTTTCCTGTATCTTTGTGAGAGAATGTGCACACGGGCAGATAAGTCGGCCAGTTTATCCTAATTGGTTTGAATGGTTCTGGGTCATAAAGTACTTGACCTTCTCTTCAGGAAACCCGTTTCTTCTGACGTAAGGGTGCGCATAAGTCGGCCAGTTTATCCAGTTTCAGAGCTATGCTGGAA
Unit11698	-	variant_Unit11698_15_guide_chr14_+_753405	GAGTTACTGTCTGTTTTCCTCTGTTATCAGAAACCCATCAAGAATGATTGAATACTTGGAGGAATACCAAGCTTATGAATAATTTTTCATATTTAAGTAAACACTCAATGTATAATATCCAGGAAACCCGTTTCTTCTGACGTAAGGGTGCGCAACTTGGAGGAATACCAAGCCGTTTCAGAGCTATGCTGGAA
Unit11873	-	variant_Unit11873_18_guide_chr14_+_614635	GAGTTACTGTCTGTTTTCCTCATTAAAGGGTACACCATCAAGGTACCAGATGTTCTCCACTTGAACAAGTTGATTAAAAGCACAATGATGTCATCGAGAACGTCGAAGAAGACAAAGAAGAGGAAACCCGTTTCTTCTGACGTAAGGGTGCGCATCTCCACTTGAACAAGTTGAGTTTCAGAGCTATGCTGGAA
Unit13123	-	variant_Unit13123_69_guide_chr15_+_580030	GAGTTACTGTCTGTTTTCCTTCATAAAAATGGACCTTTTTGTATTACCGCCCCCTTTTGTAGAGGGGGAGGAATTAAACTTCTTGACTATTACGACGTATCATCACCCCGTTAGATATACAGGAAACCCGTTTCTTCTGACGTAAGGGTGCGCACTTTTGTAGAGGGGGAGGAAGTTTCAGAGCTATGCTGGAA
Unit3622	+	variant_Unit3622_18_guide_chr05_-_271373	GAGTTACTGTCTGTTTTCCTAGGTGACGCCTGGCCGTAGAGCACCAACCATTTCCAAAATTGACGATGAAGTTAGGTTGCTGTTAGTTCCATGATTGAGAGAAAAACGAAGGGTGTTGTTAGGAAACCCGTTTCTTCTGACGTAAGGGTGCGCACCAAAATTGACGATGAAGGAGTTTCAGAGCTATGCTGGAA
Unit8698	-	variant_Unit8698_12_guide_chr11_+_347707	GAGTTACTGTCTGTTTTCCTGTGCTATCGACGATAGTTCTAAGAGTGCTTGTTTCGAATGGTTGCTAGCATTTAGTTTGGTATCATATTTATGATTCTTTCCGCCGACTTTTATTTAGGTAGGAAACCCGTTTCTTCTGACGTAAGGGTGCGCATCGAATGGTTGCTAGCATTTGTTTCAGAGCTATGCTGGAA
Unit3115	-	variant_Unit3115_15_guide_chr04_+_636064	GAGTTACTGTCTGTTTTCCTGTTCCATGCAGGCACCCTTTATCTCATTGTATTTAAACTACATATAGAATGGATTAAACGTGGCAAGTCATATCAGGACGCTTTGAAGACTGATAATTAAAGGAAACCCGTTTCTTCTGACGTAAGGGTGCGCATAAACTACATATAGAATGGAGTTTCAGAGCTATGCTGGAA
Unit3622	+	variant_Unit3622_18_guide_chr05_-_271377	GAGTTACTGTCTGTTTTCCTTTGAAGGTGACGCCTGGCCGTAGAGCACCAACCATTTCCAAAATTGACGATGAAGTTAGGTTGCTGTTAGTTCCATGATTGAGAGAAAAACGAAGGGTGTAGGAAACCCGTTTCTTCTGACGTAAGGGTGCGCAATTTCCAAAATTGACGATGAGTTTCAGAGCTATGCTGGAA
Unit8613	-	variant_Unit8613_24_guide_chr11_+_145937	GAGTTACTGTCTGTTTTCCTTTACTATTATCGTGTTTTTGCCCATGTACTTTCTTATAATCTTAAGACAACAACTTATGATAGGCGCATTCGGACTTTCATTGATGCAAATGTGTGAAAAAGGAAACCCGTTTCTTCTGACGTAAGGGTGCGCATTATAATCTTAAGACAACAAGTTTCAGAGCTATGCTGGAA
Unit13148	-	variant_Unit13148_3_guide_chr15_-_463222	GAGTTACTGTCTGTTTTCCTGGAGCGAACAGCGCGCCGGGTTACGAACAACAGTGGCCACTACTATGTAATTATGGAGTAGGCGTCAGAATATATAGCGCAGGCGTCAGAGTATAGCGCGAGGAAACCCGTTTCTTCTGACGTAAGGGTGCGCAGGCCACTACTATGGTAGTTAGTTTCAGAGCTATGCTGGAA
Unit11693	+	variant_Unit11693_9_guide_chr14_-_766637	GAGTTACTGTCTGTTTTCCTCTGGCGACATTAGCAAATTAAAGTATTTTTGCTCAGTTTCTAGTTTTATCTGTTAATTCCCCATTAGATGGTAAACACGTTGTCTTGATGACTGAAAAGGAGGAAACCCGTTTCTTCTGACGTAAGGGTGCGCACAGTTTCTAGTTTTATCTGTGTTTCAGAGCTATGCTGGAA
Unit5584	-	variant_Unit5584_48_guide_chr07_-_716685	GAGTTACTGTCTGTTTTCCTGGTTGAGACAACATTGGAGTATTTTCCATCCTCTTCTAGGATGCTCTAACTTCAGGTATCGGGAATTGCGCAAATGTACTTTGAGTACTACCTGGGTTATAGGAAACCCGTTTCTTCTGACGTAAGGGTGCGCATCTAGGATGCTCGCTTCTTCGTTTCAGAGCTATGCTGGAA
[truncated: 4,397 more rows]

## Sheet: MAGeCK score
id	num	neg|score	neg|p-value	log	log	neg|fdr	neg|rank	neg|goodsgrna	neg|lfc	pos|score	pos|p-value	pos|fdr	pos|rank	pos|goodsgrna	pos|lfc
[truncated: 2,165 more rows]

[truncated: 1 more sheets: positive control]
