# Supplementary material for: Prefoldin function links meiotic chromosome segregation with cellular remodeling and reveals tubulin sensitivity of the meiotic spindle
Source: bioRxiv. 2026 May 20:2026.05.20.726416. Preprint. [Version 1] doi: 10.64898/2026.05.20.726416 (PMC13228207; doi:10.64898/2026.05.20.726416)
Supplement: Supplement 3 [file media-3.xlsx]

## Sheet: Sheet1
		4h	4h	5h	5h	6h	6h	7h	7h
PG.ProteinGroups	PG.Genes	WT	gim3∆	WT	gim3∆	WT	gim3∆	WT	gim3∆
A5Z2X5	YPR010C-A	112536	158250	77870.2	130856	91316.9	156379	73422.4	112741
D6W196	SAL1	49416.9	55120.6	66578.2	54767.5	56057.7	62025.1	52766.6	54999.3
O13297	CET1	135591	147269	162838	173422	183918	173751	154368	172474
O13329	FOB1	7366.8	9133.52	8982.07	7808.81	10149.9	3908.41	89449.5	0
O13516	RPS9A	10754358	8965537	9158157	9823714	8950123	7.97388e+06	7451336	8589638
O13525	COQ4	47210.7	68826.3	62173.3	64245.2	54703.2	38959	34201.7	37426.9
O13532	YLR217W	98165.8	0	67281.7	95861.3	72967.1	128106	25654.6	0
O13547	CCW14	119603	82437.5	146918	92673	149027	117463	189185	115520
O13563	RPN13	211005	177288	197225	203260	253774	238363	221867	249524
O13585	YPR089W	40427.2	29571.2	33304.4	44646.4	39858.7	39035.1	34619.4	35660.6
O14455	RPL36B	4.84484e+06	3.44822e+06	3.86785e+06	3.99728e+06	3.31119e+06	3479946	3.53932e+06	2.92528e+06
O14464	RTC6	69919.3	113533	55367.6	56373.4	42264.1	73349.7	56489.1	59171.8
O14467	MBF1	3.82768e+06	3.7346e+06	2.73387e+06	3.24294e+06	2.85772e+06	2.7208e+06	2334865	2.18688e+06
O43137	YBR085C-A	71369	74731.1	29585.5	49973.6	25533.6	29618	26477.7	23658.4
O74700	TIM9	73089.8	97964.4	45838.4	58613.5	50123.1	62504.5	43498.8	56798.2
O75012	MRP10	39365.1	54747.1	21724.6	20293.8	0	18302.8	35853.9	0
O94742	SEM1	17212.3	26791.1	23231.1	30067.9	18411.8	27440.9	20607.5	25949.3
P00044	CYC1	8573491	7.58515e+06	7443053	9240534	6932989	9185909	8457169	7.61029e+06
P00045	CYC7	203475	256040	246576	278748	257061	274391	282310	357792
P00127	QCR6	57424.9	39880.4	35314.7	56746.8	29764.3	56776.5	22751.7	29327.8
P00128	QCR7	115770	113097	72372.8	132236	76099.1	60308.3	107046	126371
P00163	COB	1.26231e+06	1.10633e+06	1.13357e+06	990167	962955	994779	1.06679e+06	1.13068e+06
P00175	CYB2	1.89219e+06	1.87308e+06	1.72019e+06	1.65819e+06	1.80517e+06	1.68641e+06	1.97801e+06	2.13651e+06
P00330	ADH1	85806224	76867600	64679788	76909880	66949724	66425716	71589592	81201704
P00331	ADH2	16020472	13068791	14250126	10908602	15084894	12345819	16710876	15759350
P00358	TDH2	43459608	39706276	32693758	35377756	31774996	35165468	41564076	55723520
P00359	TDH3	20782536	17920160	17065730	16110643	19604426	17046460	20201692	32300846
P00360	TDH1	136740832	126241608	127968032	122574856	126262736	127735328	177335472	193375856
P00401	COX1	517671	469867	422108	441309	369362	408593	375274	521449
P00410	COX2	4360632	3923794	3.09678e+06	3.81292e+06	3.15208e+06	3554211	2.68594e+06	2.47785e+06
P00420	COX3	75154.4	23570.5	74541.8	56431.9	48429.2	52974.1	43444.1	34342.8
P00424	COX5A	334585	320702	310247	441832	335324	348740	334098	374906
P00425	COX5B	111675	149326	128843	126364	122884	104794	160902	127938
P00427	COX6	297874	422911	170071	394796	206679	371095	208983	341680
P00431	CCP1	63161.9	77343.6	121668	87861.2	109159	110525	166088	180887
P00445	SOD1	583244	740576	458677	718351	455891	634128	705399	875476
P00447	SOD2	3063996	3.16587e+06	3.49246e+06	3225350	3.5037e+06	3054768	3106989	2741040
P00498	HIS1	569842	484276	720990	528108	725586	642617	1.01291e+06	915063
P00546	CDC28	899710	850932	985025	1.11735e+06	1.09414e+06	1.17914e+06	746100	887502
P00549	CDC19	35115684	35417020	28990784	30772482	27570980	34302512	29392072	37249696
P00560	PGK1	52234240	46697352	48331120	49322856	48657628	51019132	57955756	60608420
P00572	CDC8	118771	106352	149356	131931	142146	135841	180518	145603
P00724-2	SUC2	9204703	6.74145e+06	9045905	7616246	8930341	7.28586e+06	12855968	8.11566e+06
P00729	PRC1	1.08564e+06	977524	1.4892e+06	1.29067e+06	1.35915e+06	1.61294e+06	1.4977e+06	1.6676e+06
P00812	CAR1	2281678	2.12021e+06	2.59751e+06	2.18269e+06	2.47099e+06	2.24778e+06	2.91316e+06	2699901
P00815	HIS4	1.03575e+06	1.14973e+06	885444	1.00658e+06	961035	1.02487e+06	937331	1.17386e+06
P00817	IPP1	12271382	9616699	11020805	9773688	11850663	9773760	13991789	13811067
P00830	ATP2	35828976	34615228	26542840	32067750	27676756	31054560	23861930	32635026
P00854	ATP6	567333	490944	463963	551373	449846	454291	531840	464675
P00890	CIT1	37627244	37054660	38925676	42369356	37332416	43569440	49893884	48294040
P00899	TRP2	353743	312549	268332	265630	259493	281141	251979	297239
P00924	ENO1	92108912	73391984	77717216	66792928	71441544	71729248	107797152	126382112
P00925	ENO2	60390524	51896984	55588092	54019472	50811712	49313132	65303116	101972744
P00927	ILV1	437225	438222	386536	417102	407247	411886	333979	397526
P00931	TRP5	926271	922411	969166	930877	1.00636e+06	929531	1116422	1.15432e+06
P00937	TRP3	396559	372596	379836	345078	391106	367037	409436	416744
P00942	TPI1	28160206	30279312	34776204	30697390	30460296	26484538	42660640	26440268
P00950	GPM1	40176352	38699880	44355036	46346200	44541936	43990164	46275432	47127780
P00958	MES1	385559	401791	390064	381345	390473	343053	462269	465319
P01094	PAI3	10917.7	16581.4	12386.1	19547.1	17590.3	22444.4	23992	29464.5
P01097	INH1	241044	330723	153331	187537	182252	179842	147514	357794
P01098	STF1	131012	210270	85358.9	130834	96534.8	126642	123597	163683
P01119	RAS1	79822.1	86120.2	113484	96003.3	105539	112877	184713	165084
P01120	RAS2	607209	626610	737028	630429	699648	686945	904080	864570
P01123	YPT1	2.0687e+06	1.78801e+06	4412244	2.71759e+06	4.47534e+06	4.10185e+06	5.60023e+06	5839951
P02294	HTB2	4.83457e+06	4918390	3.79982e+06	6017946	3927600	4880705	3068562	3.30538e+06
P02309	HHF1	5062888	5.44589e+06	4.22984e+06	4.36341e+06	3.49913e+06	4623104	4037609	4160170
P02381	VAR1	107531	111927	90191.1	114777	88436.2	101685	83039.8	85152.7
P02400	RPP2B	743243	857427	602369	620027	588511	715901	543649	607318
P02406	RPL28	9782579	8557949	8.18984e+06	8.21537e+06	7.34348e+06	8184741	6853485	8633900
P02407;P14127	RPS17A;RPS17B	8415516	8724551	8134674	8.33258e+06	7.10621e+06	6755518	7086378	6891172
P02557	TUB2	1.96703e+06	1.64615e+06	1.54139e+06	1.64515e+06	1.50775e+06	1.54289e+06	825860	834609
P02829	HSP82	23855646	24686560	27559230	26593976	28841820	26942088	30532734	33973276
P02992	TUF1	2.66176e+06	2374734	2434116	2.23763e+06	2421879	2.59636e+06	2.85098e+06	3.39651e+06
P02994	TEF1	81230456	61668752	62048972	57060792	63111932	63526936	61680944	62164432
P03871	REP1	262107	350744	217304	317038	247429	337345	199817	294557
P03872	REP2	77965.1	102636	47872.7	88396.4	52951.8	72564.4	22763.5	44891.8
P03874	CBP2	60036.2	59475.2	46873.5	62934.1	43388.3	56589.5	37864.4	43585.2
P03875	aI1	390605	135635	100295	122047	97183.5	136771	67094.1	83872.6
P03962	URA3	0	0	0	0	0	0	0	0
P03965	CPA2	258063	243408	236341	234897	255007	235291	212530	219700
P04037	COX4	391733	497014	299426	516738	298221	455365	312416	439773
P04039	COX8	221475	340639	207522	279434	197248	168766	216832	172749
P04046	ADE4	795512	842580	835930	745661	747705	752768	877392	925480
P04050	RPO21	143604	143307	141793	144887	140037	150468	141954	146683
P04051	RPO31	76980.3	88802.1	73939.4	94726.8	71925.9	80053.1	56180.3	61996.1
P04076	ARG4	386604	382808	488975	378872	449452	442590	642225	600300
P04147	PAB1	3.93416e+06	3.83659e+06	4666415	4.18128e+06	4.94506e+06	4.35813e+06	4937127	5333543
P04161	ADE8	180287	216988	193577	178373	173310	192818	160269	250601
P04173	LEU2	5597.1	37151.7	0	0	0	0	0	0
P04449	RPL24A	3606075	3853927	3.83007e+06	3229814	3.25165e+06	3.34815e+06	3.37437e+06	3.07479e+06
P04456	RPL25	9078004	7.57272e+06	7636413	8.19902e+06	6.88668e+06	7257789	6.65413e+06	6.75898e+06
P04650	RPL39	1.79785e+06	131723	1.31622e+06	1.35544e+06	1.04318e+06	1.14428e+06	1.06363e+06	708804
P04710	AAC1	609315	405703	417652	543093	524719	425271	313100	502757
P04786	TOP1	101303	103800	56745.1	79929.6	56623.3	79246.5	51042.3	50830.2
P04801	THS1	1.37579e+06	1.36106e+06	1.34844e+06	1.32586e+06	1.36259e+06	1.34432e+06	1.28025e+06	1.44967e+06
P04802	DPS1	3.81271e+06	3865890	3.65986e+06	3.59642e+06	3.79825e+06	3.71444e+06	4.40919e+06	4.59424e+06
P04803	MSW1	34170.9	40257.8	29386.6	38001.4	31279.7	30733.2	44572.9	42743.7
P04806	HXK1	14492108	12749935	13294637	12474976	12101761	12603698	16171625	16356745
P04807	HXK2	10768430	8767694	10054602	8761293	10641912	8853170	11304325	10280118
P04817	CAN1	0	0	0	0	0	0	0	0
P04819-2	CDC9	93136.7	85305.8	114717	113046	101539	96701.9	82923	69979.4
P04821	CDC25	38667.3	31553.1	28977.8	29847.6	30074.7	29793	25183.2	18616
P04840	POR1	53613944	51286548	50426248	48834504	49403376	46487652	45823968	44538880
P04911;P04912	HTA1;HTA2	2.9834e+06	1.29414e+06	2413215	3.10751e+06	2.54184e+06	1.26671e+06	1.95854e+06	2547816
P05030	PMA1	3894998	3.19884e+06	3.9298e+06	3.50209e+06	3882957	3561634	4680626	4538135
P05066	PHR1	59514.6	62786.3	55929.9	70068.6	64071.1	62570.9	60130.4	63064.4
P05150	ARG3	418408	452809	458589	423110	442791	367753	535687	538575
P05317	RPP0	16225301	11551218	13735251	13339556	12102990	11873022	11358029	10925475
P05318	RPP1A	225273	144675	132375	187851	157644	146959	106245	193771
P05319	RPP2A	831403	682356	604502	627986	575916	557290	559951	826043
P05373	HEM2	1.3643e+06	1.01582e+06	1.32098e+06	1.17406e+06	1.26686e+06	1110150	1.34228e+06	1.26941e+06
P05374	CHO2	71014.5	50594.1	53538.9	83330.8	52567	54309	47503.3	172915
P05375	OPI3	385062	323750	345565	241067	271288	266850	195188	289166
P05453	SUP35	765482	764694	744109	771641	799319	704866	803651	821449
P05626	ATP4	2.31198e+06	2.45856e+06	1.90919e+06	2.12242e+06	1.71899e+06	1.55879e+06	1.5041e+06	2.14866e+06
P05694	MET6	2.13021e+06	1.92855e+06	2.2494e+06	2.04905e+06	2.16108e+06	2.03025e+06	2.79215e+06	2.68533e+06
P05737	RPL7A	10532959	8373934	9837614	10094321	9148875	9401607	8920319	8518662
P05738	RPL9A	6.31526e+06	4798187	4217941	4.23147e+06	3.58578e+06	3.91104e+06	4.17835e+06	4.92005e+06
P05739	RPL6B	7135876	6833853	6841680	6.53964e+06	6.34069e+06	6.19231e+06	5676685	4.60832e+06
P05740	RPL17A	7341815	6417395	6559673	6.04458e+06	5.5209e+06	6161088	5653580	4708577
P05744	RPL33A	8833395	7886447	7.85177e+06	8417818	7731432	7.55345e+06	7.03878e+06	6.39059e+06
P05745	RPL36A	437402	388736	454286	360585	389850	359423	375188	293455
P05747	RPL29	2000.37	9683.33	0	21245.6	0	25258.9	0	2780.86
P05748	RPL15A	7.54514e+06	7559841	7.55296e+06	7.91314e+06	7230843	7.23358e+06	6.31067e+06	7.09384e+06
P05749	RPL22A	1.0288e+06	1.0325e+06	932855	1.01203e+06	873534	881203	661516	796845
P05750	RPS3	13005198	10145896	11852654	11953052	12197433	10993830	10562761	10555218
P05755	RPS9B	18442.4	65334	14419	32028.2	43869.5	38489.3	11003.9	157235
P05756	RPS13	11215235	7.30546e+06	9345212	10024846	9275357	8245574	7171469	7.55667e+06
P05759	RPS31	2508857	2.37432e+06	2429624	2.4663e+06	2.24007e+06	1916256	1.77471e+06	1317215
P05986	TPK3	568464	468291	654078	667165	714332	717802	679247	784319
P06100	CDC36	11367.5	23031	14432.6	19309.7	15336.9	22842.1	10688.7	16734.9
P06101	CDC37	515964	541825	593639	515792	632178	809254	613399	725229
P06102	NOT3	49315.3	53457.2	67267	66346.5	79429.8	78211.4	69161.6	77068.1
P06103	PRT1	1.01328e+06	978966	998500	1.02297e+06	970708	973691	998498	978995
P06105	SCP160	1.35038e+06	1275377	1.09809e+06	1.1866e+06	1063104	1.07165e+06	961350	1.01654e+06
P06106	MET17	1925590	1.51079e+06	2.00064e+06	1.68003e+06	1.87322e+06	1.63239e+06	2.18243e+06	2118077
P06115	CTT1	116869	133362	154892	146783	137316	132336	333710	246222
P06168	ILV5	7.92693e+06	5893557	6.99758e+06	7410287	6335978	6277550	7732503	8032812
P06169	PDC1	36631636	26786492	26202074	28786582	24060450	25596924	24206778	27826582
P06174	HEM4	107711	113537	149090	137320	151588	154800	190914	181007
P06182	CYC3	50242	185197	0	0	0	0	0	0
P06197	PIS1	175665	183008	184487	175496	158000	177477	153385	191727
P06208	LEU4	2.01153e+06	1.96016e+06	1.76166e+06	1.68474e+06	1.80704e+06	1.79654e+06	2.2265e+06	2.37144e+06
P06242	KIN28	79216.4	73230.1	62479.9	87441.3	77774	90083.5	56739.3	56282.4
P06243	CDC7	72672.1	75763.7	54223.8	75226	56881.7	67110.2	30259.1	30874
P06244	TPK1	99781.2	111178	112643	98296.1	102056	102269	130527	120174
P06245	TPK2	395465	377902	570501	513616	599309	557345	613649	582366
P06367	RPS14A	11579532	9437832	8567588	10503034	8855463	7925822	7.67977e+06	8245455
P06634	DED1	2587030	2.49251e+06	2.14689e+06	2.40242e+06	2.21712e+06	1.87721e+06	1.43895e+06	1.46278e+06
P06700	SIR2	8080.88	10493.3	5527.5	8927.9	5968.54	6914.56	8354.03	0
P06701	SIR3	18469.8	14553	16234.6	17783.6	16616.6	19260.6	11014.5	8729.54
P06704	CDC31	32502.6	38151	26414.7	32685.4	26179.2	33988.9	20601.7	40412.3
P06738	GPH1	3.83722e+06	4390833	3.44746e+06	3.9666e+06	3.35126e+06	4.10073e+06	3.74295e+06	4969029
P06773	DCD1	32273.6	27509.5	33212.1	35311.3	30074.5	40037.7	30131.5	39276.5
P06774	HAP2	16222.3	15827.2	5062.03	11888	4757.98	14252.1	0	0
P06775	HIP1	0	0	0	0	0	0	0	0
P06776	PDE2	141998	106944	217385	171904	210534	172367	242191	198312
P06777	RAD1	31644.9	29234.9	32818.6	27863.8	21384.5	27565.4	26652.8	36826.3
P06778	RAD52	260393	240633	272471	255974	253245	238527	205809	208799
P06779	RAD7	20982.6	20613.8	44449.7	25970.3	32393.9	34712.1	41921.7	34455.1
P06780	RHO1	2500372	2.0001e+06	3.15813e+06	2354846	3067427	3.16625e+06	4.0093e+06	3968844
P06781	RHO2	170630	153237	232737	162908	214033	206394	312023	281040
P06782	SNF1	475975	543627	517690	530646	520239	540131	521169	523882
P06784	STE7	9972.7	11719.2	8499.91	12734.8	14392.9	14645.5	0	0
P06785	CDC21	224331	211833	186799	211123	223993	200062	183173	182614
P06786	TOP2	131822	103712	93115.6	106377	87353.4	89817.3	60874.6	55040.5
P06787	CMD1	91495	139737	97793.9	125454	104375	106899	109008	147687
P06839	RAD3	48746.2	48847.3	55539.9	53353.3	59008.2	54355.8	56129.1	53104.4
P06843	SPT2	23056.1	23902.2	18212.5	24849.1	24363.4	30567.9	13511.9	40710.2
P06844	SPT3	14051.9	12281.2	12369.2	16803.3	15288.6	17097.1	12702.5	11228.8
P07143	CYT1	5379425	5529989	3.99022e+06	5.4975e+06	4305190	4.56379e+06	3.92707e+06	4971041
P07149	FAS1	3.7091e+06	3.64188e+06	3.38518e+06	3529972	3.2052e+06	3.31835e+06	3447419	3.65321e+06
P07170	ADK1	698434	866748	658102	774767	643403	796482	847538	955056
P07172	HIS5	530789	493602	535937	452105	499635	462131	627008	596284
P07213	TOM70	525126	645358	456651	571495	468738	537110	361993	571822
P07236	MST1	132184	148569	120113	127555	115926	131851	126158	135109
P07244	ADE5,7	1.99747e+06	1.95273e+06	1.97502e+06	1.94625e+06	1.81431e+06	1.92905e+06	2.21935e+06	2.06619e+06
P07245	ADE3	1.36181e+06	1.3419e+06	1.38143e+06	1.29412e+06	1390704	1.30369e+06	1.63135e+06	1.66451e+06
P07246	ADH3	12596303	11814582	9899363	10296661	10012369	9533958	11766616	10747203
P07248	ADR1	42119.6	59200.7	12159.4	23334.5	10400.1	11338.7	13016.8	8869.59
P07250	ARG82	48587.8	39755.3	89595.1	78431.6	95033.9	94231.1	109680	120752
P07251	ATP1	30891982	27198854	22624730	27590036	22895706	25608856	19954994	26130074
P07253	CBP6	108683	134931	88757.5	106066	96842.2	102994	84670.7	120513
P07255	COX9	1.38888e+06	1.78408e+06	1505390	873843	491928	665532	1193896	1.86341e+06
P07256	COR1	6.15403e+06	6.25156e+06	4.36529e+06	5812907	4265527	5.19841e+06	4977745	5145552
P07257	QCR2	6490318	6.70915e+06	5031623	6.30706e+06	5.53459e+06	5366398	5737924	6.28021e+06
P07258	CPA1	0	0	0	0	11547.4	0	19415.8	0
P07259	URA2	5612438	6.04575e+06	5.12986e+06	5.76184e+06	5.12078e+06	5.7208e+06	4786847	5781766
P07260	CDC33	980688	811196	916517	709325	779869	695642	976202	1.275e+06
P07261	GCR1	7872.21	9470.54	13135.6	13004.9	19126.9	16213.6	12075.5	12434.6
P07262	GDH1	764840	337066	276033	223728	266361	118334	179034	62209.5
P07263;P07263-2	HTS1	852197	819983	882770	812001	893724	805963	958120	953669
P07264	LEU1	1.01729e+06	903465	1.37957e+06	955423	1.27272e+06	1.14795e+06	1.68184e+06	1.53494e+06
P07266	MRS1	30391.6	41029.8	29361.4	41925.7	26456.4	32401.4	16500.4	21556.1
P07267	PEP4	3.38573e+06	3.6841e+06	4.15489e+06	3.52658e+06	4.11029e+06	4.47114e+06	5222088	5.56659e+06
P07269	PHO2	64203.2	72312.4	83458.1	81268.7	97269.2	104611	102779	98218.2
P07270	PHO4	16713.9	30881.3	5672.01	15396.9	20097.5	8653.25	166548	27922.6
P07271;P07271-2	PIF1	36101.7	37986.9	30587.7	40672.4	30164.4	30312.5	30486.6	15389.9
P07273	DST1	201696	186198	171469	170341	176802	176837	179572	194357
P07274	PFY1	764648	733506	883494	672933	950103	904618	1.06e+06	1.16877e+06
P07275	PUT2	1.02649e+06	1.12839e+06	1.06635e+06	1.08779e+06	1.03315e+06	1.02482e+06	1.23531e+06	1.24487e+06
P07276	RAD2	32619	35988.9	20515.7	24473	11191.8	15109.2	17742.8	16155.9
P07277	ERG12	120841	114078	84234	81931.1	87687.6	105296	73124.4	72703.5
P07278	BCY1	1.80693e+06	1.59652e+06	1.77413e+06	1.65732e+06	1.84676e+06	1.79459e+06	2.05973e+06	2.16318e+06
P07280;P07281	RPS19A;RPS19B	12231999	11884655	11002045	12620403	11608206	10892801	9848399	11690670
P07283	SEC53	3.19057e+06	2.70954e+06	3.09014e+06	3.04831e+06	3258951	3.07591e+06	3.86688e+06	3.87512e+06
P07284	SES1	2.43291e+06	2.42868e+06	2422589	2.32792e+06	2377981	2.1197e+06	2458286	2855268
P07285	TRP4	46295.4	45276.4	42828	35064.6	35234.2	36593.9	27029.7	28934.4
P07342	ILV2	520838	493660	388121	382373	419148	415695	356393	368027
P07347	ARD1	168546	181243	188735	183426	200258	177318	171147	193897
P07560	SEC4	1.20395e+06	1.1595e+06	1.49837e+06	1.25848e+06	1.51563e+06	1.39872e+06	1.39907e+06	1516038
P07702	LYS2	279166	277989	352684	284740	391922	342354	466082	446620
P07703	RPC40	320433	334976	325566	324439	309975	298034	272394	326683
P07806-2	VAS1	1.03549e+06	903287	1077707	955789	1.03296e+06	1.00596e+06	1.27275e+06	1138621
P07807	DFR1	38824	33305.3	42578.7	34037.4	35481.1	34355.1	42064.5	41744
P07834	CDC4	18934.6	14823.8	0	19682.8	32828.1	0	0	46071.7
P07884;P07884-2	MOD5	23318.8	30285.4	26298.5	22709.6	28255	29934.9	26604.1	27010.8
P07991	CAR2	4.63242e+06	4311981	4594098	4.19937e+06	4.20419e+06	4587379	4334002	5634011
P08004	CHS1	46280.5	32740.6	49653.6	41635	52672.3	48857.1	54095.1	47144.9
P08018	PBS2	29689.2	36455	29584.3	25235.8	32926.5	31296.5	31253.2	27556.7
P08019	SGA1	138286	114044	247842	100267	225992	281792	380575	565745
P08067	RIP1	1.18058e+06	1.3506e+06	850972	1.04418e+06	820787	857315	684929	993593
P08417	FUM1	7.70457e+06	7429289	7835133	7.124e+06	7.3637e+06	6821491	8527990	7.90418e+06
P08425	MSF1	126780	163369	117585	129996	121196	135853	137796	144567
P08431	GAL7	0	0	464037	150781	421522	394207	576400	630992
P08432	SPE1	0	0	0	0	0	0	0	0
P08456	CHO1	130978	115834	159367	142124	153499	137264	147192	153140
P08458	SPS1	0	0	112762	83271.9	110182	102940	65227.3	76413.4
P08459	SPS2	505258	449712	3096910	1.87888e+06	3116209	3.17245e+06	4699302	5.73617e+06
P08465	MET2	47700.9	32662.1	60072.6	41755.2	55217.9	44339.3	54414.5	46344.1
P08466	NUC1	433623	509544	443233	490067	436621	464538	421267	457504
P08468	PET111	76309.6	296232	20503.8	32672	17665.4	29539.8	40105	8971.51
P08518	RPB2	293550	296241	309908	320638	330995	337305	304235	289146
P08524	ERG20	2.43389e+06	2.18573e+06	2.05894e+06	2.00761e+06	2.32599e+06	2.18676e+06	1.88731e+06	2.58989e+06
P08525	QCR8	396588	224648	328240	345323	271101	195047	305960	404758
P08536	MET3	125805	99310	125990	93730.4	130481	115607	134274	124958
P08566	ARO1	1.00255e+06	1.03868e+06	996064	997057	964836	948506	1.02993e+06	1.1043e+06
P08638	LEU3	6867.08	8629.21	2824.81	5110	0	3369.86	0	0
P08640	MUC1	1.494e+06	1.74441e+06	1.36168e+06	1299595	1.43271e+06	1.3271e+06	1.80449e+06	1.31492e+06
P08678	CYR1	56514.6	59835.1	67297.3	63571.2	70087	60818	56180.2	55852.5
P08679	CIT2	3.96785e+06	3.60681e+06	2221672	3075776	2.21972e+06	2.41779e+06	2.07585e+06	2.25309e+06
P08964	MYO1	4371.82	6335.34	7166.58	11636.7	9358.53	18507.6	0	0
P09007	SRD1	0	0	9756.56	6350.72	15242.1	14031.2	6243.94	5201.69
P09032	GCD1	44811.5	40517.3	48167.3	47738.4	43492.8	50762	32209.1	32741
P09064	SUI3	863153	871616	776634	801536	819503	910341	632814	930862
P09201	FBP1	5502941	5019696	5.51501e+06	5.09518e+06	5587025	5367825	5.52785e+06	7450747
P09232	PRB1	12553904	12093201	13036335	10348766	12147064	11460677	16752787	15755313
P09435	SSA3	69079.8	52669.9	95426	68027.5	81663.2	91936.6	93038.6	111584
P09436	ILS1	736861	727014	736669	721402	733646	726409	720843	755015
P09440	MIS1	215010	237007	164109	177662	188090	179700	174146	165863
P09457	ATP5	2.23761e+06	1.76449e+06	1.0372e+06	1.39551e+06	1.01588e+06	1.33019e+06	1.17193e+06	1.32146e+06
P09547	SWI1	35540.3	33301	36335.3	39284.8	37029.8	33112.7	27070.5	18036.7
P09620	KEX1	31060.6	29847.6	25403.3	23733.8	21866.3	31701.4	22705.8	24899.2
P09624	LPD1	7944092	7.87944e+06	7.40339e+06	7.80202e+06	7.20223e+06	7605189	7.97374e+06	11076450
P09733	TUB1	1.4543e+06	1.23718e+06	1.57062e+06	1.14071e+06	1.42589e+06	1.05068e+06	901547	768357
P09734	TUB3	357393	244685	303680	253092	287187	224516	196155	156292
P09798	CDC16	96527.5	77929.7	277924	245972	288304	319489	220661	248046
P09880	TRL1	77725.8	85061.3	78445.1	81008.9	80567.6	80742.8	88643.5	85933.5
P09937	SPS4	119708	138827	2.01097e+06	211597	1.91588e+06	1685637	4178489	4504935
P09938	RNR2	2.22583e+06	1.92214e+06	2148311	1.87558e+06	2.05896e+06	2.13194e+06	2.56845e+06	2314509
P09950	HEM1	33864.1	8508.26	15205.7	14227.9	18678.4	20928.7	61477.1	28450.2
P09959	SWI6	13603.9	19778.6	11071.4	9008.8	12665.2	13728.8	0	5312.67
P0C074	YSF3	33281.2	42827.3	36049.5	37975.7	37809.8	36803.2	25651.1	21580.5
P0C0T4;Q3E792	RPS25B;RPS25A	7164850	4.43076e+06	5607205	5.82379e+06	5981188	5.93872e+06	5746586	4.14129e+06
P0C0V8	RPS21A	529906	624146	543146	645632	567275	589238	415670	686599
P0C0W1	RPS22A	6023974	6.58239e+06	6.33811e+06	5747374	5837699	5.33504e+06	5775726	5.47503e+06
P0C0W9;Q3E757	RPL11A;RPL11B	6.32346e+06	6.58645e+06	5.65934e+06	6.56357e+06	5673454	5862703	4453287	6182889
P0C155	YOL153C	249174	236846	284905	271204	299383	247057	295519	357101
P0C2H6;P0C2H7	RPL27A;RPL27B	10342990	9386648	7854952	8752998	8705850	8273527	7287792	6967488
P0C2H8	RPL31A	6282167	7.06509e+06	5572570	6457784	6352197	5752356	4.53101e+06	5.34095e+06
P0C2H9	RPL31B	265525	269408	264389	265301	198605	176493	237105	210143
P0C2I9;P0C2J0;Q04711	TY1B-PR1;TY1B-PR2;TY1B-ML1	150210	242939	24873.2	163188	44263.6	87951.9	44766.1	46293.7
P0C2J2;P0C2J4;P0C2J6;P25383;Q03483;Q12293;Q12392;Q12439;Q99303	TY2A-GR1;TY2A-LR1;TY2A-LR2;TY2A-C;TY2A-DR2;TY2A-OR2;TY2A-DR1;TY2A-OR1;TY2A-DR3	52483.1	63192.9	12842.8	27161.3	27240.2	0	0	14075.7
P0CD99;P0CE00	MPH2;MPH3	5302.2	31937	17484.4	15516.7	22660.2	17786.9	14304.2	15036.5
P0CE41	HAP1	3731.46	3443.02	1924.58	2651.38	2307.6	0	0	0
P0CE68	NFT1	33402.5	20331.6	35041.5	21671.8	34116.6	18524	45950	9560.32
P0CE69	YKR104W	41626.5	0	14806.2	7050.75	15559.5	8001.82	21930.9	2231.16
P0CF16	YML003W	0	19945.6	0	8054.57	12002.8	11975.3	12536.8	18165.3
P0CF17	YML002W	11904.4	16895.1	16133	14251.3	16714.2	13798.1	9002.23	0
P0CF34	SDC25	0	3474.21	0	0	0	0	0	0
P0CH08;P0CH09	RPL40A;RPL40B	3.24791e+06	2.89558e+06	2.48881e+06	2.82922e+06	2261732	2.9808e+06	2.84673e+06	2.71885e+06
P0CS90	SSC1	7129777	6704673	6.25245e+06	6.16031e+06	5971926	6044508	7084841	7.80916e+06
P0CT04	PBI2	445834	466223	316152	428108	330886	405990	472950	539850
P0CX08;P0CX09	DSF1;YNR073C	108816	67244.2	92798.6	59001.6	94106.4	66622.1	135088	88581.3
P0CX18;P0CX19	YAR066W;YHR214W	25949.2	34629.1	0	0	17710.6	21398.2	17100.9	36752.6
P0CX23;P0CX24	RPL20A;RPL20B	10511946	8696203	8706615	9222318	8.28473e+06	7611119	7.40855e+06	7200104
P0CX25;P0CX26	RPL43A;RPL43B	917548	805163	647514	594941	580428	794149	681881	652539
P0CX27;P0CX28	RPL42A;RPL42B	693279	418468	556603	398471	312284	278052	366552	281952
P0CX29;P0CX30	RPS23A;RPS23B	7.73752e+06	7.30332e+06	6.65658e+06	6279176	6.52664e+06	6.62438e+06	6296297	6.31837e+06
P0CX31;P0CX32	RPS24A;RPS24B	4681353	4.21376e+06	4.10146e+06	4.3482e+06	4.12185e+06	3.51824e+06	3.6902e+06	3.15346e+06
P0CX33;P0CX34	RPS30A;RPS30B	3.35024e+06	2721439	2683939	4.05504e+06	3.35052e+06	2553489	1.85093e+06	2.13255e+06
P0CX35;P0CX36	RPS4A;RPS4B	7163244	6.07153e+06	6258693	6825035	6039950	5.60767e+06	5.61091e+06	5.47315e+06
P0CX37;P0CX38	RPS6A;RPS6B	8303628	8798228	7299567	6.86162e+06	7.38317e+06	6999825	6.09939e+06	7.71182e+06
P0CX39;P0CX40	RPS8A;RPS8B	14814082	11061698	9932652	9954929	8611476	9154563	10026799	11220104
P0CX41;P0CX42	RPL23A;RPL23B	9943478	7.61978e+06	7.20627e+06	8.01477e+06	6777582	6336486	6.96659e+06	6.46642e+06
P0CX43;P0CX44	RPL1A;RPL1B	8536255	7938647	6.75074e+06	7.59462e+06	6434009	6.14521e+06	5522443	5558304
P0CX45;P0CX46	RPL2A;RPL2B	7.48002e+06	6.86596e+06	6.80556e+06	6968867	6746383	6930042	5577723	7.44298e+06
P0CX47;P0CX48	RPS11A;RPS11B	10667308	9558649	10033695	9531498	9081548	8247971	8792231	7.71142e+06
P0CX49;P0CX50	RPL18A;RPL18B	7.21634e+06	6834027	5.75853e+06	7121193	5934668	5.55522e+06	5025585	5303527
P0CX51;P0CX52	RPS16A;RPS16B	11334248	10278672	10739179	10263258	9515462	9216877	8426000	10354528
P0CX53;P0CX54	RPL12A;RPL12B	7151766	7.81708e+06	7.04474e+06	6384285	6888885	6730005	6256656	5703412
P0CX55;P0CX56	RPS18A;RPS18B	5.87981e+06	5428613	5903958	5.76635e+06	5302870	5.12353e+06	5.26009e+06	5593988
P0CX80;P0CX81	CUP1-1;CUP1-2	10985.6	11240.8	12923.5	21026.1	7792.66	14605	15321.5	54534.1
P0CX82;P0CX83	RPL19A;RPL19B	8120145	6.84799e+06	8410298	8783390	8176312	7141581	6.7589e+06	7.42614e+06
P0CX84;P0CX85	RPL35A;RPL35B	5.75097e+06	7.03899e+06	5.4429e+06	5.67972e+06	5.74704e+06	4741513	5099932	5490609
P10080	SBP1	4480700	4242850	5.36787e+06	4.56634e+06	4.63024e+06	4.71378e+06	5.40552e+06	5.24291e+06
P10081	TIF1	12901456	10835721	13209092	11693257	12145303	11279814	15321958	15701046
P10127	ADH4	0	23183.2	0	0	0	0	0	12574.3
P10174	COX7	364604	184841	210933	292825	204883	210220	235388	543594
P10355	PET122	27796.6	32189.4	25115.8	38585.2	30215	29728.9	26538.3	10302.1
P10356	YER152C	175124	173820	196857	169534	230550	174737	246030	221289
P10363	PRI1	192393	186233	157976	163415	161877	161830	173881	145518
P10507	MAS1	399326	402756	353086	383208	365192	379456	377170	427426
P10566	MRS3	30537.4	7177.57	7544.57	8712.71	8640.49	12112.6	12611.4	15057.7
P10591	SSA1	14633795	14190531	14439808	13380473	13965168	14099454	15626534	15757937
P10592	SSA2	20455270	17071600	17732524	17849278	18871362	18022366	18564552	20065574
P10614	ERG11	422475	306910	309640	319590	273938	218996	253187	255342
P10622	RPP1B	144412	43224.8	92366.8	90276.2	52205.2	85590.2	89724	102059
P10659	SAM1	3.75447e+06	3825703	3.16409e+06	3.73844e+06	3.40097e+06	3.59099e+06	3.74946e+06	4527472
P10662	MRP1	316862	345410	242088	324768	263479	266361	220925	262737
P10663	MRP2	74065.2	103973	54475.1	76373.3	44082.3	60863.8	50862.9	70057.7
P10664	RPL4A	12214376	9640097	9773220	9162541	9371299	8445440	7.94701e+06	7792802
P10823	GPA2	449338	408837	411803	448220	423202	398590	345784	465979
P10834	PET54	26830.6	40043.4	34395.2	39454.6	34605.2	40602.4	23622.4	30972
P10849	MTF2	28297.3	32703	12320	17913.8	18720	20365	18025.2	7258.45
P10862	RAD18	9495.63	0	8427.86	10850.9	7927.31	7672.55	12934.5	12943.5
P10869	HOM3	171403	167507	140684	140168	134908	164880	176539	179716
P10961	HSF1	25551.4	27783.1	23103.6	22167.2	17169.1	20368.8	17140	7737.54
P10962	MAK16	39349.6	30863.3	25277.9	36749.4	29133.7	29902.6	32653.6	30903.4
P10963	PCK1	44933168	38730392	42740856	39229216	41294892	42525444	48036188	57542352
P10964	RPA190	212618	213516	195626	209687	197737	193206	162819	167676
P11075	SEC7	223948	221025	169693	211151	185373	203612	111262	123859
P11076	ARF1	5.77139e+06	4.66908e+06	5.44624e+06	4.82939e+06	4819343	4913719	5430395	6758418
P11154	PYC1	3.2138e+06	2939312	3.41169e+06	2.99319e+06	3.51787e+06	3.05099e+06	3.869e+06	3.73047e+06
P11325	NAM2	99295.5	113100	105785	116052	103320	112813	107444	122317
P11353	HEM13	687369	672963	700054	674355	630931	608821	778062	745455
P11412	ZWF1	1.02814e+06	1.02809e+06	1.05268e+06	1.08514e+06	1.06372e+06	1.10766e+06	1399899	1.39561e+06
P11433	CDC24	69151	67077	59764.2	64600.9	70592.9	68305.9	54234.2	60036
P11484	SSB1	15520671	12743981	12303232	13142312	12526287	12912127	11915913	14859542
P11491	PHO8	838157	934196	1.10334e+06	930469	1.07287e+06	1.04844e+06	1.4279e+06	1.35691e+06
P11632	NHP6A	646188	529780	665192	734914	639963	662613	657663	885776
P11633	NHP6B	1.54967e+06	1.29128e+06	1.65161e+06	1.89923e+06	1.75267e+06	1.7014e+06	1.54733e+06	1.40424e+06
P11655	SEC12	82647.6	89941.7	248536	181004	244618	236337	261747	315774
P11709	BIK1	14763.8	15495.2	0	0	0	0	0	0
P11745	RNA1	680127	624636	446657	534915	424471	544912	350637	404341
P11746	MCM1	246397	173610	137549	171406	125354	145865	86954.8	130949
P11747	TAF13	5832	17025.7	5427.37	12544.7	21877.2	6388.6	3136.84	5643.97
P11792	SCH9	61034.4	76085.8	36941.3	45663.2	43387.3	33329.6	39474.4	46752.3
P11914	MAS2	282202	270813	261356	263553	251367	262315	277488	296463
P11938	RAP1	100436	100867	126998	115728	133222	123306	125631	120774
P11978	SIR4	22860.7	21316.7	32866.1	25358.1	25901	28301.6	21187.9	18285.9
P11986	INO1	3679893	3042257	3929418	3.22198e+06	3.88438e+06	3.2066e+06	4499724	3.98201e+06
P12383	PDR1	34448.7	37359.2	33280.7	39857.9	30070.1	34716.9	26437	22693.3
P12385	SUP45	615400	600477	572799	515104	556798	563416	577324	638119
P12611	WHI2	76343.5	55290.2	55291.9	68292.2	69748.9	55335.1	55989.7	64303
P12612	TCP1	497573	553999	289978	357369	285489	348689	245423	277573
P12683	HMG1	709743	685458	563594	607296	541078	630290	496968	481955
P12684	HMG2	240096	246467	221104	210279	208972	203629	192754	184809
P12686	MRP13	101883	129581	78950.7	97528.7	77624.3	80104.3	61103.5	82577
P12687	MRP7	295778	287251	200506	292389	220206	252775	216464	232571
P12688	YPK1	224676	239659	280070	226129	287815	274442	313273	270790
P12695	LAT1	2.38551e+06	2.70588e+06	2.84798e+06	2.60987e+06	2.72807e+06	2.83262e+06	2.63369e+06	3.04531e+06
P12709	PGI1	14494620	13465178	12749443	13133735	12158402	12614438	14761431	16446606
P12753	RAD50	57434.3	52350.6	54049.7	55451.2	52218.2	44525.3	47442.7	42207.4
P12754	GCD2	1.64918e+06	1.44891e+06	1.39423e+06	1.75151e+06	1.47377e+06	1.57878e+06	890115	1.17485e+06
P12868	PEP5	67752.1	73484.8	70754.6	65144.1	66910.3	72364.8	49144.4	73361.8
P12887	UNG1	67295.4	52535.9	69488.5	56731.2	59258.6	47210.5	53609.5	58072.5
P12904	SNF4	383938	405571	356550	404001	358438	431782	313872	377034
P12945	NAT1	280436	275151	263006	276862	260540	248975	200669	239418
P12954	SRS2	20620.5	16436.3	29878.3	22211.3	31028.6	32461.5	11215.6	0
P12962	CAF20	75825.1	47243.1	69463.2	82746.1	69098.1	68401.8	85605.9	93249.4
P13099	TOP3	22706.8	16265.7	17453.4	18521.4	20849.3	23496.2	21004	26267.8
P13130	SPS100	31106	16046.6	46218.8	21625.9	41784.8	26251.8	68929.5	59287.9
P13134	KEX2	22840.5	21150.3	33061.3	28799.4	34164.9	32483.3	37310.4	32072.3
P13185	KIN1	81724.7	85920.1	81115.7	99044.5	70195.6	74094.5	67030.6	61145.3
P13186	KIN2	221666	220378	243883	237158	270038	257321	292098	222295
P13188	GLN4	697786	716409	727483	749473	724447	723783	853078	922199
P13259	PCT1	119982	129155	212162	198234	218535	272038	158972	215420
P13298	URA5	1.62091e+06	1128005	1.22286e+06	1.10041e+06	1.15291e+06	1.14245e+06	1.49489e+06	1.43091e+06
P13382	POL1	127837	124064	119985	112705	109842	100508	102305	106961
P13393	SPT15	131480	137742	138034	138170	144426	127278	116218	130346
P13433	RPO41	0	0	0	0	62501.5	0	0	32488.9
P13517	CAP2	218940	227153	250036	240375	240920	225827	261549	229627
P13586	PMR1	134550	157455	133271	141635	126238	148278	93765.9	113616
P13587	ENA1	178630	135360	158129	146101	160135	106958	167201	132866
P13663	HOM2	1.41302e+06	1.24181e+06	1.25086e+06	1.15608e+06	1.35296e+06	1.24982e+06	1.61921e+06	1670627
P13711	POX1	430308	445167	794879	565672	744550	669354	880918	923087
P13712	MSI1	56425.5	55463.3	81216.3	63411.8	87981.6	81501.7	72378.5	75217.2
P13856	RSR1	104212	105488	104345	101058	86639.8	96297	105977	114440
P14020	DPM1	2.24193e+06	2.35932e+06	2.0948e+06	1.86308e+06	1.97531e+06	1.97657e+06	1.608e+06	1.89445e+06
P14063	MRPL31	116413	114933	106979	122578	95040	109538	91501.3	116443
P14065	GCY1	847039	833577	846487	823673	899147	768394	1.04502e+06	1.00432e+06
P14066	CBS1	6952.56	4569.96	8144.36	5270.06	8648.84	5512.93	5214.27	0
P14120	RPL30	4.75254e+06	3.41719e+06	4039732	3.23646e+06	2973285	3.60868e+06	3.62082e+06	4675169
P14126	RPL3	7818034	6636652	6.42367e+06	6432826	6432610	6.33086e+06	6.19398e+06	6.08942e+06
P14164	ABF1	135520	152551	156522	134107	137217	133889	114903	146124
P14180	CHS2	0	0	0	0	0	0	0	0
P14242	PMS1	8308.22	9857.7	0	0	0	0	0	0
P14284	REV3	0	0	6923.91	7535.68	6182.81	8952.07	5402.06	4793.26
P14291	RED1	239860	139863	36595.6	84660.8	29777.5	21522.9	0	0
P14306	TFS1	821529	670026	823106	714916	758990	773243	879849	814922
P14359	SNA3	18864.6	17539	28006.3	28262.5	30876	36200	29490.6	20653
P14540	FBA1	35340140	30478158	30960138	33401702	32012144	35185480	36720376	38620216
P14680	YAK1	99574.5	108570	87698.8	90594.1	94757.3	73909.8	80230	74497.1
P14681	KSS1	74713	59269.3	66747.6	87568.8	50327.4	113267	42330.9	40115.8
P14682	CDC34	132692	131011	126919	127570	141170	139780	86285.3	113803
P14693	SAM35	54300.8	71749	55777.8	74040.8	50512.5	57613.3	51373.9	70376.6
P14741	GCN3	45781.5	49504.6	34956.5	44376.1	50276.4	35760.5	25924.5	37939
P14742	GFA1	2.55359e+06	2.47745e+06	5.36943e+06	3.17115e+06	5.57974e+06	5383380	5709963	6997802
P14743	NMT1	132433	131695	271432	197807	299740	251245	269674	375610
P14747	CMP2	262047	268493	272592	227849	287926	245156	299250	321865
P14772	BPT1	228148	227679	223213	234299	237366	244079	230671	244947
P14832	CPR1	1.232e+06	1.2547e+06	1337524	1.26987e+06	1.30449e+06	1.20101e+06	1.79448e+06	1775687
P14843	ARO3	612571	586500	486153	482365	470337	521169	487512	637422
P14904	LAP4	2.19462e+06	2.06385e+06	2.53704e+06	2503463	2547791	2.54382e+06	3.50721e+06	3.17246e+06
P14905	CBS2	55507.2	55281	69350.2	74301.8	66381.3	76722.2	53527.4	61229.6
P14906	SEC63	533196	550718	535170	555518	544533	511762	419396	513534
P14907	NSP1	36514.5	38819	29925.9	36222.2	26018.8	45553.1	21798.8	32783.6
P14908	MTF1	155874	175586	137135	152564	123531	153370	89061.5	129363
P14922	CYC8	15368.2	16226	23019.5	18093.6	20690.3	20490.5	24074.8	25731.5
P15019	TAL1	5310350	5133858	5636476	4864351	5572993	5.28166e+06	6.15183e+06	6796726
P15108	HSC82	5.02856e+06	4144223	5888988	4.26827e+06	5.34434e+06	4522788	6.53318e+06	6.18349e+06
P15179	MSD1	106628	113056	86193.7	103197	100402	95506.4	95575.3	102199
P15180	KRS1	1.40852e+06	1.41222e+06	1208175	1.21345e+06	1.36793e+06	1.30475e+06	1.3572e+06	1.66472e+06
P15202	CTA1	1.10671e+06	1.01468e+06	1.47701e+06	1.15957e+06	1.50208e+06	1.3456e+06	1.98476e+06	1.64462e+06
P15274	AMD1	291950	316617	344591	356759	361096	383210	372297	438636
P15303	SEC23	1.21203e+06	1.10741e+06	1.43549e+06	1260705	1.42467e+06	1.28187e+06	1.50541e+06	1.46721e+06
P15315	CUP2	3214.81	6970.3	12196.3	4174.18	12231.9	5960.24	11466.6	3952.65
P15367	SEC11	212313	196806	233603	210866	213370	213638	211602	192886
P15424	MSS116	369533	424655	298305	343665	268640	320600	189997	249797
P15436	POL3	31631	37811.1	28656.7	39789.1	33699.8	34844.5	32720.7	20844
P15442	GCN2	26123.5	29799.5	25962.8	28507.9	26642.3	27918	21501.6	21236
P15454	GUK1	2.18518e+06	1.92182e+06	3036486	2.22886e+06	2.87862e+06	2.7977e+06	3.80412e+06	3.9516e+06
P15496	IDI1	422877	434574	519092	417768	483173	535234	531845	597780
P15565;P15565-2	TRM1	77957.4	77766.7	58500.2	75156.8	64618.5	64005.6	66348.1	58666.3
P15624	FRS1	1.38171e+06	1.2713e+06	1.43447e+06	1.26948e+06	1.36188e+06	1363388	1.66378e+06	1.75231e+06
P15625	FRS2	1.10416e+06	1.14746e+06	1.2582e+06	1.15741e+06	1.2538e+06	1.20271e+06	1.50604e+06	1.5047e+06
P15646	NOP1	1.19026e+06	1.06278e+06	785388	874672	658241	803972	738269	746376
P15700	URA6	254507	303918	291178	258042	326324	281393	320338	356619
P15703	BGL2	2.44317e+06	1.97873e+06	2.67469e+06	2103103	2.62034e+06	2.32194e+06	3.76789e+06	2.20875e+06
P15705	STI1	2.25937e+06	1.91986e+06	2147157	1.92655e+06	2.13491e+06	2113209	1.91061e+06	1.9536e+06
P15731	UBC4	142096	254927	118730	39561	221448	284688	136157	125011
P15732	UBC5	323703	278171	424103	332082	378974	386400	401910	487235
P15790	CKA1	215170	195038	219866	225547	220643	221992	243574	209764
P15807	MET8	24625.9	19544.7	21265.6	22286.2	20218.1	22460.8	22284	22449.7
P15873	POL30	1.19824e+06	1087403	1.22021e+06	1.00749e+06	1.0467e+06	1.02432e+06	1.34861e+06	1.37805e+06
P15891	ABP1	329452	427897	250176	319982	262017	368630	252454	381928
P15938	PRP16	64840.3	29860	58836.5	30170.3	49245.5	35948.1	88596.6	0
P15992	HSP26	739292	1.36791e+06	901368	1402535	1.06363e+06	1.66804e+06	923914	1.48109e+06
P16120	THR4	1.48536e+06	1.36546e+06	1.38619e+06	1.32717e+06	1.39798e+06	1.25704e+06	1.65496e+06	1680298
P16140	VMA2	2.75932e+06	2.42879e+06	2413973	2.32053e+06	2447598	2.34723e+06	2.10386e+06	2253845
P16370	RPB3	77810	107471	90515.8	96436.3	116133	106694	76630.4	106009
P16387	PDA1	5.88501e+06	5299922	5.20364e+06	5.48216e+06	4.60922e+06	5001638	4548111	4.88826e+06
P16451	PDX1	219092	210710	242913	239727	238365	267948	245507	228547
P16467	PDC5	668572	504063	452294	687361	520362	566163	498150	494112
P16474	KAR2	4.20709e+06	3.77077e+06	4906325	4078132	5087494	4712736	4.75344e+06	5270351
P16521	YEF3	6021106	4421695	4.65177e+06	4.06439e+06	4.54603e+06	4.27321e+06	3.62832e+06	3568206
P16522	CDC23	78502.4	81597.6	249191	211741	244513	286305	198244	232895
P16523	MER1	36842.3	39377.8	13485.6	31908.5	11002.7	7935.68	0	0
P16547	OM45	1.65993e+06	2.09061e+06	885828	1.29946e+06	825951	1.52905e+06	848075	1.86872e+06
P16550	APA1	66600	88696.2	85733.4	88848.9	85641.7	82465.4	90141.1	98752.9
P16603	NCP1	1313327	1.15551e+06	1.3962e+06	1.15553e+06	1.46608e+06	1.17926e+06	1.38553e+06	1.32603e+06
P16622	HEM15	515397	518207	625403	562646	588447	614551	682461	726040
P16639	ATE1	37989.5	39988.3	49761.3	44857.1	46003.8	40707.1	45939.9	52476.3
P16649	TUP1	677216	647008	622824	603424	616479	690163	586223	603008
P16661	ALG1	89268.2	74225.2	76793.4	70412.8	83622.4	70906.8	89714.3	93126.2
P16664	RGP1	60936.1	60515.4	56961.3	54436.8	64496.9	54740.6	50425.7	54164.7
P16861	PFK1	4.69286e+06	4443099	4344939	4.40361e+06	4.30956e+06	4467590	4294525	5.1215e+06
P16862	PFK2	2.71715e+06	2.74149e+06	2603577	2.72531e+06	2566654	2.69392e+06	2.64116e+06	3500215
P16965	STF2	11575.3	0	0	0	0	0	0	0
P17064	FCY2	0	52046.1	0	0	0	0	0	0
P17065	SEC2	27066.9	32928.4	40823	43367.7	42063.7	47893.8	24890.6	23788.1
P17076	RPL8A	11112640	9367941	10995856	10944935	10601908	10182393	8819052	8742256
P17106	CBF1	71132.6	53406	68921.6	62762.1	61037.3	65061.3	82203.7	65123
P17119	KAR3	13801.2	11520.8	15919.7	19538.7	13965.7	13621.5	8556.25	17674.7
P17121	SAC7	29039.5	14578.7	18998.4	30678.7	16260.6	101338	27378.9	9657.85
P17122	SPO16	27599.3	28115.1	20637.4	25208.6	19310.3	16986.7	12783.2	9251.88
P17157	PHO85	345803	377454	309572	380002	354531	366618	377668	393387
P17255	VMA1	2795781	2.29836e+06	2.40411e+06	2.12075e+06	2.4387e+06	2.40934e+06	2257774	2.34568e+06
P17261	ERS1	27615.7	28607.7	17814.2	17648.1	30202.7	71005.1	0	0
P17423	THR1	812040	787969	779862	724750	728683	684168	886002	919691
P17442	PHO81	172204	178570	284890	204173	267097	221657	238026	215433
P17505	MDH1	14729025	14195641	12993564	14831699	13862551	14063190	15574740	18933098
P17536	TPM1	84578.3	104936	63956.5	74386.4	59448.4	87137.1	65151.1	190253
P17555	SRV2	523932	636944	518817	582942	495212	517732	469836	543620
P17558	PET123	219463	236238	174907	200976	158943	177764	144386	178617
P17629	HPR1	72472.4	68219.3	45311.5	63894.2	52274.6	64527	33315.8	31399.6
P17649	UGA1	997827	1.04976e+06	906987	955658	897979	978197	942537	1.09018e+06
P17695	GRX2	236380	225993	184836	201595	176809	162904	116399	156425
P17709	GLK1	6052595	5235529	5.52473e+06	5.74105e+06	5319068	5.18322e+06	6082781	7221621
P17883	SKI3	445178	430708	423557	459602	438253	456845	339111	355704
P17890	RPC31	0	19159	9228.17	13632.7	0	0	0	0
P17891	CLC1	37561.3	49130.4	27548.8	40510.4	26458.7	35747.1	38788.8	52733.8
P17898	CPT1	342032	244274	242506	281587	232575	231256	312642	25311.5
P17967	PDI1	2956283	2675620	3.95786e+06	2945690	3.78444e+06	3.55556e+06	3.95633e+06	3.9871e+06
P18238	AAC3	49319.7	28148.9	31763.3	33345	17954.8	39809.2	0	8520.71
P18239	PET9	44505032	33957036	26447260	36706256	24674242	29385396	15685594	17461264
P18409	MDM10	28167.6	37944	29920.1	27035.2	30958.9	29522.2	23881	22875.4
P18410	SPO7	39527.9	65975.2	37294.1	51535.4	50807.2	37556.9	28003.8	43338.6
P18411	FUN14	55503.6	57382.5	57231.3	38329.2	85598.2	99445.2	49382.4	24912.5
P18414	ERD2	227132	130436	128836	119186	127335	159334	85588.7	47427
P18480	SNF5	30122.7	33420.4	27411.4	29048.6	25956.5	23446.8	18945	20861.3
P18494	GLN3	0	0	0	0	0	0	0	0
P18496	ATP10	33280.1	44594.8	33227.8	38188.7	28615.9	24488.8	13883.1	32675.6
P18544	ARG8	155330	147009	124501	125260	130629	120520	138261	175833
P18562	FUR1	846690	761383	1.07412e+06	865054	1.08997e+06	949778	1.28996e+06	1.3278e+06
P18634	ART10	24174.2	24527.4	18253	17026.7	20163.6	20672.9	21520.7	23524
P18759	SEC18	358964	369323	300772	386339	345402	362208	266019	300497
P18851	STE4	3882.64	0	20693.6	6145.88	17400.5	11078.6	16625	10985.2
P18852	STE18	0	0	5566.43	2596.59	7205.43	4462.65	6173.92	0
P18888	SNF6	16617.8	17766	15772.5	11817	14938.3	9058.45	11533.8	5658.04
P18898	CDC43	8129.26	4617.91	6378.11	6938.85	7037.91	5929.03	8658.92	8537.64
P18899	DDR48	9250.16	10638.4	7238.11	11376	9885.9	14242.8	5123.96	13215.4
P18900	COQ1	77983.9	93253.8	43586.2	64389	39859.1	51657.5	37277.8	41815.6
P18961	YPK2	427517	373475	384593	357346	376657	338871	389749	329018
P18962	DAP2	199476	210682	236688	223937	239716	226434	310011	290392
P18963	IRA1	39548.7	39227.8	29142.3	35556.4	33008.5	38835.1	18930.1	28346.6
P19073	CDC42	658132	715787	864070	650202	905473	876460	891856	984521
P19097	FAS2	3193585	3.0894e+06	2.87931e+06	3068931	2.85684e+06	2.84279e+06	3.00328e+06	3.08798e+06
P19146	ARF2	685243	518212	799636	557782	604924	482258	710282	1.39004e+06
P19158	IRA2	39393.4	48985.3	42681.3	46851	42651	43023.9	29964.1	40521.1
P19262	KGD2	5305579	6.00867e+06	5197754	5625634	5016368	5565765	4.90839e+06	5402303
P19263	RGR1	67239	79946.9	69487.5	79454.7	68701.1	64779.9	56859.9	51977.2
P19358	SAM2	1.0026e+06	869120	931382	656217	879411	722390	999770	933870
P19414	ACO1	11351184	10383940	10518719	9904015	10201360	10083640	12222195	11379229
P19454	CKA2	410387	426216	401455	432272	426429	418220	468876	441723
P19516	COX11	76368.7	94973.7	73109.2	78956.5	78218.4	82087.2	94177.5	94577.8
P19524	MYO2	210118	221650	243227	242669	256710	239215	220112	225248
P19541	RDS2	18902.7	20900.8	16520	16057.9	60757.9	17485.9	26119.2	22046.5
P19657	PMA2	19707.9	21658.7	47216.4	20162.5	38908.1	41313.3	86036.8	88509.4
P19658	EXO70	30340	31823	25279.7	41554.9	20990.9	27254	16877.5	21605.6
P19659	GAL11	23988	23429	11915.3	15417.6	12654.9	13587.3	12434.2	5365.87
P19735	PRP6	25048.5	27080.5	20988.9	28212.3	24406.3	32029.4	18273	10732.1
P19736	PRP9	36950.9	24712.1	42814.6	31668.1	35115.3	35481.6	31252.3	26276.3
P19812	UBR1	62846.8	72436.2	64280	69257.5	58331	69674.2	62486.1	52492
P19880	YAP1	107477	110074	63077.1	90082.8	74034.7	57413.9	56586.1	57285.7
P19881	PHO13	260495	256519	470640	338224	472521	463779	649260	597912
P19882	HSP60	7.80105e+06	7310576	6640969	6.99267e+06	6552702	6.61386e+06	6.7451e+06	7.20313e+06
P19955	YMR31	207350	382342	183181	255649	181815	221572	149424	300206
P19956	MRPL44	49381.8	43473.5	18921.3	48844.8	22362.9	43669.3	6699.22	16064.5
P20048	SEC59	0	9341.46	0	6921.87	0	9564.94	0	0
P20049	TYR1	154085	173256	217958	187729	213826	226972	243150	285720
P20050	HOP1	337530	323572	175627	270422	199894	175146	113280	116703
P20051	URA4	722272	725703	636839	576824	576833	686000	721194	673364
P20053	PRP4	17536.7	15075	20468.6	11189.7	17782.6	14117.9	21056.8	15208.7
P20081	FPR1	246915	253551	215288	268542	237342	183024	288193	263680
P20084	MRPL33	190496	179402	151039	191276	150336	136235	135416	107603
P20095	PRP2	17190.9	20546.7	23037.9	15347	22670.4	24283.2	17884.4	20178.9
P20107	ZRC1	217789	214635	314373	201969	267046	263042	328517	289702
P20133	BET2	65220.5	58678.4	68393.8	53437	53797.8	50179.5	59076.9	60262.2
P20424	SRP54	269781	265024	218801	259772	205942	216814	211984	207910
P20433	RPB4	45743.8	75795.8	45795.9	56931.2	78611.6	84182.4	56549.6	92209.2
P20434	RPB5	263558	250571	261176	255232	243628	256955	232411	272147
P20435	RPO26	29569.8	22087.7	27164	37701.4	25338.1	31991.5	30609.7	18614.6
P20436	RPB8	170610	174702	168809	172584	155847	145155	137181	177572
P20447	DBP3	44544.7	46696.1	42741.7	43252.9	47385.6	48256.6	40451.1	44399.6
P20448	HCA4	26075.2	29980.2	19984.3	27822.2	13673.6	17604.6	0	0
P20449	DBP5	565602	565112	583799	554515	565045	557827	463560	582005
P20457	PRI2	48630.7	39863	56399.5	65385	45665.4	55978.6	42481.5	37866.5
P20459	SUI2	1.865e+06	1.71983e+06	2.15848e+06	1.91649e+06	2.24821e+06	1.99818e+06	2.38571e+06	2.38113e+06
P20484	MAK11	107663	94007	95520.1	113453	92420.7	119360	96056.9	96085.8
P20485	CKI1	305212	275075	299589	302650	319274	302338	314354	359782
P20486	CKS1	37379.7	36154.7	23221.3	29643.5	28670.6	26889.1	45910.4	33646.3
P20604	SIT4	314227	328141	288356	284259	290823	278916	287023	324142
P20606	SAR1	1.73112e+06	1.70857e+06	1.75072e+06	1.65218e+06	1744035	1.47703e+06	1.57411e+06	1.62407e+06
P20676	NUP1	46664.8	39613.4	0	24548.9	21441.7	0	0	0
P20795	VPS33	65004.2	52524	80450.6	76859.3	68619.1	78649.8	80016.5	78097.6
P20967	KGD1	5800683	6045709	5.34288e+06	6.15164e+06	5.37362e+06	5937960	5361479	6142682
P21147	OLE1	458155	290170	158385	173970	167073	114452	83302.9	61861.2
P21182	SPE2	58139.2	64580.8	65988.8	59363.2	70678.1	61577.7	81108.8	75318.4
P21242	PRE10	2.18269e+06	1.93135e+06	2.26755e+06	1.94559e+06	2.33308e+06	2.1311e+06	2.45799e+06	2.34178e+06
P21243	SCL1	1632476	1.53149e+06	1.68362e+06	1.59434e+06	1.76343e+06	1492319	1.76145e+06	1.72113e+06
P21264	ADE2	1.59138e+06	1.63327e+06	1.75903e+06	1.592e+06	1.68328e+06	1.54802e+06	1.87707e+06	2.00594e+06
P21269-3	CCA1	0	0	3759.06	0	7110.86	0	0	0
P21269;P21269-2	CCA1	68073.3	54265.5	89644	80944.9	93489.8	109624	72399.4	104296
P21304	PWP1	151352	162357	145643	142830	141619	154405	151953	147985
P21306	ATP15	268846	447958	144883	166877	146317	145971	105913	159565
P21339	MSB1	27132.1	26478.3	34876	37198.1	32844.6	47358.1	32654	47894.4
P21372	PRP5	106920	189962	151058	219421	160785	188901	46970.9	162044
P21373	UTR1	62266.9	69215.2	37147	52816.9	31298.2	37371.3	31103.9	32563.5
P21374	ISY1	10916.2	15692.5	9612.41	11753.9	12584.5	10692.7	7301.07	6628.27
P21375	OSM1	359035	348385	426078	378116	398156	389359	413070	396376
P21524	RNR1	886562	803935	799120	812529	796385	812696	753956	737284
P21538	REB1	93984.3	104392	122340	103368	99933	129081	136607	137332
P21560	CBP3	310167	310995	234770	305211	251313	265652	214633	233155
P21576	VPS1	2.20745e+06	2.07739e+06	2392333	2.24339e+06	2.33524e+06	2.09981e+06	2.02771e+06	2.10749e+06
P21592	COX10	16865.2	51281.9	18196.7	54187.9	44327.6	46806.7	48051.9	0
P21595	DIT2	66529.9	91114.9	70669.3	66047.2	56618.2	58371.2	60893.3	96709.2
P21623	DIT1	0	0	165311	0	228081	95845.1	785694	691368
P21657	DAL81	17106.9	2072.54	0	2632.93	1726.96	1389.58	11678	0
P21672	RNR3	14505.4	23693.8	21254.5	20357.1	21645.1	18020.4	19180.3	19288.6
P21734	UBC1	261936	263721	542235	403331	530126	595724	661842	847745
P21771	MRPS28	192476	219445	157383	242647	156188	175590	158581	171298
P21801	SDH2	3.85691e+06	3760416	2.81835e+06	3.2772e+06	2831580	3343953	3.37417e+06	4.01164e+06
P21825	SEC62	90936.6	105114	81723.4	94240.4	71852.7	84022.5	52978.3	59638.8
P21826	DAL7	808794	870945	825954	926255	805245	722608	769312	951810
P21827	SRM1	757745	653662	654961	695579	683071	791502	726304	687905
P21951	POL2	87135.5	74586.4	47863.5	67211.3	42566.6	51289.5	38207.9	29122.6
P21954	IDP1	2596512	2.46261e+06	2.10037e+06	2.33191e+06	2.01362e+06	2.17146e+06	2734718	3.03935e+06
P21957	OPI1	9538.38	2984.87	7464.51	0	739.928	0	0	1528.97
P21965	MCK1	1.10546e+06	1.00832e+06	1.24502e+06	1.10504e+06	1.22311e+06	1.1497e+06	1.30056e+06	1.35081e+06
P22007	RAM1	34734.3	46325.8	42327.1	52453.4	47363.8	50796.4	44249	36782
P22023	KRE5	145314	151156	170866	138445	175312	142146	175736	177764
P22082	SNF2	45427.4	38492.5	38200.8	42190.8	37803.6	41765.9	29147.5	21410.5
P22108	APA2	18331	40459.9	29575.7	16173.8	33343.8	33220	38995.2	45552.7
P22133	MDH2	17932634	16807624	16902962	15753372	17242138	14551241	17534370	18569118
P22134	MAG1	22578.8	24145.9	19900.3	21038.6	16063.9	18551.1	18107.7	5000.39
P22135	ATP12	158496	176387	131994	164155	139510	137406	166942	198349
P22136	AEP2	26923	29097.2	21037.2	25415.6	17438.3	20996.9	7503.39	20194.4
P22137	CHC1	1.75553e+06	1.63882e+06	1676438	1.66887e+06	1.75546e+06	1.54874e+06	1.45541e+06	1.48739e+06
P22138	RPA135	146095	152907	147041	149244	141452	140425	129096	120975
P22139	RPB10	42200.3	68565.8	37674.7	21718	25360.6	31248.7	32632	66990.8
P22140	EPT1	42557.1	33251.6	39783.7	38819	37156	39802	30001.5	30843.2
P22141	PRE1	1.27181e+06	1.19527e+06	1315523	1.27578e+06	1.35514e+06	1222142	1.27597e+06	1.28409e+06
P22146	GAS1	1033718	963018	874028	848687	870564	862076	1.12061e+06	1.14341e+06
P22147	XRN1	233417	255535	261927	263879	246622	247196	215533	236217
P22202	SSA4	1.08885e+06	1.15485e+06	1453277	1.30776e+06	1.35847e+06	1.61274e+06	1.50514e+06	2.00949e+06
P22203	VMA4	326605	280208	171534	193058	160736	213348	207791	191550
P22204	DBF2	82300.6	92368.2	157847	125904	123053	138800	159556	123507
P22209	KIN3	0	0	27710.8	36041.4	26917.6	38896.4	35440.4	26177.9
P22211	NPR1	28979.4	35855.8	20745.6	32772.3	20560.3	25666.3	12785.6	24034.8
P22213	SLY1	42325.2	44071.2	44225.7	44114	46101.6	47746.7	36927.8	41494.4
P22214	SEC22	154904	167875	168540	140538	165269	200238	140986	156670
P22215	SLY41	15213.2	28905.7	18009.1	15945.8	21102.9	20685.8	21262.1	15831.9
P22216	RAD53	11093.7	7367.37	13467	11127.7	13794.7	8989.54	11150.1	8010.16
P22217	TRX1	270684	319960	281140	267203	241888	276516	276791	284137
P22219	VPS15	49484	44448	46372.7	47139.4	40697.1	51119.2	43419.9	39801.1
P22224	SEC15	25020.7	28548.7	19454.7	23821.1	22162.4	27564.8	17220.2	23651.5
P22276	RET1	90136.9	93141	81444.3	95437.5	82940.1	90739.1	77411.2	83367.9
P22289	QCR9	818460	664109	591948	742148	566084	523349	372376	859467
P22336	RFA1	1.23936e+06	1.15701e+06	1379053	1.20766e+06	1.34644e+06	1.25558e+06	1.52249e+06	1372496
P22353	MRPL8	148418	157617	97741.8	148592	112025	121117	109720	124964
P22354	MRPL20	226863	228945	186817	225498	201258	206382	168853	162350
P22434	PDE1	73629.6	66266.1	146668	116771	147295	154545	188544	215817
P22438	MSM1	90700.1	114700	79366.6	100896	81580.4	103152	81263.8	83752.5
P22470	SAN1	0	0	0	0	0	15870.2	0	0
P22515	UBA1	2.12687e+06	2050998	2.33512e+06	2.07876e+06	2.34759e+06	2.18737e+06	2.87035e+06	2.7364e+06
P22517	CMK2	234726	268289	244015	238135	239740	229901	268056	287353
P22543	VPS34	40009.3	64793.9	38036.7	31877.5	33250	40871	23422.9	38619.2
P22579	SIN3	306184	252778	235930	290580	240619	253445	211790	239911
P22696	ESS1	243197	252547	291284	237319	328169	302102	419894	425444
P22768	ARG1	4.58466e+06	3878096	4368968	3.62868e+06	4.04056e+06	3.91849e+06	4.69517e+06	4836034
P22803	TRX2	1.80079e+06	1877130	2015687	1.93919e+06	2021065	1711808	2.15437e+06	2.54607e+06
P22804	BET1	52793.4	69881.7	70886.7	79933.8	81382.3	63665.3	70504.7	64179.4
P22855	AMS1	1702781	1717198	2.16686e+06	1.97707e+06	2.23136e+06	2.16478e+06	3.03014e+06	3.04303e+06
P22936	APN1	91225.1	80722.5	93402	90690.5	98293.7	113092	111089	99131.6
P22943	HSP12	449566	452047	428753	383630	371743	456782	733346	727970
P23060	MAK32	145493	144457	152874	140732	141625	139493	161704	176216
P23179	SPO11	40429.9	53233.8	18636.5	29735.5	15587.6	14120.5	0	0
P23180	AIM17	801586	849315	807258	747308	690697	730782	840826	822502
P23201	SPA2	54612.2	46298.9	124887	80839.1	106153	102630	127970	100372
P23202	URE2	173657	169255	207537	219180	231134	178242	181850	215023
P23248	RPS1B	12423005	10992233	9865136	9993587	8694681	8392437	7.95391e+06	9348831
P23254	TKL1	9859920	8747996	10676701	9825389	10674301	10047004	12650658	11905156
P23255	TAF2	30681.8	27234	33369.8	25951.6	32177.1	27375	22729.1	23662.1
P23285	CPR2	78871	74068.3	144123	117409	150776	131026	110473	121717
P23287	CNA1	77536	92712.5	73439.8	86229.1	80105	86532.3	82945	93297.3
P23291	YCK1	408343	336634	406732	407943	385028	413961	539042	422803
P23292	YCK2	324066	532785	889699	864405	844407	950771	1.0761e+06	1.1922e+06
P23293	SGV1	75787.4	58446.6	101438	76650.1	105516	88844.2	88212.1	79875.3
P23301	HYP2	8728224	6349460	7717160	7.11733e+06	7.34774e+06	7.561e+06	7608069	7904496
P23337	GSY1	193208	199692	248605	201493	260994	245644	301258	345452
P23369	MRPL25	212721	217263	180500	232626	163343	191401	146362	159643
P23394	PRP28	13409.4	15902.5	14351.6	17862.7	13971.7	10051.3	15715.2	14475.2
P23500	MRS4	176112	160417	136569	151438	150840	139647	97584.9	134974
P23503	NAR1	13943.3	18903.9	20677.1	31599.8	23007.6	23536	34546	52459
P23542	AAT2	3.98966e+06	3.43676e+06	5278205	3.7461e+06	5.09403e+06	4.31147e+06	7.06659e+06	5749006
P23561	STE11	29043.6	30215.6	28765.4	38289.7	31034.1	38078	23549.4	19858.2
P23585	HXT2	22158	9549.03	18550.8	0	10649.1	37631.4	25734.5	27920.7
P23594	PPH21	305063	341162	390244	310206	407561	268774	387609	423742
P23595	PPH22	121008	113676	136080	129673	180815	136111	160852	217152
P23615	SPT6	349706	377113	376886	367601	404979	377947	415207	440025
P23638	PRE9	2.22433e+06	2.15682e+06	2373878	2217017	2.267e+06	2.16718e+06	2.22412e+06	2307665
P23639	PRE8	2.46421e+06	2.2349e+06	2847693	2.42839e+06	2.84492e+06	2.5186e+06	2.9616e+06	2.81466e+06
P23641	MIR1	10144873	10077383	6.64977e+06	8983473	6634130	7.57771e+06	3728738	5.22909e+06
P23642	VAN1	83630.9	93169.2	78536.2	80433.9	75125.7	73072.9	70701	77844.4
P23643	VPS3	10386.5	11217.7	13557.4	11287.7	13373.9	13925.9	14271.6	19522.9
P23644	TOM40	1.71292e+06	1.60932e+06	1.62715e+06	1.744e+06	1.64669e+06	1.78533e+06	1.68531e+06	1.8187e+06
P23724	PRE7	1619221	1514966	1.77158e+06	1456924	1.67789e+06	1.5282e+06	1.94202e+06	1.91691e+06
P23748	MIH1	6356.79	37713.8	0	32783	27948.8	0	0	22044.2
P23776	EXG1	212476	233916	181511	225082	217753	235004	260180	296316
P23796	RIT1	261577	319600	371354	376723	414044	333266	368006	291447
P23797	GPI12	21052	8401.57	19732.1	21581.9	17391.9	29612.2	19014.2	22647.1
P23833	SCO1	181790	197494	226476	257171	227539	243710	193278	259736
P23900	FPS1	4444.97	1726.37	987.817	4553.11	1521.74	779.823	2744.68	4066.74
P23968	VMA16	35595	25986.4	42088.8	42653.1	37067.1	42551.3	61958	42019.2
P24000	RPL24B	370578	494669	398248	534600	470487	322088	415067	669908
P24004	PEX1	42183.8	45064.4	38145	43149.3	40492	45737.9	38034.4	32498.4
P24031	PHO3	46125.6	76201.9	59921.1	47346.2	91095.5	35056.2	104471	60881.5
P24276	SSD1	453919	476579	483429	462960	494600	469862	512307	516213
P24279	MCM3	122801	120020	107606	122304	104803	117388	75046.7	80117.9
P24280	SEC14	1.98459e+06	1704771	4.17266e+06	2887373	4.13358e+06	3810940	5747420	5.76355e+06
P24384	PRP22	33577.5	34087.9	45798.4	37095	39240.5	37433.9	22672	41536.9
P24482	DPB2	20282.5	23695.7	12922.2	14057.6	15363.3	12924.7	9371.27	15523.1
P24521	ERG8	248942	229709	239803	209313	252562	225057	271546	197103
P24583	PKC1	78168.3	76203.6	72898	74209	68368.9	72855.7	63665.9	57649.5
P24719	MEK1	601306	474034	224050	384374	227147	181262	95948.1	78537.3
P24783	DBP2	167215	165077	129227	143792	129177	107230	114855	122787
P24784	DBP1	261334	258242	192425	236101	206483	192501	118438	98962.6
P24813	CAD1	39281.3	33898.9	21348.8	18459.3	25734.8	16462.1	11909.4	0
P24814	GRR1	51600.9	47941.4	133336	120717	141409	144434	114866	130364
P24868	CLB1	13019.1	11299.8	12976.9	29722.8	20540.5	23043.5	3181.27	8120.37
P24870	CLB3	0	0	0	13374.8	0	0	0	0
P25036	YSP3	130582	138686	143826	126263	127030	130485	173207	184842
P25037	UBP1	145674	158764	204149	169415	206234	207213	215022	246514
P25038	IFM1	35500.1	33535.4	35153.2	27923.5	23092.3	30122.6	29687.4	27004.8
P25039	MEF1	545555	586377	488618	568296	499305	516080	596969	675674
P25040	TSR4	117986	119707	145244	117345	143732	144504	167907	169449
P25043	PUP1	356428	414070	439995	443880	500041	376446	383200	663502
P25044	PTP1	99066.3	113381	187429	149218	188888	175844	190650	173749
P25045	LCB1	243698	222269	270649	247615	279967	241146	297631	268702
P25046	ROX3	11365.7	0	0	0	13007.2	25770.4	16647.9	0
P25087	ERG6	2.93953e+06	2.31031e+06	3.2692e+06	2.27189e+06	3268245	2.45894e+06	3967319	2.99816e+06
P25270	MRM1	18954.6	39070.6	14019.1	17864.8	14194.5	21679.5	10582.9	20580.6
P25293	NAP1	1.33177e+06	1.25528e+06	1.42521e+06	1.33539e+06	1.48882e+06	1.40174e+06	1.73517e+06	1.77724e+06
P25294	SIS1	1.13069e+06	1.0882e+06	1.37455e+06	1.33576e+06	1.3443e+06	1.3836e+06	1.42159e+06	1373900
P25296	CNB1	48726.6	64003.2	66659	63516.3	69330.9	80458.7	75518.1	99495.4
P25297	PHO84	178496	149339	133958	109051	95562	84678.2	129475	42566.2
P25298	RNA14	63669.3	66373.4	75366	76650.9	75434.9	78448.8	66576	63135.3
P25299	RNA15	7288.62	5806.25	9838.27	10484	7471.69	8919.95	8817.98	0
P25300	BUD5	14654.5	16000.7	21686.9	22896.8	24458.9	23091.8	22329.7	33161.2
P25302	SWI4	39194.4	0	0	0	43882.1	61766.4	95156.6	0
P25303	SCJ1	110435	96369.9	125565	118196	134853	128238	139833	130748
P25332	RBK1	255202	203160	296967	240755	278188	243991	311292	272142
P25333	SAT4	13194.8	18068.2	17677.6	0	12786.9	15137	22794.1	0
P25334	CPR4	41113.2	27464.4	47983.9	25577.5	39070.4	27338.3	73435.9	44956
P25335	DAL2	56408.5	49363.3	61009.8	43000.8	47394.7	52141.2	90269.3	74003.5
P25336	MSH3	125785	66417.3	85308.1	134084	113719	129521	155700	292827
P25337	BUD31	14147.4	24940.2	10154.3	0	0	14595.8	1073.96	15270
P25338	YGL010W	130781	102428	224946	231636	192198	264599	187942	231718
P25339	PUF4	30528	34901.4	25717.8	38150	28856.3	31569.2	16757.4	32752.4
P25340	ERG4	165104	130704	178065	149407	144822	168372	165142	167437
P25342	CDC10	1.1964e+06	1.18308e+06	3.11435e+06	2.44877e+06	3124396	3.4482e+06	2610328	2.71468e+06
P25343	RVS161	397596	369712	219574	297663	207540	218291	170573	216427
P25344	STE50	7719.8	16091.1	10828.8	12430	7912.52	8425.66	5679.79	3456.78
P25345	SLM5	47027.5	43913.7	44576.9	42201	36223.8	43447.1	39572.8	44155.6
P25348	MRPL32	26007.5	41376.7	15402.1	39528.1	15930.7	19099.6	10164.7	35685.8
P25349	YCP4	2971831	1.96261e+06	3.66245e+06	2774493	3.7286e+06	3.1736e+06	4720074	3.85064e+06
P25351	YCR023C	36116	49937.7	54773.9	64250.3	56903.5	59271.1	44560.7	69471.9
P25353	NPP1	38450.3	22824.2	23740.2	21105.7	20194	23537.4	19069	17944
P25355	CTR86	29211.2	32309.7	49704.2	52816.6	52862	56314.4	28475.5	38746.8
P25356	BPH1	80153.9	73328.2	63865.4	68730.6	63651.8	75978.3	63942.6	35723.5
P25357	SNT1	7174.43	8524.47	5047.25	6062.24	3787.2	6654.85	7960.56	0
P25358	FEN1	58929.8	58553.8	68609.8	94872.9	82755.8	79231.4	49358.6	59854.3
P25359	RRP43	77040.6	81781.2	101176	92902.1	101187	106141	86684.3	94935.9
P25360	PHO87	24055.1	27514.8	20091.4	29433.2	30010.1	51040.1	22163.2	27925.8
P25361	YCR043C	61168.2	27886.7	13064.9	22094.9	22023.3	12632.1	4785.83	0
P25362	PET18	25358.7	35478.8	24883.8	36735.7	19279.6	30965.5	38941.9	57838.6
P25365	SED4	301190	335365	359022	356310	357326	322328	396013	408616
P25366	OCA4	26001.8	25401.1	25481	24039.9	22607.8	21656.9	16878.8	18365.8
P25367	RNQ1	27140.7	33703.1	16706.7	24890.3	18326.1	29897.3	21373	23518.7
P25368	RRP7	42812.3	51091	59235.9	85697.4	52797.6	73931.8	24314.8	43103.9
P25369	LSB5	293205	271456	341468	300310	349523	327806	337515	408023
P25370	GFD2	6683.51	0	0	0	0	0	0	0
P25371	ADP1	271976	293387	338130	297384	320941	289821	357008	415921
P25372	TRX3	27057.7	26650.1	17526	24068.5	16121.6	20852.9	12230	18195.6
P25373	GRX1	60432.3	95463.2	64467	95353.1	69799.9	73285.8	68230.6	82826.3
P25374	NFS1	1.6693e+06	1.5521e+06	1.415e+06	1.45539e+06	1.40111e+06	1.41804e+06	1.57547e+06	1.56416e+06
P25375	PRD1	928411	1.03424e+06	1.08699e+06	992024	1.1477e+06	912917	1.26732e+06	1.26162e+06
P25376	AGP1	68954.4	41570.3	56176.4	40202.6	51653.1	56694.6	44942.1	35905.8
P25378	RHB1	21090.5	17447.5	12826.8	18294.1	20330	18652.7	19732.1	68041.4
P25379	CHA1	44165.2	62404.2	26362.3	37483.4	24493.9	25246.7	25970.1	38839.7
P25380	SPS22	261630	249123	2.17627e+06	1.24642e+06	2.22999e+06	2.42038e+06	1.8822e+06	2.18048e+06
P25381	RRT12	65343.6	62277.6	571530	344210	518982	577535	624514	665563
P25382	RSA4	86308.5	81095.5	88741	100009	91634	86636.6	121037	123243
P25385	BOS1	15875.8	18406	12256.6	11533.9	16500.4	14487.7	16233.5	18727.4
P25386	USO1	40001.2	39094.8	40657.5	37134.3	44634.1	41807	37647	37730.7
P25389	KCC4	4785.32	12914	11607	0	5140.06	25666.2	0	0
P25441	RPC53	63123	71047.9	47235.5	67401	63111.6	68395	37601.8	36436
P25443	RPS2	9799246	9225801	8692184	9623807	8512725	8.29197e+06	8.12625e+06	8.19516e+06
P25451	PUP3	1.03612e+06	935020	1.34999e+06	997267	1132235	988746	1.07039e+06	1.12289e+06
P25453	DMC1	924014	854090	566062	613383	533926	489501	423034	435716
P25454	RAD51	329709	260100	250839	266940	239517	220604	115467	148011
P25491	YDJ1	2920554	2.54239e+06	2.99373e+06	2348928	2842931	2.49914e+06	2.93345e+06	2.61048e+06
P25502	PUT3	22734.2	18313.2	24149.1	26804.3	28085.2	17704.2	13502.9	14821.5
P25515	VMA3	1.01598e+06	140580	321857	247450	179247	144601	889115	511297
P25554	SGF29	15700	11609.2	17709.8	17467	18356.6	13793.7	14641.4	11564.1
P25555	GBP2	71692.4	93582.5	94118.3	78054.2	87007.4	91149.3	88346.8	108746
P25558	BUD3	10812	50092.2	7095.74	8290.94	5335.93	8380.06	8334.8	10688.8
P25559	DCC1	20104.1	15375.5	16790.8	17755.4	17437.1	14627.9	14083.6	13298.9
P25560	RER1	191421	217215	214697	235952	252382	230591	186525	222892
P25566	MXR2	23604.6	13364.5	23838.4	18190.5	16770.9	14453.1	20073.5	7444.27
P25567	SRO9	37978.6	29142.6	13929.4	23217.6	12337.1	17584.6	54315	0
P25568	ATG22	49769.8	53915.1	56073.8	72865	63940.4	63240	61177.5	45577.7
P25569	GID7	171595	173975	178439	192400	157772	176571	161840	171425
P25573	MGR1	103522	126114	97292.3	115715	114337	120078	86425	102170
P25574	EMC1	282539	273185	266256	285624	274425	284834	246740	253784
P25576	POF1	117957	117904	105387	85857	93013.4	100219	133979	146962
P25577	YCL049C	3684.59	6364.07	13283	8617.92	16867.2	15110.1	23768.5	12791.7
P25578	PGS1	41324.1	31057.2	41262.1	48990.5	35720.3	43178.5	33346.4	31898
P25580	PBN1	197658	210283	216185	188118	213561	212748	197542	202788
P25582	SPB1	24547.9	30478.1	14387.7	25162.3	15113.1	19422.6	11764.9	10624.8
P25583	KAR4	48044.1	49687.4	19131.5	30769.4	19307.1	18833.3	7611.88	0
P25586	KRR1	118300	124971	75875.3	114920	79929.3	100057	56338.9	56494.1
P25587	LDB16	25943.2	0	14201.7	0	4971.08	0	0	8723.19
P25588	MRC1	0	0	0	0	1097.93	0	0	0
P25605	ILV6	741777	666543	462136	494048	433472	521670	366122	426804
P25608	YCR102C	742336	460895	748602	765977	658074	707022	630428	740267
P25613	ADY2	14240031	12804100	15695762	12778471	13264184	12725283	20396618	20267888
P25616	YCR015C	24653.1	29027.5	31329.9	31381.5	35542.4	22711.8	30917.6	27837.6
P25617	YCR016W	375635	427501	414487	401478	321513	361712	212843	340857
P25618	CWH43	125587	149362	144581	145510	137773	155028	118483	141517
P25623	SYP1	384757	416032	364614	367542	372870	409208	413315	378183
P25625	PER1	20686.7	113676	12924.9	21714.7	26521.8	26796.1	17471.7	27041.8
P25626	IMG1	285326	360347	210409	353589	265063	290217	181349	276244
P25627	BUD23	15232.5	30667.3	10559.2	13152.9	8782.76	11060.4	17947.1	0
P25628	ARE1	1079.86	0	2233.85	0	0	0	3145.41	0
P25631	YCR051W	2731.71	6226.87	5413.65	6372.8	4831.28	7379.43	5831.97	4325.91
P25632	RSC6	116681	121208	109277	122959	117716	124748	94896.8	78375.5
P25635	PWP2	59716.6	62668.9	47953.5	62312.9	47461.9	50987.6	42230.3	36459.8
P25637	YIH1	13096.6	17147.2	10190.4	5271.85	13198.1	10002.1	9096.11	15973.9
P25639	YCR061W	53307.9	56872.9	21705.8	44290.9	28216.5	30832.9	12551.1	0
P25641	ATG15	74804.8	69053.9	84489	75598.3	85032.2	75510.3	91403.6	81674.1
P25642	IMG2	136468	182623	118583	167655	126572	155410	116381	150981
P25644	PAT1	184683	170955	86179.6	137205	83156.2	107825	82392.7	87944.8
P25646	PTC6	42513.5	51851.3	46621	48636.1	52026	49962.7	56785.8	58633.6
P25648	SRB8	7016.69	7932.94	6312.83	6308.51	5405.43	5662.8	4403.71	4160.91
P25651	CSM1	11786.1	11922.8	13600.9	12348.2	12016.4	12490.9	9506.29	5945.26
P25654	YCR090C	156540	139158	153993	152003	125780	137377	159665	142293
P25655	CDC39	210364	204301	192004	205729	193390	198266	129855	142470
P25656	CDC50	51612.4	41828.8	35323.2	43598.7	28203.5	29156.9	39125.7	18625.9
P25659	YCR076C	69931.9	81515.3	80484.4	75086.4	90127.5	81235.1	88799.3	100170
P25694	CDC48	3.94092e+06	3.44414e+06	4.09044e+06	3.62111e+06	3.81062e+06	3.53308e+06	3.70174e+06	3.6289e+06
P25719	CPR3	559061	528694	534095	516202	552413	526671	645915	874364
P25808	SPB4	24951.8	22855.3	16386.1	22514.1	14386	18424.3	10493	4700.07
P25846	MSH1	32653.2	33464.4	31644.4	27208.4	17296.5	27465.7	26191.1	22659.5
P25847	MSH2	81533.4	88061.7	39598.9	51685.1	44097.7	32247.4	25564.7	38181
P26321	RPL5	9635495	8.29588e+06	7.11009e+06	8.36318e+06	7.4366e+06	7.85212e+06	7440908	6803471
P26364	ADK2	229941	232687	235932	229565	231291	216039	322510	249500
P26370	UGA3	30014.9	16235.7	0	8463	14719	11021.4	3935.82	0
P26449	BUB3	60790.8	58311.1	65351	57990.2	64256.8	55595.4	65500.7	58091
P26570	PPZ1	42790.7	43538.1	38499.2	47454.1	36562.4	32479.7	29666.5	27337.2
P26637	CDC60	1.05892e+06	1.08918e+06	994365	999125	1.00404e+06	997796	1.1537e+06	1.146e+06
P26725	YUR1	44115	49442.1	28971.3	50353.9	56659.6	66222	55186.9	67961.4
P26754	RFA2	115137	105626	108786	110589	129681	126516	113502	135564
P26755	RFA3	30580.1	39455.1	35626.7	39321.8	36213	38610.6	32416.5	39756.6
P26783	RPS5	8839464	7.02279e+06	7756516	6962205	6.32335e+06	6.16413e+06	6.66791e+06	7.12505e+06
P26784	RPL16A	1.41995e+06	1.20014e+06	1.38762e+06	1.44666e+06	1320216	1.29673e+06	1.1609e+06	1.06992e+06
P26785	RPL16B	7.08837e+06	6489211	6932614	7301474	6.76457e+06	6442237	5.98149e+06	5784078
P26786	RPS7A	5.86331e+06	5.257e+06	5101326	5.65045e+06	4.9873e+06	4694986	3480355	3.97793e+06
P26793	RAD27	79049.8	62860.5	52760.1	64420.5	61985.5	61542.9	65642	58063.8
P27344	DPB3	26033.6	29343.6	9683.86	21564.6	23892.6	15481.1	76957.8	28651.8
P27351	APL1	39223.4	31538.1	12655.1	20486.2	16468.9	2911.4	10099.2	0
P27466	CMK1	95464.3	101639	100393	84413.2	104903	95298.3	133488	127919
P27472	GSY2	850818	950483	923561	893796	977818	974577	1.30294e+06	1.39767e+06
P27476	NSR1	380328	310616	247722	249250	220810	256022	218700	153692
P27514	PHO91	123991	60134.8	81431.8	92435.1	72295.7	84793.8	64124.7	82714.6
P27515	URK1	33969.2	35225.4	33137.7	30951.5	34041	35435.7	33154.8	31234.8
P27614	CPS1	1.89435e+06	1.86237e+06	1.81743e+06	2.03e+06	1.93483e+06	1.96332e+06	2.06934e+06	2.20536e+06
P27616	ADE1	2302369	2.63956e+06	2.61622e+06	2505004	2.64212e+06	2.5615e+06	2.6108e+06	3.06251e+06
P27636	CDC15	17708.2	17031.7	12088.8	37327.6	20651.5	19031.6	0	12985.5
P27680	COQ3	35416.4	43027.4	24964.8	37343.6	28445.2	30627.1	18131.9	35869.8
P27692	SPT5	375490	375274	449055	393893	453065	433183	453844	421593
P27697	COQ8	88274.3	116368	78074.2	91362.2	85891.6	95753.9	67364	109204
P27705	MIG1	0	2448.4	0	0	0	0	0	0
P27796	POT1	310382	284663	400627	333670	438503	346346	442998	468205
P27801	PEP3	50301.6	44544	51634.5	50568	53154.1	50130	51343.8	48016.6
P27809	KRE2	218141	206303	226076	195721	217266	197068	232945	210419
P27810	KTR1	370420	385179	657725	488316	603830	630512	639998	578284
P27825	CNE1	31567.6	45330.8	43285.5	54714.5	70466.1	56879.9	45666.4	50845.5
P27882	ERV1	68086.7	70399.9	65133.7	72236.3	63954.6	59119.5	62060.8	89403.8
P27895	CIN8	23983.8	22703.6	15347.2	27496	12915.5	18922.1	0	0
P27929	NAM9	227233	242562	162681	240758	178695	194541	147127	168036
P27999	RPB9	35357.6	27459.8	17060.7	31553.8	33388.8	34475.2	23070.9	24815.5
P28000	RPC19	10769.2	10093.3	9254.05	10927	9722.42	11011	7089.72	6225.38
P28005	POP5	46015.4	53951	53379.8	53129.9	63099.9	64798.1	40430.6	58017.5
P28007	GAR1	231510	292348	209043	282989	264091	308074	191989	203331
P28239	PPA2	179268	236845	204191	217093	205345	221230	248892	267376
P28240	ICL1	25037092	23475878	22347624	20952284	20710702	20491932	21670182	23569790
P28241	IDH2	13150636	11606980	12287235	10623652	10943839	10906857	13086358	15210079
P28263	UBC8	191493	180963	181236	150872	188584	182125	221585	226047
P28272	URA1	4322323	4.01665e+06	3.81235e+06	3.83307e+06	3.80171e+06	3.93414e+06	3.83683e+06	4.14842e+06
P28273	OXP1	144465	168345	157468	164377	171500	178493	175179	202073
P28274	URA7	354088	323922	332537	329967	302616	332920	326169	320917
P28319	CWP1	2.79324e+06	2.4803e+06	8495589	5.46287e+06	8632007	8232600	11062302	10477177
P28320	YJU2	34764.1	22477.8	22157.6	23524.7	20631.4	25455.5	0	0
P28321	YJU3	172756	179844	253198	181086	263485	198272	282877	285174
P28495	CAP1	516723	465638	547181	450083	494261	492531	612204	549421
P28496	LAC1	51614.6	48579.6	41703.1	40690.6	40550.9	36340.4	35658.6	34974.7
P28519	RAD14	8093.89	10119.9	10461.2	8990.4	9709.48	14780.8	11483.2	7305.69
P28625	YIM1	364601	345083	430368	361132	422573	402862	529156	527901
P28627	IMP1	2844.15	13885.9	11885.2	21565.9	18677.4	12106.7	11419	15993.7
P28707	SBA1	477290	359896	496142	544207	590295	642908	738868	561521
P28708	PRR1	35861.5	31423.3	27041.3	29841.3	35071	25410.9	35751.6	45768.6
P28737	MSP1	183422	210493	134980	201182	149635	167924	89768.6	120046
P28742	KIP1	57881.1	93206.8	27361.9	70340.6	45934.2	45670.4	0	0
P28743	KIP2	9208.27	13767.9	6034.1	10669.5	12489.9	7845.69	0	0
P28777	ARO2	547051	540659	505665	510860	507484	511304	599612	589537
P28778	MRP17	63711.6	64268.1	28527.4	45314.9	26910.1	48035.2	33633.9	31041.9
P28789	HEM3	295718	307442	288480	263596	271982	282968	304894	335306
P28791	SEC20	17274.1	24856.4	15809.1	23641.3	30047.1	27311.8	13675.4	11843.3
P28795	PEX3	41737.5	17748.4	37246.2	40883.3	34851.3	45591.1	25990.6	16954.6
P28817	EHD3	569068	475170	645388	643144	656776	587367	680775	663232
P28834	IDH1	12924147	11794435	9286058	10251013	10026928	8909428	10756385	9512756
P29055	SUA7	19889	30291.1	19331.1	22141.9	19400.8	18357.1	13266	14623.7
P29056	BRF1	0	2761.39	0	0	0	0	0	0
P29295	HRR25	202238	191840	469001	374024	455929	510691	429300	481265
P29311	BMH1	4247673	4.13818e+06	5963390	4704128	5.69715e+06	5345383	7009927	6862000
P29340	PEX4	0	12068.2	13311.9	11545.2	11249	12675.5	12527.8	0
P29366	BEM1	60754.4	61624.3	66888.7	62243.4	73259.7	63109.8	77455.2	52627.7
P29453	RPL8B	157246	237875	187657	183976	229500	386619	169152	475553
P29465	CHS3	96744.2	82536.7	235619	157544	229879	216679	220690	193809
P29468	PAP1	195003	184402	352450	234926	320338	275586	362306	341819
P29469	MCM2	86899	94149.9	75539.1	80401.6	82489.9	81072.1	56083	79178.3
P29478	SEC65	103844	127608	104780	111992	114522	90770.9	81878.1	78397.5
P29496	MCM5	243546	227310	211581	219099	213932	202783	185098	177288
P29509	TRR1	1182554	878096	1.12244e+06	840207	981366	898290	1.06121e+06	1.21651e+06
P29539	RIF1	46677.5	38120.2	26921	52889	28541.7	23299.3	10505.9	9136.77
P29547	CAM1	4.39951e+06	3.933e+06	5.12783e+06	4.51914e+06	5118081	4.70839e+06	5446468	5.71241e+06
P29703	RAM2	51103.2	40947.3	56218.1	44183.8	49411.6	52624.8	61257.7	58114
P29704	ERG9	1.10714e+06	986310	867150	923803	890054	815898	709239	702566
P29952	PMI40	763806	684669	841600	649880	775004	814589	631466	720482
P30402	URA10	42480.5	48690.4	50373.8	57897.4	70107.4	57067.3	65054.5	64068
P30605	ITR1	8180.14	7774.79	2179.17	6520.15	4873.6	5512.39	3750.61	3872.25
P30606	ITR2	24409.1	25049.4	60715.3	38677	59403.7	66876.7	50919.4	49278.5
P30619	SEC1	143534	147395	164602	149824	160948	161682	180038	178213
P30624	FAA1	1.76551e+06	1338123	1.83434e+06	1.42975e+06	1.81584e+06	1.50993e+06	1792788	1.42586e+06
P30656	PRE2	1.22983e+06	1105994	1361953	1.34708e+06	1.31854e+06	1.25048e+06	1.39763e+06	1.40944e+06
P30657	PRE4	591488	435733	592099	587027	540263	627019	760978	695810
P30665	MCM4	44070.6	59033.1	50413.2	51018.9	53408.8	57800.5	39420.8	38223.6
P30771	NAM7	200216	203373	245450	229792	257604	252714	257768	251274
P30775	MRF1	46750.1	41464.4	37696.8	51070.5	45774.8	50412.3	43895.3	49146.6
P30777	GPI10	13644.3	12846.3	10638.1	15007.1	11823.3	17337.2	15546	3960.03
P30822	CRM1	510743	515425	447443	481502	457931	480030	378487	428590
P30902	ATP7	1.10634e+06	1.5204e+06	1.3792e+06	903822	1.27736e+06	578129	1.91122e+06	1.90363e+06
P30952	MLS1	43458328	40420552	45761792	40835104	44393344	38835404	53501808	53160096
P31109	SNC1	46044.1	54890.3	45434.3	52057.7	53947.6	68774	16427.9	38340.4
P31111	ZIP1	241178	202902	64010.2	119165	57009.1	45587.8	30550.3	30362.7
P31115	DEG1	87088.6	100209	91224.1	95713.5	93281.5	82582.5	114830	119510
P31116	HOM6	2.57305e+06	2.48819e+06	2.69781e+06	2.55741e+06	2805930	2.38977e+06	3.38688e+06	3.23458e+06
P31334	MRPL9	109297	144432	91791	104206	84323.1	86155	77946.9	99007.8
P31373	CYS3	1.08958e+06	873857	977942	977052	994606	1.03195e+06	990021	1.03225e+06
P31374	PSK1	30436.9	22250.4	19652.5	24941.8	20118.6	15947.1	15232.9	12205
P31376	SWC3	10809	31315.7	12342.9	17995.5	11362.5	17799.9	27883	7309.53
P31377	SYN8	65765.6	50815.3	55303.5	70528.3	67304.2	102070	82017.5	66511.4
P31378	NTG1	55537.5	2901.7	7188.34	0	0	0	0	5710.09
P31379	YAL018C	396895	419282	1.8197e+06	1.20099e+06	1.73042e+06	1.70843e+06	2.16023e+06	1.97258e+06
P31380	FUN30	31276.3	28830.4	14580.4	33365.6	18497.8	31430.6	8982.49	0
P31381	FUN26	0	5922.6	0	0	0	0	0	7594.9
P31382	PMT2	1.14452e+06	835422	1.01174e+06	930154	943117	904939	876678	729688
P31383	TPD3	807286	689460	641948	753706	650553	583068	548604	534007
P31384	CCR4	272348	306476	265710	291376	247785	250650	250511	255287
P31385	DEP1	29437.5	28545.4	30270.9	36547.7	25281	37165.2	16823.1	0
P31386	ATS1	25574.2	30258.8	23640.4	21243.5	24998.4	19551.9	25034.1	25914.6
P31412	VMA5	846336	805678	719189	767497	750962	738748	676022	719109
P31539	HSP104	2650840	2834712	2596247	2.80497e+06	2601356	3.02289e+06	2.64796e+06	3.29651e+06
P31688	TPS2	820465	894304	647340	825316	666285	722300	637644	738696
P31755	OCH1	51733.1	50255.8	26178.5	54529.3	19480.7	33336.8	14617	18462.7
P31787	ACB1	416579	415043	540568	544858	561381	675188	733410	1.09278e+06
P32047	MLF3	0	0	0	0	0	0	0	0
P32048	MSK1	58236.2	81738.7	55091.5	66970.7	58500.6	59518.5	40754	41658.7
P32074	SEC21	761712	677969	608549	674916	582187	611739	460915	447611
P32178	ARO7	55620	58025.1	67060.6	59054.7	69079.9	50633.5	68484.1	80692.1
P32179	MET22	118205	124111	191761	139418	169203	175492	169434	219598
P32190	GUT1	473293	581012	482688	498894	465149	492317	537296	601683
P32191	GUT2	5.73657e+06	4706062	4904392	4747850	4.84313e+06	4798973	5346911	5.55615e+06
P32259	SIN4	70212.6	71711.4	65713.5	70725	60561.1	63801.8	48633.2	36582.4
P32263	PRO3	1.29049e+06	1142936	1.23403e+06	1.18591e+06	1.24835e+06	1.27412e+06	1.41628e+06	1.17104e+06
P32264	PRO1	88737	81019.7	90469.1	91160.8	90992	86153.1	109624	81894.9
P32266	MGM1	78225.4	94939.3	76690.5	94550.5	77491	91452.5	50269.1	56278.6
P32288	GLN1	1.26504e+06	1.39068e+06	1.43192e+06	1.41745e+06	1.40571e+06	1.48774e+06	1.67124e+06	1.89176e+06
P32316	ACH1	29313968	25828866	29080844	29758186	24960690	28919796	34713196	38831840
P32317	AFG1	188545	187175	147696	181792	171776	177164	180556	167584
P32319	PEP1	212165	237060	234927	220387	230549	223145	238094	249881
P32324	EFT1	18576772	15502095	16459999	15281261	15629094	15037595	18173882	17811710
P32325	DBF4	34302.4	22430.4	9753.71	20217.5	0	0	0	0
P32327	PYC2	522666	522108	636617	500671	577356	564313	738017	724167
P32328	DBF20	69458.8	84246	123315	105066	135304	123456	112696	112036
P32329	YPS1	312744	238152	247821	214670	343075	254980	333727	333564
P32330	DGR2	41792.6	59826.4	88747.8	73664	92490.2	101830	86968	93924.5
P32331	YMC1	158284	160092	146911	141906	139954	136232	112625	127315
P32332	OAC1	148212	165977	132966	151119	103422	118015	54076.2	88496.4
P32333	MOT1	196386	188618	217654	240696	212408	271670	129658	149727
P32335	MSS51	480423	479753	473557	481383	455013	420551	427130	470658
P32336	NUD1	4796.88	7192.04	0	3879.95	4557.52	3453.17	0	0
P32337	PSE1	102325	108581	66711.1	100157	74956.2	89751.3	58223.2	49751.9
P32339	HMX1	337726	354078	309195	331938	346758	321492	257838	292700
P32340	NDI1	2.72878e+06	2.82096e+06	2.08379e+06	2.58408e+06	2217039	2591259	1.42666e+06	1.99086e+06
P32341	VPH2	28766	28541.8	24344.7	32049.5	20235.6	25454.9	12691.1	17018.1
P32342	SRP21	106232	71840.6	85071.6	91654.3	88474.6	78509.1	50336.9	58045.9
P32345	PPH3	80610.4	70570.9	93576.1	68859.9	58163.3	107563	102144	75467
P32347	HEM12	343930	346650	326084	367591	344933	380675	422032	392858
P32349	RPC82	67847.2	69519	56749.1	73115.4	60427.7	60734.2	37736.7	51575.8
P32350	KNS1	267616	323322	234995	230846	230252	208032	232366	209943
P32351	IMP2'	171913	145103	180294	210977	196112	260791	197374	161976
P32352	ERG2	559788	448977	532096	379411	489578	396852	556114	410393
P32353	ERG3	142662	113299	151972	136536	164737	135327	163287	139618
P32356	NTH1	696178	663722	588539	635057	558518	599854	575778	654641
P32361	IRE1	29419.4	34155.4	27436.6	43521.2	40087.4	46251.5	15785.1	24596.5
P32363	SPT14	12362.2	9350.08	9705.67	8473.3	10140.6	11138.2	10854.1	12345
P32364	SMY1	83886.8	93970.9	61691.4	93987	69329.3	68042.4	52190.3	57252.6
P32366	VMA6	531513	534209	479886	559860	473961	469736	399750	467056
P32367	TFC1	38575.5	33949.8	32026.8	44932	38736.3	38311	30829.1	34531.1
P32368	SAC1	431237	439397	452030	444791	432269	406127	477878	479948
P32377	MVD1	3490556	3.048e+06	3.84308e+06	2.98392e+06	3.56465e+06	2.97083e+06	4.43617e+06	4.01392e+06
P32378	COQ2	461068	485871	455076	396986	420819	443636	391239	317954
P32379	PUP2	1.22217e+06	1.25379e+06	1.27814e+06	1.03365e+06	1.12089e+06	1.05672e+06	1.28511e+06	1322181
P32380	SPC110	43887.5	47880	41034.1	50901.5	39305	41811	35864.4	28666.7
P32381	ARP2	854866	722681	806624	709432	860919	693945	741926	693264
P32385	RNP1	859748	715872	895623	758018	785348	720458	848588	998324
P32386	YBT1	309545	325439	373030	336508	366582	382704	456778	481998
P32387	MRP20	205712	235274	218437	279749	197286	212113	178303	155379
P32388	MRP49	61932.9	69445.5	48853.3	87412.9	51562.2	66741.6	30989	47963.3
P32419	MDH3	2.60692e+06	2.68184e+06	2.88491e+06	2.85257e+06	2904529	2823067	4067716	4.10593e+06
P32432	SFP1	9510.22	7820.45	12958.9	8822.8	8027.68	4600.96	16488.9	1901.74
P32445	RIM1	208786	229816	363876	247415	302104	277140	498921	447470
P32447	ASF1	386332	335751	449962	348768	448826	396684	554135	477396
P32449	ARO4	747010	640043	746686	609235	686226	580820	881668	820432
P32451	BIO2	18000.1	0	0	17939.9	8444.17	0	32579.9	78063.4
P32452	PHA2	48458.5	56412.1	68847	57956.6	65378.9	56352.9	70271	65041.6
P32453	ATP11	230417	288991	273401	260666	282380	310350	302725	373966
P32454	APE2	1.73186e+06	1.62811e+06	2.70677e+06	2.05001e+06	2585253	2.51966e+06	3.35254e+06	3.31775e+06
P32457	CDC3	1.2182e+06	1.25355e+06	2.89806e+06	2.50845e+06	3.00666e+06	3.10735e+06	2267050	2.87828e+06
P32458	CDC11	304731	347197	341380	318028	294159	352129	333044	343924
P32459	DAL3	23514.2	30639.5	32300	33380.7	28193.2	23725	44176.5	17000.9
P32461	DPH2	33842	35904.7	29055.8	32448.7	25947.2	29579.6	40143.6	42520.6
P32462	ERG24	361235	361496	286871	372236	328790	316220	376181	306738
P32463	ACP1	53173	61000.8	54089.1	55184.2	37004.9	55909.7	72916.2	80333
P32464	HYM1	94745	91026.9	615713	410599	644756	645969	621039	687618
P32465	HXT1	0	0	0	0	0	0	0	0
P32466	HXT3	21318.6	0	0	0	0	0	0	0
P32467	HXT4	25445.3	0	0	0	0	0	0	0
P32468	CDC12	771871	755892	858420	886638	916431	869123	773296	844381
P32469	DPH5	378385	303313	415857	388392	433308	363132	521144	441080
P32471	EFB1	3.16483e+06	2.75316e+06	3.36498e+06	2.94771e+06	3.30402e+06	3158571	2.83287e+06	3351791
P32472	FPR2	64718.7	87051.2	63451.5	62531.6	58608.7	55633.4	60626.5	94268.7
P32473	PDB1	2549315	2.68411e+06	2.15744e+06	2.69911e+06	2198735	2.76337e+06	2110044	2.32818e+06
P32474	EUG1	132307	149833	196452	154098	209141	209480	195495	184124
P32476	ERG1	48229.3	46506.3	23649.1	19728.8	23355	13485.5	30495.2	21614.1
P32477	GSH1	50192.1	46018.9	64912.3	53360	69316.6	52391.4	72090.1	60587.4
P32478	HSP150	52589.4	115578	46520.4	33214	30749.6	21399.6	66251.5	44022.4
P32479	HIR1	22690.5	20499.8	19123.3	12655	18132.8	17847.6	13340.8	6427.04
P32480	HIR2	183482	198081	189460	200671	191365	188999	162618	114093
P32481	GCD11	1.34561e+06	1.36888e+06	1.37583e+06	1.37616e+06	1.40236e+06	1.46678e+06	1415869	1.44687e+06
P32485	HOG1	275781	258759	316442	288903	278909	304765	350022	283069
P32486	KRE6	141019	122262	370498	286957	412912	385387	345876	385107
P32487	LYP1	0	0	39940.9	27691	39640	35705.3	48459.1	41342.5
P32490	MKK1	24982.4	21875.4	8565.3	14315.7	13277.1	8458.39	0	0
P32491	MKK2	18067.9	27135.9	5495.55	9237.8	0	0	0	49376.8
P32492	MYO4	241257	190760	250222	227276	238345	230625	208222	234294
P32493	AEP1	21293	22506.6	15031.6	20702.7	17365	16332.5	9820.02	12728.5
P32494	NGG1	36059.9	38783.9	29347.2	42114.8	31770.5	35413.6	26755.3	20912.5
P32495	NHP2	227150	194092	221388	184606	158024	120836	169698	177865
P32496	RPN12	76912.8	87298.5	77897.1	100337	62663.9	76948.9	58128.6	74743.6
P32497	NIP1	855487	724756	614980	777425	579257	625467	466634	516629
P32499	NUP2	218793	197311	159135	162021	150820	220538	139194	153175
P32500	NDC1	57893.2	65911.2	61467	53951.4	45943.4	55388	44102.2	44956.8
P32501	GCD6	222718	205689	168393	211647	169944	189916	147293	163998
P32502	GCD7	186215	186079	150844	179504	179093	161103	129256	134958
P32504	CBF2	14289.8	16926.1	11717.1	19363.6	19149.1	14425.9	10589.6	13020.4
P32505	NAB2	321510	298265	415689	340657	376792	464487	476154	542591
P32521	PAN1	171239	192628	173512	181159	184754	198743	143522	144402
P32522	PET309	13044.2	15285.5	9080.02	12848.4	10380.5	11888.6	5635.67	8634.32
P32523	PRP19	164429	186912	186753	176526	168745	165572	176372	165062
P32524	PRP21	42630.2	38765.2	32609.1	23697.5	30554.7	26040.4	27652.5	36045.5
P32525	ECM25	26275.5	22022.9	25422.3	33777.9	21390.4	13450.1	11039.5	7154.59
P32527	ZUO1	1.05842e+06	1.08312e+06	777889	984287	888449	950324	915006	955879
P32528	DUR1,2	68337.9	67099.1	60887.1	64147.1	58282.9	60893.9	60674.8	57835.1
P32529	RPA12	175002	87121.3	76241.1	81454.9	63731.1	62611.7	66822.2	61132.9
P32558	SPT16	447861	434315	405043	428211	371185	460829	384712	397336
P32559	MSS1	19483.8	20423	19029.6	21035.9	22524.6	19548.4	21158.1	16305.7
P32561	RPD3	332230	337547	269959	337570	306698	328443	214124	219345
P32562	CDC5	182745	223654	185027	364322	215100	185790	93198	99004.3
P32563	VPH1	1.06921e+06	983559	1.11232e+06	1.0465e+06	1111588	1.13699e+06	1.30757e+06	1.54304e+06
P32564	SCM4	124109	106070	112052	129511	127066	125035	95609.6	123511
P32565	RPN2	2.63918e+06	2416004	2.69252e+06	2.7004e+06	2.63169e+06	2.40666e+06	2.49962e+06	2.52537e+06
P32566	SMI1	21349.6	20409.8	30350.1	32647.2	33558.6	53416	25222.4	37766.1
P32567	PAH1	72680.5	59588	67253.8	68678.9	51074.3	115661	72338.8	99584.5
P32568	SNQ2	47280.9	50822.5	52904	43971.7	47732.4	47857.9	67021	52097.8
P32569	SRB4	41254.8	43789.3	37762.1	42545.6	35652.5	42232.1	27764.2	27557.2
P32571	DOA4	33661.3	42266	23344.1	34486.2	30439.2	24755.7	27205.7	29297.2
P32572	SPS18	38976.6	46295.2	39033.3	81249	48061.3	43763.6	9092.38	18022.8
P32573	SPS19	139923	169142	290921	205389	287204	260070	383412	375150
P32578	SIP1	14371.2	12836.8	0	0	0	0	0	0
P32579	SUA5	124285	114336	129386	120608	116561	109694	148159	156655
P32580	SUV3	20439.5	27237.3	16735.3	25184.5	19504	18181.5	28623.4	14836.2
P32581	IME2	955133	930892	1.17695e+06	1.6025e+06	1.09026e+06	1.33195e+06	725800	968825
P32582	CYS4	1669365	1.51606e+06	1.65602e+06	1.5192e+06	1.5336e+06	1.55433e+06	1.78064e+06	1.97128e+06
P32583	SRP40	112404	170722	61528.6	106892	66854.2	105910	38577.9	63869.3
P32585	SRB5	48508.6	65186.6	45538.8	52197	49517.2	46884.1	28848.4	45557.9
P32588	PUB1	1.3557e+06	1.08942e+06	1.52535e+06	1.31081e+06	1.50546e+06	1.38725e+06	1.8892e+06	1.73956e+06
P32589	SSE1	5603359	4.58462e+06	6.4854e+06	4.84515e+06	5748070	5.16605e+06	7.18121e+06	6.24274e+06
P32590	SSE2	849262	876579	1.10476e+06	1.00495e+06	1.16735e+06	1.0487e+06	1215264	1.22754e+06
P32591	SWI3	81686.1	85635.6	73511.2	87731.3	77169.9	80692.5	58722.1	50822.9
P32597	STH1	128681	129107	101589	132245	106894	109737	69946	90695
P32598	GLC7	1.62653e+06	1730154	1.93189e+06	1.89945e+06	2.0021e+06	2186321	1.72589e+06	1.93385e+06
P32599	SAC6	1.6856e+06	1.5488e+06	1.69469e+06	1.59553e+06	1.72543e+06	1.55867e+06	2.0003e+06	2.0965e+06
P32600	TOR2	43558.5	38500.6	41581.3	41833.1	34717.2	41222.2	26324.1	26512.4
P32601	DSS4	73950.1	52894.5	115695	78022.6	68466.4	91463.1	120694	121007
P32602	SEC17	293108	302525	513479	347100	514029	439878	484145	588442
P32603	SPR1	160844	171296	1.6881e+06	802757	1.61509e+06	1.51333e+06	1.88635e+06	2.22825e+06
P32604	FBP26	368064	376945	645441	570973	591377	633072	756814	711904
P32605	MUD1	23247	22048.5	18210.8	20691	19788.5	19116.3	17397.5	12548.3
P32606	PET127	11607.6	9794.1	13886.9	23008.3	15750.5	14780.4	6323.08	5016.91
P32607	RTG1	18019.7	23261.3	0	115766	7449.94	30253.3	16104.6	12084
P32608	RTG2	307499	300924	306438	301227	312295	277811	299013	309239
P32609	PEP7	21532.6	21933.2	17794.7	26706.5	21709.7	18665.3	8528.01	15279.2
P32610	VMA8	191553	205669	101317	129396	103188	73923.7	189771	140900
P32611	RML2	319110	304468	260696	351610	247874	276457	231599	242715
P32613	TCA17	7860.38	9603.15	8732.23	2702.79	0	0	9239.4	10895.8
P32614	FRD1	910064	763734	830912	836288	850480	802489	972171	939591
P32617	IES6	63299.7	50847.9	69208.7	55405	47193.3	54865.9	54978.3	56979
P32618	YEL043W	15086.9	18725	13591.9	15798.9	11736.2	14793.1	11024.8	0
P32621	GDA1	148734	140037	164185	120832	164433	150645	133692	130370
P32623	UTR2	552604	755706	439365	649391	393863	521672	441535	528932
P32626	UTR4	26236.8	35353.9	27593	33987.5	41103.5	30208.8	43937.3	45241.7
P32628	RAD23	468252	486044	522193	520976	573639	529024	590307	574217
P32629	ANP1	56611.8	55077.6	12806.9	28617.4	13116.6	12286.4	0	7668.23
P32634	PMD1	267794	188458	262051	247055	221877	239965	252111	216796
P32639	BRR2	80089.4	75523.1	75731	77687.8	67737.2	67950.8	64021.8	55090.9
P32642	GRX4	190784	207840	216911	225457	225072	214867	214085	255776
P32643	TMT1	53629.1	50278	60043.4	55736.6	57274	53252.8	78466	62847.3
P32644	ECM32	68028.5	59728.6	93179.1	67425.8	107620	83028.3	110129	48837.1
P32645	ISC10	16263.8	17820.5	61143.4	86403.8	69491.1	105033	32136.2	38343
P32656	YER163C	56452.1	55023.2	58719.5	62907.1	50491	54278.6	35401.8	44799.2
P32657	CHD1	45935.2	37562.6	37209.6	42313	29500.6	42021.4	26039.2	27242.3
P32660	DNF1	22903	24655.9	17000.6	18980.4	17044.3	15939.8	15116.3	16614.7
P32767	KAP122	25255.4	33013	30359.4	33026.6	30913	34374.9	24932.5	31999.5
P32769	HBS1	196177	190427	244853	211344	226700	244805	278368	277359
P32770	NRP1	0	0	0	0	0	0	0	0
P32771	SFA1	548647	476491	502670	432810	476297	526771	758659	671568
P32773	TOA1	26066.4	33694.1	25361.7	23723.9	27356.2	46665.3	37462.1	49133.9
P32774	TOA2	260432	280557	244447	274904	247908	292749	314134	371852
P32775	GLC3	1.65268e+06	1.69862e+06	2.08486e+06	1.64987e+06	1.95281e+06	1.85888e+06	2655786	2444551
P32776	TFB1	37368	38017.3	35045.1	38958.2	35180.6	37508.4	42117.7	35403.5
P32783	ABD1	52056	51598.8	53230.6	45007.6	54340.6	50386.3	47632.1	54605.4
P32784	SCT1	64834.7	80021.1	49331.2	53925.4	49589.2	63228	48356.4	52387
P32785	FMT1	54986.5	50506.5	62372.1	54166.4	55471.7	54284.8	70796.5	69401.3
P32787	MGM101	268962	282885	218892	268107	223252	243634	192899	172140
P32788	YBL010C	14469.8	3949.25	0	0	0	9171.75	0	0
P32790	SLA1	337400	371689	350807	349208	363543	375784	370430	389104
P32791	FRE1	0	10239.3	0	0	0	0	0	0
P32792	YSC83	168889	187632	144759	167418	148344	149337	102954	129863
P32793	YSC84	329546	349411	353295	330009	331285	336501	430463	480004
P32794	AFG2	54189.2	54269.7	68101	59910.6	54455.1	55281.3	51163.9	55876.9
P32795	YME1	474146	531550	480374	481126	472855	556060	432547	437852
P32796	CAT2	3424499	2931506	2.9381e+06	3012481	3.08651e+06	3.02398e+06	3.28416e+06	3.21833e+06
P32796-2	CAT2	19767.5	9280.24	16734.9	15089	27948.8	21286.2	32092.2	29458.4
P32797	CDC13	13470.5	27334.3	14541.4	18163.2	18161.9	12691.8	15538.6	21437.8
P32798	COT1	29844.5	30655.5	30491.5	27377.5	28683.6	31218.9	17242.2	27030.1
P32799	COX13	88080.9	99024.8	62036.2	101123	64664.9	81735.7	49026.2	58222.6
P32800;P32800-2	PEX2	38007.7	34272.5	35413.4	34914.6	39711.1	39402.6	56628.8	57659.1
P32801	ELM1	4862.71	0	7027.3	2740.77	7309.67	4474.37	6940.67	5628.94
P32802	EMP70	118506	123449	165528	127753	151935	140128	164463	165508
P32803	EMP24	428847	370994	423132	389916	381444	366030	372176	417082
P32804	ZRT1	94870.2	103746	62548.9	70902.8	72153.6	60283.6	64108.9	93024.7
P32805	FZF1	15480.6	39245.7	14799.4	19695.6	20429.1	30985.9	0	0
P32806	GYP6	34491.4	28540.2	36125.8	31356.1	40111.9	26620.7	43889	46374.9
P32807	YKU70	51975.4	32214.7	38876.7	41648.4	32590.5	43564.4	42346.4	22872.3
P32829	MRE11	40395.9	50477.5	38713	45563.6	41813	47668.7	35926.7	39433.1
P32831	NGR1	69688.4	79266.7	89258.3	73837.4	71508.2	61892.7	80837.7	83018.7
P32832	NPL6	91273.2	106130	102865	103904	118324	104313	105229	113047
P32835	GSP1	7.34726e+06	6376642	8156647	7295795	7.75999e+06	7288604	9053417	9336889
P32836	GSP2	737561	382575	787086	755024	548326	565412	685563	630649
P32838	PPG1	18557.4	17850.6	17335.5	19722.6	20986.1	18041.5	14020	13622.5
P32839	BCS1	67266	73143.2	70983.5	73731.1	70432.3	74601.6	82991.9	66190.6
P32841	REC114	182711	172522	73783.3	118005	75908.8	54666	44123.5	60624.7
P32842	VMA11	71633.5	61119.8	57278.8	66078.5	51538.2	73340.6	59980.3	88555.4
P32843	YME2	302298	359633	293596	339749	286842	314973	289478	287427
P32844	SEC6	58545.5	68676.7	52687.1	62144.2	48729.4	53512.3	30680.3	59252
P32849	RAD5	38605.5	12827.3	16936.1	24490.5	19818.5	29794.8	17178.1	18238.7
P32854	PEP12	79244.7	62927.3	61970.9	62359.3	58833.6	69140	65896.2	62471
P32855	SEC8	37217.1	34890.4	34230.5	42701.5	30284.5	32284.1	22749.8	29086.9
P32857	PTM1	258566	227269	230569	216114	216383	213654	168230	201591
P32860	NFU1	84093.1	87576.2	87187.7	86337.4	91404	94066.3	96574.7	103727
P32861	UGP1	4.50476e+06	3973546	5.14862e+06	4143863	5.25145e+06	4682267	6095680	5813254
P32862	RGT1	89643.7	89815.7	54587.6	97292.7	72517.2	68098.1	47990.5	40339.3
P32863	RAD54	41284.6	39056.1	17009.4	29801.6	17798.3	15610.9	7980.76	0
P32864	MRS6	86574.5	82297.2	70361.7	70988.4	65032	69520.9	66466.6	60768.5
P32867	SSO1	579569	492905	1.86415e+06	935740	1.61673e+06	1.39485e+06	2.19558e+06	1.81946e+06
P32873	BEM3	30558.2	25420.9	32805.8	20958.4	24614	22684.4	29805.6	36994.6
P32874	HFA1	11905.4	11015	13523.2	8137.78	10356.9	12358	13644	8957.29
P32875	LIP5	70851.3	88619.6	58879.6	74428.7	63656.5	43630.3	55966.8	76155.4
P32891	DLD1	1.08472e+06	960665	670186	726770	737810	769912	526909	666267
P32892	DRS1	71812.7	76950.6	57925.8	82909.3	57349.4	53721	37601.1	44994.4
P32893	TRS65	7441.59	10615.4	10599.6	12731.2	14365.1	12858.3	7849.37	6525.24
P32895	PRS1	379640	377797	327525	364902	338057	355074	300726	335039
P32896	PDC2	16368.8	14458.4	20529.4	19617.6	18159.2	14807.8	16866.8	15679.5
P32897	TIM23	81300.4	64370.9	36870.8	47076.6	37335.1	58333.7	31137.5	39200.6
P32898	CYM1	146441	168539	136023	156348	136312	141436	161002	171417
P32899	IMP3	122635	150198	107651	147388	88562.6	103316	81134	120060
P32900	SKG6	0	0	19009.3	0	0	0	0	0
P32902	MRP4	219600	251494	176820	221148	193083	198421	162084	179690
P32904	MRPL6	157538	203156	127735	147154	118759	122838	84096.6	110647
P32905	RPS0A	7.96681e+06	7.08013e+06	7159734	7266130	6.99426e+06	6400012	5473960	5206128
P32906	MNS1	216118	239936	227432	213858	245515	239670	290389	286031
P32907	ATO2	199702	305775	223588	232240	134512	148529	208240	224699
P32908	SMC1	373764	344341	236918	285064	220841	195053	178562	172276
P32909	SMY2	0	9639.11	0	0	0	0	0	0
P32910	RPC34	27865.5	34185.2	15654.9	30746	21218	20561	6580.56	12924.8
P32911	SUI1	633441	466011	577764	506506	585863	539304	673735	567282
P32912	VAM7	38630.2	49354.1	79353.5	76115.4	98792.4	78050.3	105068	133994
P32913	VPS17	104619	106579	89226.4	104062	74100	82018.8	53944.2	32487.2
P32914	SPT4	8272.25	0	0	0	0	0	13807.7	0
P32915	SEC61	1.94193e+06	1438759	1437415	1.50922e+06	1225287	1.09783e+06	1.15056e+06	1190449
P32916	SRP101	85306.1	98140.3	69080.9	84101.1	61769.4	104642	29643.7	45502.1
P32939	YPT7	668057	633516	789078	678854	738917	678036	822452	846607
P32945	PPQ1	16167.1	13227.2	20385.8	16211.7	17604.3	13717.8	18016.2	8416.16
P33200	PDR3	326578	72056.2	467353	1.12302e+06	204554	156100	395616	56847
P33201	MRT4	288195	273613	258530	256766	233743	264074	235095	221451
P33202	UFD4	122914	103776	124088	115936	127683	105904	98624	85503.7
P33203	PRP40	27128.1	35452.6	36238.6	31343.9	31217.2	21097.1	25688.3	21776.6
P33204	ARC19	306968	330365	334677	360738	365605	227757	246503	336121
P33296	UBC6	20202.7	16887.8	82159.8	68560.2	86091.1	88459.1	65279.1	78336.9
P33297	RPT5	987202	895514	807872	878282	744756	885450	428508	568899
P33298	RPT3	1.45424e+06	1.45853e+06	1332648	1.49989e+06	1.33689e+06	1.57838e+06	1.05185e+06	1.23472e+06
P33299	RPT1	1.01619e+06	1.03755e+06	963054	1.02711e+06	972467	1.00321e+06	635207	833142
P33300	SUR1	0	1282.89	0	0	0	0	5919.67	20189.2
P33301	XRS2	0	0	0	0	0	0	0	0
P33302	PDR5	30798	29343.8	27592	26906.3	21687.4	39688	29518	51303.7
P33303	SFC1	4.86972e+06	4677002	3971116	4484243	3.6305e+06	3.97628e+06	3010474	3.11623e+06
P33307	CSE1	99470.6	81032.8	87047.2	92877.7	78681.5	81995.4	63561.2	63471.3
P33309	DOM34	163625	137802	127562	132055	136119	144059	97867.4	90784
P33310	MDL1	134925	119212	130123	130898	119913	120105	124867	121192
P33311	MDL2	164633	183087	146112	169912	138026	151930	109442	143134
P33312	RIB7	40585.7	271794	51412.4	40633.1	52285.1	48877.1	62997.3	18881.5
P33313	CNS1	28989.5	35222.2	46151.5	34992.5	59928.9	52503.8	61486.8	71936.8
P33314	BUD2	99636.4	96211.5	103318	107251	87779.6	105895	104929	92854.8
P33315	TKL2	190700	236852	223861	269048	254700	271653	433764	511070
P33317	DUT1	285914	241733	316448	242502	288369	249880	378247	351592
P33322	CBF5	370604	359434	333456	360688	309168	320280	285161	255154
P33324	YKL091C	77596.1	84962.5	74655.4	72218.8	70102.9	66179.5	96291	104579
P33327	GDH2	2.59359e+06	2466644	3.41682e+06	3.00806e+06	3366435	3.38996e+06	3.10857e+06	3.67402e+06
P33328	SNC2	42013.6	99763.4	93620.8	72203.4	72690.5	91423	17949.3	76345.7
P33329	PPZ2	49513.9	59862.8	57060	50256.3	57714.2	58463.1	54040.1	46960.6
P33330	SER1	1.26791e+06	1153752	1403738	1.17093e+06	1407768	1345719	1.72288e+06	1.96534e+06
P33331	NTF2	73769.1	79338.1	71722.9	91232.8	96167.8	83244	104007	106723
P33332	SEC3	82289.4	81402.3	96789.6	86751.1	98935.4	89099.8	91781.1	79913
P33333	SLC1	323463	341168	260557	313454	283334	304611	154135	152508
P33334	PRP8	46252.6	40111.3	41246.8	43900.9	40642.5	45161.9	33411.7	31756.8
P33336	SKN1	24981	39741.2	23852.8	34724.4	29621.5	31576.8	27928.6	29257.5
P33338	SLA2	623857	597829	596347	571454	636523	592683	556684	577024
P33339	TFC4	48246.9	38438.6	51191.5	59773.9	66272.3	51785.8	60876	58117.4
P33399	LHP1	305912	293971	429946	364595	463867	429984	496560	567922
P33401	PGM1	157881	170592	137004	138633	174837	136291	181414	182678
P33412	ECT1	24526.8	33899.6	41149.2	35290.4	28428.1	28591.2	55079.5	73883.2
P33416	HSP78	1.8476e+06	2.00926e+06	1.71018e+06	1.81686e+06	1.71669e+06	2.01495e+06	1.93179e+06	2.1861e+06
P33417	IXR1	56129.9	96702.3	97030	111923	120099	113407	55221.4	89887.4
P33418	LOS1	38208.2	33920.7	38482.6	37247.3	38535.7	33063.5	25712.3	22356.3
P33419	SPC29	22812	29113.5	7848.81	14606.1	6015.45	10323.3	0	47632.4
P33421	SDH3	1.44961e+06	1.21229e+06	971330	1.40327e+06	1.08557e+06	1.40336e+06	975594	1.2517e+06
P33441	MFT1	64859.9	51067	72471.5	56043.7	65035.9	85774.7	47263.5	61537.2
P33442	RPS1A	2.80106e+06	2.28347e+06	2.27883e+06	2.60173e+06	2.48204e+06	2.25286e+06	1.89162e+06	2.3631e+06
P33734	HIS7	221663	219827	230195	198171	225872	225489	264286	259181
P33748	MSN2	0	0	0	0	3109.32	3397.46	0	0
P33750	SOF1	46273.9	52418.1	40034.2	46287.8	32750.4	39056.1	35433.2	32230.4
P33753	TRM2	114852	133214	108047	139798	121629	133987	158657	126404
P33754	SEC66	144990	128825	123477	118476	112131	97414.6	104786	118989
P33755	NPL4	237968	200664	247801	220775	242292	208691	254210	228951
P33757	SPO23	123997	148680	58777	143712	74550.2	60169.1	21026.3	14061.2
P33759	MRPS5	247655	272265	197070	256550	207200	228952	170613	225094
P33760	PEX6	34228.4	44973.3	39873.8	36116.3	43656.3	44395.1	45301.8	32908.5
P33767	WBP1	618059	700088	756501	735796	887535	762112	727980	773147
P33775	PMT1	407421	397162	516251	448434	513523	461005	492535	526384
P33891	TIP20	46849.9	46028.5	42537.3	59597.7	41196.6	50418.1	19384.8	16085.2
P33892	GCN1	355807	320684	274526	328755	271210	289908	200057	219945
P33893	PET112	46490.1	63076.6	50784.7	51383.2	49757.3	56186.4	61530.5	61390.5
P33894	STE13	24133.2	24486.6	23320.3	17255.3	24142.1	24270.9	24843.1	15687.3
P33895	NUF2	23649.1	28594.4	28273.7	31834.9	25635	32211.3	17505.2	22999.9
P34072	MKS1	27360.4	25549.2	41984.5	53825.6	55525.3	31449.8	39898.2	0
P34077	NIC96	250901	251107	273240	276360	273010	272304	218686	252657
P34078	LTV1	108810	10084.7	100553	174.515	0	0	0	0
P34087	RPB7	195953	209017	234264	203226	234596	212177	258191	279407
P34110	VPS35	135280	112624	122097	115261	105429	126696	106082	110271
P34111	TFC3	27454.6	31383.2	30730.9	35199.5	31960.3	34996.2	24071.9	19264.4
P34160	STO1	1.16317e+06	1.01423e+06	1284329	1.37945e+06	1325901	1274423	977920	954848
P34162	SRB2	150405	130159	120098	138643	116733	144182	99817.4	131253
P34163	TGL1	135332	143972	159636	139789	146807	175574	220456	182179
P34164	SIP2	88910.6	107023	77744.8	85012.2	82690.6	82344.6	109552	94691.8
P34167	TIF3	210329	269940	189335	217175	191139	263022	211957	285775
P34216	EDE1	187452	188894	174391	161723	161090	233718	166642	194720
P34219	TOD6	0	0	0	0	0	0	0	0
P34220	YBL055C	176788	157632	167675	144307	172867	151260	194711	189561
P34221	PTC3	397253	473057	515734	462350	523664	508428	556348	643682
P34222	PTH2	107241	116880	134012	123067	141351	156022	100757	124264
P34223	SHP1	247343	261627	271622	240804	256658	237809	278348	245183
P34224	YBL059W	12505.3	28938.2	9584.55	13862.5	12743.4	15355.6	11579.8	15002.8
P34225	YEL1	8349.34	4070.34	0	0	7747.73	6536.49	0	0
P34226	SKT5	86780.3	57010.9	48966.5	55276.1	46194.2	57688.8	0	0
P34227	PRX1	4.32363e+06	4510022	4.13234e+06	3.78585e+06	4439070	4.10705e+06	4464043	5206396
P34228	SEF1	38584.9	31734.3	33361.1	40004.2	34635	36606.5	32419.7	48049.4
P34230	PXA2	44450.7	39852.2	50955.5	46825.4	49428.5	48470.7	55290.4	48480.9
P34231	YKL187C	129445	232595	149332	171865	131083	185433	209873	276448
P34232	MTR2	18277.9	64491.5	30752.2	39646.5	33155.1	25516.4	22493	37954.8
P34237	COY1	73886.2	74915.2	48812.3	64168.8	58087.8	69275.2	41311.4	57928.3
P34239	LST4	13778	11889.1	10243.9	13769.1	12485.5	12527.2	8260.44	4045.86
P34240	ZRT3	67356.4	63112	45678.2	60720.2	57965.5	39265.5	84156.9	49611.2
P34241	URB1	348881	366232	230355	327400	277719	328796	250547	135733
P34243	HCS1	21812.5	23521	19210.4	23351.5	10132.1	14767.4	15798.8	19014.2
P34244	HSL1	36342.3	39644.5	27213.8	37582.6	28058.1	26781	28076.9	26927.5
P34246	MTC2	12458.9	0	11702.5	0	18618.1	11542.9	12439.6	12208.2
P34247	UTP11	23797.5	21740.1	14756.4	21346.4	17525.6	12309.9	0	13858.1
P34248	YKL100C	65209.7	64050.1	130659	96449.5	112566	126857	136558	137682
P34250	SEG2	0	0	0	0	0	0	0	0
P34251	YKL107W	403623	336513	641044	402154	579440	520489	922705	808303
P34253	KTI12	134056	111036	128164	114739	113574	109731	102636	134556
P34730	BMH2	540776	469737	600195	601471	647358	577114	696610	827008
P34756	FAB1	24746.2	18449.5	28702.9	27549.9	27769.2	26417.3	30488	21517.6
P34760	TSA1	5843354	5989843	5392997	4.8247e+06	5962945	5.393e+06	5990250	6.91413e+06
P34761	WHI3	60361.8	94922.8	81053	79363.4	80772.5	75847	83833.6	97206.8
P34909	MOT2	144064	167239	163653	146699	168004	159489	135464	112105
P35056	PEX5	13057.3	11586.1	23299.1	16217.5	21726.4	0	10307.7	0
P35127	YUH1	43815.3	64876.7	104279	97012	123682	117525	139735	147342
P35169	TOR1	33864.5	32309.4	11754.2	21160	14847.2	13612.8	5374.6	0
P35172	NTH2	128889	120110	159160	126973	166497	127835	186595	191704
P35176	CPR5	149396	137408	215610	116921	142222	113978	224683	198426
P35177	SPT7	20491.5	18860.1	11943.9	18603.6	17383.1	20252.4	13286.2	11978.1
P35178	RRP1	135459	162956	105400	103358	99271.9	111180	107515	174859
P35179	SSS1	1.54805e+06	1.23064e+06	1.26117e+06	1.26147e+06	988971	1.22792e+06	1155949	1.25585e+06
P35180	TOM20	145027	134642	103669	133897	181045	120764	128535	118312
P35181	APS1	71389	74815.9	108396	65875.4	85283.9	84302.2	75887.2	92305.1
P35182	PTC1	96440.9	148548	136958	118519	132501	138873	153144	142623
P35183	AST1	62246	60538.6	51781.4	51591.7	50714	47427.8	66677.5	58742.8
P35184	SQT1	202388	166296	180107	195744	185934	204374	232447	171714
P35187	SGS1	18060.1	21733.3	22709.7	30994	22501.5	23243.6	19816.8	11452.6
P35189	TAF14	444790	478827	379828	487169	434963	457994	302926	408649
P35191	MDJ1	350072	329582	265808	299015	265655	284327	256446	252304
P35194	UTP20	53526.6	50616.5	36950.1	51013	37463.5	37361.2	27538	28454.3
P35195	ECM15	29387.5	28487.1	0	0	6988.19	11656.8	15340.5	53277.9
P35196	RER2	40659.5	44048.9	35497.2	43759.3	45005.4	39215.9	23220.9	30121.1
P35197	GCS1	124434	113545	166336	124185	144760	119635	143632	162887
P35200	UPS2	0	0	0	0	0	0	0	0
P35202	THI80	56477.2	49639.7	53088.5	52353.8	52155	44250.8	54030.9	53019.6
P35206	CSG2	25669	23961.7	30635.1	38837.1	36204	32405.8	26682.9	37647.4
P35207	SKI2	118591	118526	143242	148267	151238	151487	113446	137552
P35210	SPT23	33108.3	38663.5	24087.6	29152.6	20745.7	23992.5	10462.1	11712.9
P35688	LRG1	10082.9	8352.26	7591.26	5723.63	7345.9	7594.37	0	4677.08
P35691	TMA19	769646	694336	772417	651319	826113	774217	901483	766559
P35718	RPC25	20725.6	20599.2	21009.9	29233.9	17244.6	25603.1	18782.2	36439.1
P35719	MRP8	354147	431310	698453	577686	699570	779281	641845	800417
P35723	YET1	361836	339626	400500	400420	361644	328239	372347	345610
P35724	MNR2	224682	215032	228052	239942	197038	241617	251955	158124
P35725	YKL063C	78799.4	73020.6	66629.4	49567	67848.8	100142	68400.6	76820.1
P35728	MPE1	27832.5	24466.1	21894	18474.6	20407	23105.2	15123.4	14088.7
P35729	NUP120	88247.5	80550.3	83468.6	86332.7	86747.2	86937	91305	102714
P35731	OAR1	33759	19742.8	20805.9	11922.5	8597.74	7478.74	32990.3	31423.9
P35732	DEF1	89556.3	80915	56986.2	63443.6	56443	88705.2	51486.9	71838.8
P35735	SFK1	0	12124.2	12001.8	10484	0	7566.81	11099.3	9633.64
P35817	BDF1	121879	122728	135454	119900	138388	161110	120253	120654
P35842	PHO11	7670.7	0	4125.58	0	3405.45	1704.76	5049.46	0
P35843	HES1	19826.6	12686.5	29790.9	8026.31	27824	15392.6	37292.1	19331.7
P35844	KES1	727219	652408	649960	677160	660498	643322	754201	737360
P35845	SWH1	178168	177976	251182	217754	258368	233861	275315	247774
P35996	MRPL38	122903	144345	109993	122598	110139	116447	113919	113956
P35997;P38711	RPS27A;RPS27B	8.28189e+06	7473075	6.94687e+06	7.9084e+06	7099499	7.46226e+06	6.16506e+06	5.87377e+06
P35999	2025-10-01	101813	90402	103645	97649.9	103898	94967.8	110778	97125.6
P36000	APL2	194782	196447	169727	182000	179379	172822	129934	150959
P36003	NNK1	30542.5	38384.2	58433.6	57227.1	54146.5	62412.7	46284.2	52701.5
P36004	KKQ8	38826.3	37796.6	65383	58089	77790.5	76408.5	75424	91815.5
P36006	MYO3	259794	247108	260573	236336	270775	259450	269263	219458
P36007	SRY1	37615.3	46838	34725.4	32136.7	43325	26454.3	28340.5	0
P36008	TEF4	5.53682e+06	5132866	4.93234e+06	5.37169e+06	5254088	4928118	4.48589e+06	4.91153e+06
P36009	DHR2	10261.8	3769.18	9015.55	12515.7	6987.52	9213.56	22253.4	5840.32
P36010	YNK1	12795205	12735043	11183427	12233858	11131808	11127632	13894308	15485779
P36013	MAE1	316490	304745	290431	300501	269507	284848	269148	287973
P36014	GPX1	11357.4	14045.9	16303.2	18215.9	16169.7	16302.4	12763.2	22410.6
P36015	YKT6	835903	759467	1177962	919745	1.13439e+06	1.06781e+06	1.24035e+06	1.24973e+06
P36016	LHS1	303288	289376	397558	324339	401529	355270	406443	425695
P36017	VPS21	393637	376796	498461	337062	450042	396750	593420	608668
P36018	YPT52	740860	759779	689829	737678	753756	687711	674047	801606
P36019	YPT53	65415.9	54085.3	63460.9	52132.1	68196.3	42453.1	73950	70555
P36023	OAF3	2674.15	3067.43	2024.03	1549.22	2313.51	2563.29	1497.46	0
P36024	SIS2	37961.7	40329.1	37880.1	36843.8	33962.9	40449.7	41585.5	48296.1
P36027	MID2	100491	85726.3	110715	40354.6	101638	97696.5	116506	129317
P36029	TPO5	22488.7	24062.1	10798.6	0	0	0	6825.5	0
P36034	COS9	22527.9	28928.8	28573.1	24946.6	37172.5	25857.1	20692.1	30561.9
P36035	JEN1	25747.1	24043.8	2283.22	17582.1	0	9044.44	0	0
P36036	YRA2	218517	234157	242058	277700	255942	245816	227053	213029
P36037	DOA1	178116	176490	180657	168033	181021	163373	211166	230426
P36040	ADD66	125930	121951	169409	148721	155085	125736	151279	159101
P36041	EAP1	66110	78169.1	68346.8	67193.4	66225.7	76192.2	60178.9	57663
P36044	MNN4	31954.1	28856.4	15669.3	22156.1	22144.2	10241.6	11013.8	0
P36046	MIA40	44866.7	39894.5	34654.4	32572.2	14290.3	34167.1	24382.4	80208
P36047	SDS22	483599	493019	559472	506880	537299	510127	638076	680568
P36048	SNU114	60127.4	57239.4	74828.2	67414.7	69041.8	70765.9	65324.3	61811.6
P36049	EBP2	62301.7	64286.3	47807.8	60618.7	37987.5	48268.6	37021.4	35831.4
P36051	MCD4	217134	254277	282115	279020	280489	272153	276050	270411
P36052	YKL162C	5155.53	12226.3	5348.81	0	4873.64	6383.49	0	0
P36053	ELF1	78593	85721.8	66980.9	54753.3	83255.8	91883	76511.8	171092
P36054	RCN1	10152.5	8221.04	6098.48	8776.1	6612.1	7220.65	7772.72	8884.43
P36056	RSM22	15657.9	17864.4	16890.2	22027.3	19608.9	17227.9	10510.6	13479.7
P36057	SRP102	47367.8	41081.9	45472.4	45236.2	40888	49500.2	41229	38371.7
P36059	YKL151C	382526	446849	527064	509912	493469	494806	641033	780287
P36060	MCR1	6.39252e+06	6324616	5.17831e+06	5858721	5086073	5727015	5896296	5.31852e+06
P36062	AVT3	70674.3	66759	91626.5	62305.3	68134.9	99970.3	95562.8	81141.8
P36064	CMC1	9625.07	17188	9226.8	11965.8	7993.75	10808.6	10650.3	14987.4
P36066	YKL133C	39114.4	49888.6	104654	73629.8	95835.5	99222.8	125895	122646
P36068	SHE2	26665.2	26489.4	32524.8	34352.9	17763.3	28545.8	26627.4	15006
P36069	PMU1	28371.9	30806.5	27881.7	25245.1	25655.7	22619.2	26172	26926.6
P36070	RRN3	0	4686.65	0	0	1023.61	6537.94	0	0
P36075	CUE2	0	0	0	10237.4	0	0	0	0
P36076	CAB3	93350.2	95752.7	108767	110933	97220.7	96713.5	97220.2	81187.2
P36080	RRP14	26312.9	44415.1	12545.6	16333.1	13215	14775.2	13608	16611.2
P36081	YKL077W	271628	277259	268230	236104	253983	233462	284704	213838
P36083	YKL075C	26258.2	25602.3	20748.2	36281.4	24971.5	19300.2	13144.1	0
P36084	MUD2	46111.9	41641.8	34932.1	41949.3	38954	32338.3	26712.5	18281.4
P36088	YKL069W	163979	136739	153162	175883	179036	132207	210909	175926
P36090	ANR2	23269.3	27994.6	22373.2	24292.3	20966	20094.7	24540.3	29988.3
P36091	DCW1	73238.1	63595.8	86613.6	71935.1	83866.4	64258.2	78281.5	36896.1
P36094	SPC42	20899	50497	21940.1	49010.9	31722.7	47398.1	24510.5	27750.5
P36095	VPS24	140595	142396	165735	168908	200688	158657	156389	169178
P36096	TUL1	29824.4	32383.9	33444.4	32957.1	31180.9	34638.3	37800.4	25954.6
P36097	TTI1	17722.7	19846.5	17820.8	17677.1	15446	16524.9	9955.37	9074.96
P36100	TFA1	93035.2	108394	100275	98002.7	89002.9	103759	83882.3	95914.1
P36101	YKL027W	100560	102056	94768.2	100829	98192.4	88650.2	94645.7	97057.1
P36102	PAN3	89969.6	106700	70028.8	65512.7	34660.8	62731.3	38945.4	24146.1
P36103	YKL023W	7486.68	3412.42	5933.55	3025.17	2324.39	4498.72	8213.68	13035.4
P36104	SWD2	55928.2	56006	69984.2	74714.6	70607.3	68489.1	70374.4	57231.4
P36106	BYE1	32362.8	38871	48930.7	44271.3	35242.1	43326.6	45175.2	57109.3
P36107	AUR1	0	0	5384.07	0	7684.55	4553.34	0	0
P36108	DID4	155809	181900	128564	183051	124186	138668	84806.1	116152
P36111	YKR015C	8605.78	10240	27070.4	33283.9	26243.4	27283.4	14296.6	21919
P36112	FCJ1	768440	1002775	434638	646789	435543	695623	262445	478600
P36114	YKR018C	595664	701530	596928	677480	610936	646541	586957	587465
P36115	IRS4	15152.2	22413.8	15301.4	17540.8	13725.6	16143.5	13610.8	13608.3
P36117	ALY1	30646.7	32696.4	62240.7	0	0	20806.6	24019.8	0
P36119	YKR023W	19120.7	25100.6	18268.5	16546	16598.3	20279.3	16033.8	14197.4
P36120	DBP7	20709.6	19319.9	21384.3	28102.1	18429	22533.8	15169.1	0
P36121	RPC37	9766.08	21085.8	17703.6	5033.61	0	10979.9	0	23029.6
P36122	BCH2	49107.7	48623.3	55534.9	51715.8	52277.1	48003.5	37386.2	49583.9
P36123	SAP190	40064.5	33520.6	37468.1	41826.3	38452.4	43786.8	32788.5	29755.3
P36124	SET3	17351.4	19397	19852.8	26190.8	22665.3	19747	19885.3	14564.1
P36125	GMH1	16104	21617.6	19360.4	21301.2	25550.6	25394.8	14219.7	17487.5
P36126	SPO14	92470.9	98620.9	238286	205174	225141	231652	229204	257076
P36130	CAF4	20486.4	23076.6	45968.5	42245.7	28479.9	37203.4	42472.8	0
P36131	SPC34	23574.5	1.40939e+06	0	20289.4	0	0	0	287736
P36132	KAE1	59597.6	75188.1	76510.7	66409.7	75287.7	74298	72763	68154.9
P36135	UTH1	58255.7	100098	58083.5	91489	93307.1	105393	85201.1	86793.6
P36136	SHB17	399645	390215	385633	412480	424791	381522	455738	396496
P36139	PET10	487960	557616	177891	338993	169325	283346	154908	198933
P36141	FMP46	44387.6	53526.4	61657.3	38132.5	74228.4	77562.2	105138	85600.1
P36142	YKR051W	0	6401.16	14888.8	13706.3	12368.4	9569.9	9443.04	0
P36143	GLG1	20623.7	28728.3	22265.5	24511.5	23977.2	27627	30018.3	38659
P36144	UTP30	37970.5	45028.6	27912.2	31480.9	27233.5	28750.2	21802.8	23537.8
P36145	TFA2	91674.7	86551.4	82734.7	90050.5	85714.4	81601.4	74422.6	75947.2
P36146	LAS1	0	67618.9	0	0	13510.5	0	0	0
P36147	PAM17	150495	125407	69583.7	125772	71560.8	76661.1	14180.7	29173.8
P36148	GPT2	535768	568901	575718	630650	539059	571671	463219	503297
P36149	BET3	126879	108952	140711	134875	139506	134931	156498	145439
P36151	YKR070W	107735	122922	98177.7	86700.4	95459.4	86245.8	115657	101211
P36152	DRE2	94845.9	111512	47131.7	74899.7	103896	54008.6	102962	72162.5
P36154	AIM29	221476	253207	234271	258934	214172	220676	297714	347839
P36156	ECM4	411712	387521	532429	426854	496168	515013	780850	764877
P36158	YKR078W	20678.2	36528.5	37664.4	33401.6	63958.1	39674.5	48267.9	41825.5
P36159	TRZ1	39537.9	48900.2	41115.4	43338.4	41602.7	47073.7	51368.5	52522.1
P36160	RPF2	166259	143055	119305	147280	117474	136013	87452	113280
P36161	NUP133	107508	100196	113365	101996	110334	103043	104424	136693
P36163	OMA1	66895.1	69739.3	57710	61789.7	54045	53268.2	50341.5	53604
P36164	TVP38	77788.8	79099.3	76579	97665.1	87752.2	102339	84896.3	118355
P36165	TGL4	92128.5	88960	144982	169972	147137	158950	129442	165948
P36166	PXL1	497633	317950	487652	289032	950591	508358	444245	0
P36168	YKR096W	27044.6	27934.5	31984.1	31394.9	25320	26663.9	22000	23100.8
P36169	SKG1	45168.7	33613.5	81253.2	75480.8	88129.2	120413	76454.1	72032.1
P36224	JNM1	13372	10400.1	9105.52	12260.9	10727.5	15236	16679.7	11251.3
P36421	TYS1	1418470	1.49612e+06	883491	1528711	934680	1172339	773537	867499
P36516	MRPL3	361063	350811	286764	331131	265848	273177	222734	271938
P36517	MRPL4	262641	303423	191276	247260	222747	230024	173204	199196
P36519	MRPL7	202926	199994	167378	218270	160388	167889	130572	205476
P36520	MRPL10	173228	194383	142879	179069	143954	151072	139679	142690
P36521	MRPL11	143313	137621	111848	126997	121985	123203	95677.4	130376
P36523	MRPL15	166803	192339	141978	161986	152204	140851	131290	158775
P36525	MRPL24	192404	197444	145358	212012	156348	167042	147160	145522
P36526	MRPL27	78643.4	67222.1	55588.6	80602.4	58554.4	66612.6	55667.2	61335
P36527	MRPL28	233347	241862	185452	259632	208867	223168	148040	224093
P36528	MRPL17	190170	214187	152185	184754	139984	154356	130486	145486
P36531	MRPL36	116162	135811	90299.8	119411	73092.8	89725.1	72026.3	75924.3
P36532	MRPL37	17770.4	16911	11090.9	12985.3	5974.24	11388.2	4427.79	5467.11
P36533	MRPL39	138327	168412	87884.2	126092	117676	93097.1	100503	121850
P36534	MRPL40	294556	333107	237492	309627	277386	264461	227829	227742
P36775	PIM1	288214	284706	226784	283832	224527	282783	136913	188488
P36973	APT2	7420.01	4816.71	5072.32	5072.28	3803.16	3968.72	2250.3	1178.62
P37012	PGM2	6.48423e+06	7.09365e+06	6958001	6.73564e+06	7.39427e+06	6.60393e+06	8319683	8635575
P37020	GEF1	23126.8	32053.6	19269	41300.9	35538.4	33724.6	24086.7	21279.2
P37254	ABZ1	35892.5	38323.3	40403.9	35687.5	36701.1	31730.4	36196.7	41850.2
P37261	FRM2	0	0	0	0	0	0	0	0
P37262	SOL2	466928	484424	511825	457421	537606	501037	601485	658117
P37263	YCR087C-A	32647.8	16771.2	12596.8	22216.5	0	9972.8	0	0
P37267	CBP4	28217	41492.4	14531.7	32495	18395.7	27567.7	0	15531.3
P37291	SHM2	5.77978e+06	5.92513e+06	5800569	5531088	5522750	5.59502e+06	5973999	6010051
P37292	SHM1	1363252	1.3638e+06	1.30939e+06	1.24396e+06	1.2383e+06	1.07105e+06	1.35357e+06	1.3987e+06
P37293	NAT2	68167.9	64697.6	51673.3	57284.5	45594.5	58834	64348	65104.1
P37296	STV1	173827	219783	227831	201511	239548	219073	221565	243643
P37297	STT4	93602.5	89152.5	96319.9	80751.2	88456.6	78140.3	82569.1	67480.9
P37298	SDH4	134776	177545	74883	158420	87433.2	131074	52248.2	81552.9
P37299	QCR10	131303	91231	75456.1	74703.7	60630.1	61874.7	51502.3	45842.8
P37302	APE3	2.66346e+06	2.26129e+06	3519264	2.87675e+06	3386794	3355282	5081755	4095090
P37303	GLY1	91177.9	63469.7	254830	106475	246694	170330	551103	461963
P37304	PAM1	24297.4	27945.7	22531.6	25182.3	20590.8	23791.5	15272.1	8579.17
P37366	CCL1	10942.7	8315.42	11105.1	12817.8	9344.44	18168.8	3426.22	4717.15
P37370	VRP1	30403.6	30639.3	31259.2	29448	26135.9	33009.9	18134.5	18692.9
P37838	NOP4	137123	141447	152274	165009	161968	166493	104433	74849.7
P37898	AAP1	473146	491587	471131	502368	453199	473803	480958	602933
P38009	ADE17	4366981	4585714	4.49907e+06	4.38761e+06	4271700	4593413	5.17109e+06	5316123
P38011	ASC1	12920640	10214628	9914971	10643739	9379450	8857527	9889744	11440709
P38013	AHP1	3.77098e+06	2.10774e+06	2977032	2528784	2.49644e+06	2.4484e+06	4146957	3.72521e+06
P38041	BOI1	48364.5	62629.4	0	0	0	0	0	0
P38042	CDC27	15964.2	27036.5	88658.8	43693.7	81425	103927	54386.3	67354.1
P38061	RPL32	6691818	6.22046e+06	6377961	5576415	5584957	4882179	5441953	5207424
P38063	PRS4	159356	164502	132425	128833	128263	122208	109278	130111
P38064	MRPL16	65749.6	86118.8	57906.7	65193.8	76505.1	73071.1	51802.6	54971.4
P38065	APL3	16757.7	17147.8	0	0	0	0	0	0
P38066	RIB1	18744.7	8111.88	0	60924.4	0	27566	0	0
P38067	UGA2	316486	326893	368154	319454	353146	334415	490436	518171
P38068	GRX7	57871.4	66308.4	52421.7	54498.1	48343.1	60229.3	18123.4	37568
P38069	MNN2	148170	140814	172758	136961	155981	150630	224444	234139
P38070	YPK3	0	0	0	0	0	0	0	0
P38071	ETR1	2.32267e+06	2.14041e+06	2.29575e+06	2202828	2.19914e+06	2.16177e+06	2.71839e+06	2.39819e+06
P38072	SCO2	154263	120198	119454	125155	131298	100612	163506	166532
P38074	HMT1	187921	195484	178332	158006	183548	220330	205128	236284
P38075	PDX3	798824	929867	823617	971829	877375	887065	956779	1.06497e+06
P38077	ATP3	1.51978e+06	1.7847e+06	734742	1.10715e+06	679075	950998	618298	713305
P38079	YRO2	27797.2	35309.5	52037	41759.9	40009.2	60164.4	37454.3	83268.3
P38080	AKL1	93575.1	110986	97486.5	103011	108563	102654	110765	113244
P38081	YBR056W	396860	489745	332770	406872	359126	386417	359090	409280
P38083	YBR063C	13924.5	18156.5	112040	107676	109864	161256	90984.3	100721
P38084	BAP2	46429.4	75867	43410.6	48927.1	39931.3	39772.6	49862.3	56181.8
P38085	TAT1	29560.3	35120.8	116355	74879	102846	159483	123453	173380
P38086	RDH54	17494.1	25913.5	21517.9	16796	18767	16796.2	4170.77	0
P38087	YMC2	16587.3	18727.5	13494.3	24527.1	19764.7	20359.5	15204.1	12327.3
P38088-2	GRS1	1.5305e+06	1426948	1.18068e+06	1.34028e+06	1.17753e+06	1.3349e+06	953240	1.29859e+06
P38089	PTC4	66563.7	71111.9	75849.8	71679.8	70210.3	69923.7	81971.6	82173.3
P38090	AGP2	15513.4	35018	20965.2	21350.4	23458.3	16494	25644.3	9541.92
P38109	YBR139W	474919	490558	519303	515874	472373	475766	630430	520220
P38111	MEC1	33896.4	23586.8	32898.4	32667.7	25249.1	90976	0	41620.8
P38112	MAK5	40688.5	48353.6	33513.3	41011.8	32072.5	31727.5	18650	23900.8
P38113	ADH5	66262	48053.8	53519.6	61995.8	59502.7	54228.2	46804.7	45232.1
P38115	ARA1	2.17168e+06	2.12186e+06	2.30793e+06	1.97282e+06	2.22926e+06	1.99075e+06	2.68407e+06	2.9009e+06
P38116	ARL1	231397	221952	197317	234817	189429	215688	159310	201205
P38120	MRPS9	162751	174737	131942	170993	145676	126038	113829	149493
P38121	POL12	135295	124051	96122.4	116367	117615	109978	100989	78997.8
P38122	ECM31	22030.6	36873.7	26588.1	18623.6	12225	14350.4	34095.2	11494.8
P38125	DTR1	99627.2	114259	501677	388856	544986	524964	510472	777337
P38126	PCH2	91450.9	70150.7	14847.2	33730.6	15769.7	11907.5	7481.92	2615.24
P38127	RIM2	62461.6	83498	71117	83825.3	73021.9	88446.8	47160.2	49016.6
P38129	TAF5	94123.5	84037	93181.4	87113.5	97235.8	87090.9	76893.3	71735.2
P38130	KTR3	611782	522331	599127	609763	555776	591878	487911	496185
P38131	KTR4	110872	97713.4	135878	106375	137826	113078	185409	149058
P38132	MCM7	83747.3	88756.1	67748.8	67353.9	69700.9	76127.3	56294.8	57887.2
P38137	PCS60	1.87192e+06	1819016	2244249	1.87586e+06	2.11191e+06	2.00964e+06	2.85744e+06	2.49228e+06
P38138	ROT2	129384	123333	132637	121579	121898	134773	157407	132642
P38139	LDH1	101638	96310	101993	97339.5	105857	97296	114554	109339
P38142	YBR241C	206670	215632	215582	210829	222963	228135	272849	276894
P38143	GPX2	249105	194536	258487	172295	198228	142336	285127	337913
P38144	ISW1	132906	124259	114368	140274	111006	131400	97331.9	89545.2
P38145	RIB5	236243	210085	199678	154993	173020	191816	244140	250633
P38146	YPT10	58478.4	52722.5	142063	84809.2	144634	137527	121333	135567
P38147	CHK1	3221.93	5283.62	2776.73	0	4944.25	2525.83	0	0
P38148	PPS1	9293.72	9114.82	11048	8240.77	9752.78	11193.3	6017.16	4846.13
P38149	DUG2	103898	121154	128446	124018	137561	122917	134284	158200
P38151	PBP2	123494	136378	270868	205523	239539	255360	211226	287926
P38152	CTP1	23111.5	24505.8	19803.8	20307.4	11160.6	22431.7	17880.4	0
P38153	APM3	105353	104163	107594	102501	106097	101924	97457.4	97170.1
P38157	MAL33	0	0	0	0	0	0	0	0
P38162	MIC23	63130.5	75944.3	80382.9	65266.9	73756.8	71105.5	93117.8	72130.6
P38164	SEA4	48796.5	45854.5	54070.7	46763.8	52118.2	45390.4	63479.5	47739
P38165	RTG3	57406.7	59351.6	36113.2	59175.3	51604.2	58586.8	41293.9	29269.2
P38166	SFT2	534099	555058	494892	619312	530532	581255	259458	360580
P38167	ECM21	182592	176432	326279	248571	318932	300810	354200	356695
P38169	BNA4	373851	380565	410916	365763	441863	360943	403422	403280
P38172	YBL095W	74301.5	87175.8	125259	100462	101064	115440	90578.3	94402.1
P38174	MAP2	308105	347340	309289	296727	309876	294432	352852	357168
P38175	MRP21	49271.3	86152	46658.9	68123.2	36858.9	56327.1	17839	29300
P38177	YBL086C	42048.5	26503.6	31005	26967.8	16625.3	15978.7	68243.7	46234.8
P38179	ALG3	62069.1	58881	59903.4	70674.5	64137	66103.8	55112.6	50232.9
P38180	YBL081W	92616.6	0	94878.9	78505.2	91496.2	46560.2	68647.6	0
P38181	NUP170	102988	109630	130410	119336	129414	140576	110770	117051
P38182	ATG8	996943	1.09322e+06	1.5933e+06	1.04261e+06	1.66888e+06	1.40727e+06	2.45123e+06	2.06389e+06
P38187	UBP13	16097	17077.5	12011.6	14866.6	11430	10093.6	7391.34	2305.94
P38191	MOH1	22132.2	21364	27031.3	24540.7	22361.8	9955.38	19176.5	8804.58
P38193	PSY4	7821.14	7719.95	8414.22	7653.58	7189.53	8787.98	0	11567.2
P38196	FUI1	17860.8	0	12597.9	8699.88	6019.32	7910.08	19591	2243.8
P38197	YBL036C	62092.7	45881.3	63608.8	59169.2	65151.9	54078	63689.5	66374.7
P38198	STU1	46730.5	41094.2	20603.3	42484.9	21216.5	14652.7	6697.31	0
P38199	HEK2	215234	258263	229782	232880	216086	191039	173767	264695
P38202	YBL028C	0	74055.9	0	0	0	0	0	0
P38203	LSM2	104280	109752	109217	119818	111520	109873	76550.7	121788
P38205	NCL1	298725	283409	280236	261895	266751	250956	285637	301694
P38206	RFT1	175783	137865	149587	137291	128433	127821	114561	101239
P38207	APN2	16978.1	22667.3	19480.2	22089.9	17242.5	22763.9	21954	17411
P38208	POP8	29477.4	34208.9	28462.4	23391.8	15292.5	22834.7	31858.3	29138.5
P38211	GPI18	21101.5	7739.58	0	14091.8	7565.64	0	0	13062.5
P38212	RCR1	46207.3	44493.4	55466.8	50521.3	53155.7	54495.5	62582	50475.9
P38213	DSF2	21252.1	0	20077.1	0	11582.5	0	0	0
P38216	YBR016W	11586	11445.5	9374.5	9750.21	7268.93	11102.7	13705.5	16898.1
P38217	KAP104	183232	205176	164254	199695	174840	194371	121009	139882
P38218	POA1	372417	323061	417076	466138	361006	445582	462550	255581
P38219	OLA1	1.70711e+06	1.55348e+06	1.19064e+06	1.49257e+06	1.22725e+06	1.63982e+06	916951	1.2603e+06
P38221	CDS1	3.05773e+06	3.17276e+06	2.80465e+06	2961452	2.66187e+06	2.74902e+06	2.3208e+06	2.58603e+06
P38222	RKM3	13458.6	15949.8	14194	11255.8	13836.2	9274.05	10687.8	11148.5
P38225	FAT1	209203	219246	274125	250236	268883	251643	293407	295175
P38226	CST26	23567	27300.5	16004.9	22641.4	18373.5	15714.8	6262.44	9316.5
P38228	TCM62	73555.6	90559.5	53163.2	71506	56690.7	60774.4	43180.4	44534
P38229	GIP1	0	0	61545.3	71292.6	70583.4	96087.5	27745.5	35933.6
P38230	ZTA1	1.11803e+06	1.06379e+06	1.29246e+06	1.00035e+06	1.16992e+06	996478	1.3814e+06	1.25643e+06
P38234	RFS1	539871	548944	778706	615390	756226	777398	944541	966788
P38235	YBR053C	282504	315351	300961	303338	322600	310409	359340	386478
P38236	MUM2	38285.8	25828.9	10094.1	23976.6	0	0	0	0
P38237	UBP14	181621	181590	205428	181826	198248	194519	239954	238677
P38238	TRM7	48564.8	42730.8	45145.5	55525.5	44092.8	48023.4	40362	25925
P38239	YBR062C	8616.07	7421.74	0	7717.12	2415.69	8874.61	0	0
P38241	ECM2	15019.9	15559.7	14957.6	17370.8	13394.9	12969.3	13230.8	4108.59
P38242	ALG14	101554	64963.5	96522	64665	77661.2	86061.5	107918	101729
P38243	YBR071W	27367.9	17992.3	8231.43	24430.9	16015.2	30550.9	0	4598.09
P38244	YBR074W	76975.6	92022.9	94351.5	95011.6	79360.3	86906.3	103534	112156
P38246	ECM8	0	0	189104	87052.7	185193	176787	148944	136590
P38247	SLM4	4977.69	12615.6	10179.1	11006.8	11525.1	11877	2442.77	4050.8
P38248	ECM33	2.66329e+06	2.44837e+06	2.81322e+06	2.13714e+06	2955357	2.17904e+06	3681848	3.65775e+06
P38249	RPG1	875130	838588	713724	796529	707058	832793	501702	662309
P38250	IST2	216338	237671	179598	183266	179316	183229	141649	205323
P38251	RFC5	101325	106728	99916.7	104183	103528	99043.4	75543.1	89143.5
P38254	PBY1	176205	192115	275584	222359	268456	248253	297641	328831
P38255	RXT2	12846.7	22471	16924.4	14586.5	19964	28738.2	19154.6	12844
P38256	YBR096W	122417	101959	118540	105820	98744.4	126211	114689	104673
P38260	FES1	50573.4	50520.7	42501.4	47996.8	41002.9	43768.5	54211.5	56719.4
P38261	EXO84	35326.8	39394.9	29803.4	39851.7	32355.5	36517	18721.8	29298.7
P38262	SIF2	82558.1	80915.5	106350	86243.3	97475.2	89636.1	129787	118519
P38264	PHO88	254494	268806	157209	157224	230322	193197	151891	143930
P38265	IML3	10778.4	7742.03	10756.2	11004.8	9045.16	11647.3	9624.37	7870.14
P38266	AIM3	47960.8	33085.9	33278.8	36881.2	35595.9	40062.1	34482.8	20518.8
P38271	OPY1	83079.3	85446.2	130622	103373	111523	90437.4	159266	165749
P38272	SHE3	3372.05	3438.07	0	4041.92	1192.46	1358.65	0	0
P38274	HSL7	9165.23	21193.5	22227	24176.6	17362.9	16594	20506.4	20706.2
P38276	YBR137W	126511	110662	135770	131050	119470	113031	159741	130702
P38278	BMT2	0	0	0	0	0	0	0	0
P38279	RTC2	7327.8	11609.2	46413.3	28136.9	43372.8	50839.4	40198.1	43934.6
P38280	YSW1	149505	235074	186097	437029	190403	295031	68658.6	56854.8
P38281	APD1	290244	276941	328913	281265	309034	239549	399202	330542
P38282	SPP381	8619.73	10215.4	6300.51	10893.8	7953.52	9310.73	6393.24	4952.6
P38283	SLI15	7473.71	6559.35	0	2806.25	0	0	0	0
P38286	IFA38	524860	421916	585739	516848	530510	531476	605957	535690
P38288	TOS1	38240.6	35179.1	33679.7	28708.3	29042.1	24295.8	32592.6	31997.4
P38289	EXO5	0	0	0	0	0	0	0	0
P38290	UBS1	1540.39	350.743	0	0	0	0	0	0
P38292	PEX32	32162.7	30961.6	128744	103570	140991	160376	130892	147081
P38295	EHT1	115980	109187	92695	108822	93960.9	75927	75738.2	87410.3
P38297	FZO1	27843.9	32384	35396.2	33018.8	32918.2	37854.1	35374.5	34804.4
P38298	YPC1	37368.4	52579.4	45603.4	56494.2	59134	39486.9	75533.3	47137.5
P38300	MBA1	103568	56412.1	37615.2	50877.3	33259.3	36956.8	38716.1	30395
P38301	GDT1	11379.6	1183.31	0	0	0	0	0	0
P38307	DER1	40150.3	39470.4	22496.5	59483.1	34894.8	52389	25891.9	24063.7
P38310	FTH1	410951	372853	1.20078e+06	690496	983996	836772	1.24637e+06	1.14133e+06
P38312	ERV15	79022.8	75413.4	57269.9	10228.5	14252.1	42000.8	60924.7	45277.9
P38314	SDS24	692668	729178	605496	710731	626024	638056	636074	746773
P38315	YBP1	109219	106176	115660	103385	111826	109880	123847	104846
P38318	YBR220C	32639.7	27846.8	27990.3	23458.7	23366.1	29485.8	24291	46623.1
P38319	TDP1	6327.71	0	8511.78	6862.06	8866.58	8219.27	8422.94	0
P38321	YBR225W	18293.5	19758.1	20011.5	19717.3	20000.7	16322.1	21957.6	12005
P38323	MCX1	53798.9	59292	42189.2	38043.9	37143.4	45619.7	56437.7	40911.2
P38325	OM14	263139	267107	129342	155610	80558.7	167088	110793	239202
P38326	SWC5	5955.76	1469.12	4353.26	3221.6	2682.93	7084.41	0	0
P38328	ARC40	574064	487044	616689	488452	575079	541495	740088	566505
P38329	YBR235W	37499.5	34587.5	24311.3	41605.6	31086.1	29231	13986.2	27016
P38330	YBR238C	265335	0	278221	0	0	0	138156	0
P38331	YBR242W	22670.1	20012	15038.5	23244.8	11589.8	17589.5	7714.04	22007.8
P38332	RRT2	27584.8	36754.9	31362	29578.7	27699.7	18700.7	37915	31317.7
P38333	ENP1	66077.5	56345	38356.7	69958	38565.7	55677.5	0	36277.2
P38334	TRS20	12730	20110.3	8455.73	5946.14	11046.6	10459.9	5598.63	0
P38336	POP4	10610.4	9217.06	23030.9	13122.5	11671.1	9926.22	9333.92	5861.75
P38339	RGD1	43778.2	41228.2	57753.8	45857.6	55133.9	45036.2	61774	66409.3
P38340	TAE1	43544.6	38846.4	35470.7	38921.8	28930.9	42657.6	42040.4	45502.5
P38341	AIM5	173387	250579	89064.9	166695	80992.4	151853	45782.6	78729.6
P38342	TSC10	119189	122983	183693	175738	213064	209852	251161	236694
P38344	REI1	15991.6	5221.21	1216.92	4337.34	0	0	0	0
P38348	HSM3	156729	146232	159662	187713	183293	174233	163290	151374
P38349	UBX7	70341.1	43190.5	55566.1	42546	53321.3	51526.8	53639.3	42784.3
P38351	PAF1	59023	68852.3	44979.9	43890.7	49033.8	70512.5	35420.5	40700.2
P38352	SAF1	299716	304473	377541	325886	373938	329209	397893	390409
P38353	SSH1	651256	501618	532699	618683	544968	599406	550263	466058
P38354	YBR285W	38261.1	37117.8	78533.4	29544.3	76389.3	80523.4	53094.5	52279.5
P38355	YBR287W	151548	158366	191472	200497	177299	166432	127306	155924
P38356	BSD2	4867.94	20276.3	19829.2	27752.4	41616.5	23785	10952.7	22877
P38361	PHO89	475160	311600	208105	225642	197148	151964	153957	138550
P38374	YSY6	549864	244148	343089	346595	393970	520682	384129	0
P38426	TPS3	486218	501490	465529	460419	442982	493277	466221	562018
P38427	TSL1	781060	886055	713094	848134	725609	825906	707188	933272
P38428	CUE1	53404.5	34183.9	60980.5	57326.9	62405.3	99232.6	85097.2	84579.4
P38429	SAP30	11928.8	32013.7	11531.9	20259.5	27397.7	8700.24	9668.02	21176.5
P38430	YMR262W	42240.5	32801.4	52201.5	32013.1	45445.7	37901.6	60967.1	58854.1
P38431	TIF5	800111	777040	831468	765972	819888	771085	838608	932996
P38439	LEO1	38016.2	35479.6	27973.6	33895	29261.2	47329.1	19352.3	26656.2
P38523	MGE1	10319.9	25918	13619.8	11647.4	8852.9	18933.6	19696.5	18018
P38555	YPT31	511519	522053	500247	477858	408378	537416	530344	662415
P38604	ERG7	134950	130549	120177	118924	115267	123865	132533	123093
P38615	RIM11	145523	169919	193515	172133	187667	183116	228977	259503
P38616	YGP1	5.32121e+06	4457549	6066646	5851719	5.59499e+06	5.92199e+06	7.48305e+06	5.95819e+06
P38620	PRS2	199736	178529	178215	199233	183475	198832	165650	172285
P38623	RCK2	295756	295675	372625	339389	360892	358720	445958	406312
P38624	PRE3	951577	1.03307e+06	979769	895847	944446	876116	982821	1.0191e+06
P38625	GUA1	1.25272e+06	1.07539e+06	1.07239e+06	1089200	1.08344e+06	1077239	1.17812e+06	1.15498e+06
P38626	CBR1	571059	492130	503051	500199	508748	449531	526894	481300
P38627	URA8	620120	626568	670632	606180	640416	684152	684571	706186
P38628	PCM1	190478	195139	361856	309820	352675	389702	339250	427885
P38629	RFC3	233873	236890	225045	251437	224470	222347	145129	144455
P38630	RFC1	98877.9	93941.7	71485	79572.7	67644.7	79164.6	50004.9	44997.1
P38631	FKS1	424560	302213	1.11501e+06	702483	1.02661e+06	1.03289e+06	924885	1.00188e+06
P38635	HIS2	52464.5	59074.8	67054.8	54145	63561.4	51719.4	72888.7	82569
P38636	ATX1	27198.7	20400.6	27223.2	41763	23761.7	45610.8	65299.4	157801
P38682	GLO3	166368	160895	190437	160460	191590	182840	236200	212483
P38687	SRP68	180157	173677	159230	181231	167164	143794	113486	146322
P38688	SRP72	124190	96981.1	84449.4	97205.2	85481.3	90363.7	71801.3	73641
P38689	PRS3	677233	642262	593562	583431	619003	567071	510640	597743
P38690	YHR033W	186703	178410	174554	161107	174249	164714	172001	139331
P38691	KSP1	23257.2	29207.4	17246.9	25352.2	19605	19575.1	8310.73	10425.4
P38692	KIC1	45603.4	18837.5	25895.4	37141.2	29294.2	26198.4	23531.3	18501.1
P38694	MSC7	351836	345966	322194	335787	339936	308896	361211	371275
P38695	HXT5	801022	792912	309888	469893	300486	387427	425900	440543
P38698	PPX1	149810	142491	124059	131803	174423	138605	163494	185585
P38699	STB5	22767	0	20020	0	0	0	38789.1	0
P38701	RPS20	11280307	10333803	10163792	10858078	10999960	9652358	9130997	9400457
P38703	LAG1	93283.2	96514.1	72519.4	115779	117922	92643.5	57752	76891.4
P38705	DIA4	51179	52170.4	36183	43767.3	40406.8	54559.1	22767.9	31900.5
P38707	DED81	1.9466e+06	1.96426e+06	1.95492e+06	2.00668e+06	1.97104e+06	2.03631e+06	1.86355e+06	2.02213e+06
P38708	YHR020W	601895	553297	743608	627554	777033	693577	792555	816068
P38709	YHL012W	12590.1	16185.2	117113	85928.5	113653	126653	127971	142995
P38710	INM1	18155.2	18328	19911.5	17323.9	14277.8	14457.5	18645.8	17187.3
P38712	RRP3	41547.2	62247	39203.3	39191.1	31133.3	23102	29179.5	67659.6
P38713	OSH3	53501.3	49798.6	48966.5	51986.4	43981.6	52953.2	46506.1	40236.4
P38714	MSR1	285105	278570	297829	286107	290779	238468	228887	370018
P38715	GRE3	1.434e+06	1.58066e+06	1.57191e+06	1.3935e+06	1.57003e+06	1.41818e+06	1.89177e+06	1.8259e+06
P38716	YHR112C	76213.6	74176.8	69419.1	89265.8	91079.9	84278.1	89038.8	77470.5
P38717	SIP3	29115.7	34465.4	26137.5	29801.2	27577	28934.5	36112.5	44236.2
P38719	DBP8	31767.4	29513.6	18512.1	19919.3	12588.8	12348.2	0	4097.5
P38720	GND1	3.33924e+06	2.86241e+06	3611486	3289137	3.4643e+06	3.17754e+06	3690648	3.3506e+06
P38723	COS8	24533.1	23032.1	23109.2	21082.9	22456.2	14690.6	9227.35	11745.5
P38732	EFM1	136359	149243	150105	170885	161907	147910	162008	150105
P38735	VMR1	209315	253496	281312	243144	265540	254679	308013	387814
P38736	GOS1	186649	185598	156967	190967	150732	159875	156215	171909
P38737	ECM29	160386	160997	183647	184068	188474	190809	146420	148061
P38738	OCA5	14143.6	13783.5	12663.5	14223.9	11882.3	13520.4	6761.31	6924.57
P38739	WSC4	0	0	8705.98	2065.5	8578.26	9265.73	12801.6	18131.1
P38741	RIM4	638198	593455	176870	288552	155917	129485	65240.7	56515
P38742	NPR3	19161.6	20735.1	18900.9	20138.6	20052.8	14538.2	14765.8	16587.1
P38744	YHL018W	42393.4	30903.1	23420.4	44568.3	43996.5	26522.4	40858.8	28612.7
P38745	YHL017W	5535.87	11417.2	17608.9	10494.7	21444.5	20388.8	15045.9	27488.6
P38746	YLF2	31469.1	34891.7	30244	29683.4	37717.2	32009.5	29130.3	29350.7
P38747	OTU2	28500.4	31918	30779.1	39012.8	32804.9	40691.4	26149.1	25111.2
P38748	ETP1	13476.4	12427.6	18518.7	14936.2	16495.4	18705.4	17580.5	16173.9
P38751	SHU1	17860.4	17246.7	12692.2	21832.1	23469.8	21344.6	23414	14825.3
P38753	HSE1	25356.4	24170	11578	14586.2	16627.6	13428.6	7218.07	8469.76
P38754	RPL14B	7736516	7245455	8.17858e+06	8158364	7410254	6.87046e+06	6247881	6.41426e+06
P38755	OSH7	521697	522878	564245	557255	594202	569048	751705	695203
P38756	YHR003C	83941.8	88382.8	64405.3	90269	65919	72187.8	58684.5	62864.3
P38757	NEM1	23035.6	22831.5	26648.2	16102.4	17049.2	9895.33	16367.3	17737.4
P38758	TDA3	420013	422676	478112	389741	507880	462749	514770	545695
P38759	VPS29	170800	159817	161919	162919	185820	138115	143148	171490
P38760	MIP6	238510	238863	444795	885521	419719	726393	198295	278116
P38764	RPN1	1.67505e+06	1.61611e+06	1.84808e+06	1657239	1.84949e+06	1.67394e+06	1.68684e+06	1.6145e+06
P38765	YHI9	134293	124393	140823	118371	125744	144098	151003	139471
P38766	RRM3	196595	251081	111479	120988	98546.3	105818	120428	131804
P38767	ERC1	4053.77	4437.05	61808.8	6985.19	5699.8	4408.49	0	9153.51
P38768	PIH1	54114.3	63772.2	52645.1	44713.9	55337.4	80834.3	38599.6	39827.8
P38770	BRL1	6587.3	7946.34	22032.1	8169	17927.8	23226.5	22470.6	17580.8
P38771	RRF1	182857	203025	173397	175285	162600	140601	121754	155844
P38772	BCD1	2411.17	4509.34	2477.58	4373.97	3337.83	1389.78	0	5142.48
P38773	DOG2	73588.7	47828.9	74761.1	82196.2	65462.4	62633.6	76859.3	66254.3
P38775	YHR045W	90030.4	97961.5	101304	99797.4	93056.6	107374	104401	129465
P38777	FSH1	116619	118136	82992.9	91460.8	76719.6	88213.7	99970.4	93538
P38778	SMF2	29980.2	28379.2	24858.4	21824.8	24102.2	24293.2	13107.9	14832.6
P38779	CIC1	115771	104093	96962.5	94582.6	115234	116894	102076	118689
P38781	RSC30	20448	16989.2	16759.7	15944.5	13868.5	19388.1	13392	11156.5
P38783	FYV4	120529	164622	107811	150884	89593.8	96632.6	128987	110520
P38784	VMA22	56611.1	27422.2	29257.8	28082.3	33214.7	51493.3	31636.2	56670.3
P38786	RPP1	57055.2	69750.2	64259.1	59336.5	70565.9	62476.1	56653.4	55496.9
P38787	PAN5	158636	148474	157159	157353	157301	159490	194221	164167
P38788	SSZ1	2089954	1.73085e+06	1869127	1.68383e+06	1757427	1.74712e+06	1769704	1.76582e+06
P38789	SSF1	13595.5	13048.1	13642.5	14181.9	8436.11	13039.1	14898.6	8432.01
P38791	DYS1	664134	655646	668373	638301	658748	632096	785668	845325
P38792	RRP4	107606	114641	112497	115382	99707.7	116655	95859.8	84957.2
P38793	TRM5	75271.6	94556.3	73366.5	81791.9	89358.5	76317.3	91932	88169
P38794	PCL5	106965	124651	148837	126512	136379	147956	186001	184871
P38795	QNS1	452759	483302	508059	472830	496380	503942	510517	575989
P38796	PPE1	20284.6	21311	34742	22951	33272.6	37581	39666	40681.3
P38797	PTC7	240566	237699	232786	246137	253473	255669	209384	274660
P38798	NMD2	73462	63123.3	58887.9	70935	63491.6	61541.9	66193.3	62158.9
P38799	YHR078W	29865.7	32238.8	25185.1	36316.7	27562	33020	22017.2	25615.2
P38801	LRP1	11247.8	9410.18	6412.77	11016.4	1019.08	9537.25	4385.92	2814.15
P38803	IPI1	7787.43	5507.27	2241.94	8248.55	2575.8	2800.57	0	0
P38804	RTC3	74995.2	83396.8	72973.6	74467.6	69471	76072	98391.7	207112
P38805	RPF1	18832.8	38098.5	12857.6	21938	13255.1	15066.7	7538.74	17933.7
P38809	YHR097C	91921.9	118511	80319.6	102865	108300	114102	76951.2	88208.1
P38810	SFB3	238288	236414	236697	208295	228775	212615	274891	273742
P38811	TRA1	701897	722352	710509	769970	693812	708561	518619	521978
P38812	GEP4	3701.26	0	2633.13	0	2705.93	0	7835.83	0
P38813	BIG1	60239.8	50868.5	76527.8	86962.4	90109.3	88703	57815.8	85439
P38814	SBE22	61767.7	69971.5	0	49249.4	39520.7	0	76867.9	0
P38815	YPT35	22622.5	16178.3	14121.7	16809.3	4678.34	9162.9	9025.51	11914
P38816	TRR2	165414	172340	186490	157057	178425	191921	174292	182390
P38817	GGA2	402867	395963	352375	409465	346904	387893	360233	392350
P38818	CTM1	133247	99236.9	119781	165140	85174.6	112116	141992	126338
P38819	ERP5	96509.4	75962.1	117873	92700.8	86221.8	104502	93886.2	68393.1
P38820	UBA4	89789.4	115752	80262.2	95948.5	97867.1	97286.1	69020.7	87660.1
P38821	APE4	688173	617832	842298	715509	730818	885545	962341	991665
P38822	BZZ1	73523.3	70354.3	84431.9	77504.4	74815.4	69193.5	72840.1	86008
P38823	DMA1	20272.3	29507	48033.9	46614.9	42204.6	35956.2	45744.2	32884.1
P38824	COX23	4509.73	4874.13	4437.99	4793.03	7144.78	0	7576.61	13929.8
P38825	TOM71	62702	50983	33202.2	63482.3	39246.9	47040.7	25169.2	36922.8
P38826	ORC6	13026.3	12990.9	8577.97	12776.7	10040.2	0	0	0
P38827	SET1	19412.1	20321.6	24051.4	23110.3	19380.7	22187.6	9312.96	16558.5
P38828	LSM12	231293	220218	250679	221119	225460	241671	245447	245663
P38829	YHR122W	15560	10736.6	13898.9	13480.8	16124.6	16303.6	11559.4	8211.47
P38830	NDT80	216589	236909	186785	500299	176934	315994	49831.7	66117.6
P38833	YHR127W	76144.8	80041.4	63983.8	70255.4	54399.9	77614	31868.9	42900.6
P38836	ECM14	429812	389891	439003	403934	443810	434166	632823	580421
P38837	NSG1	66168.3	62335.5	85804.7	93581.8	71530.5	59909.5	65683.9	114374
P38840	ARO9	864595	944036	920068	994066	922130	998259	1.10124e+06	1.40233e+06
P38841	YHR138C	19647	21508.9	25847.7	27610.4	25407.4	18804.1	30241.7	18412.1
P38842	YHR140W	61855.7	67656	40273.3	66920.7	35616.8	27307.4	21589.5	19939.8
P38843	CHS7	25387.4	14092.2	105150	71422	123622	129121	99455.8	131425
P38845	CRP1	902601	954737	1080973	943336	1.11392e+06	1.11412e+06	1.42355e+06	1225370
P38848	PEX28	26196.9	25691.6	59174.8	65755.1	73223.6	56825.4	44468.2	51613.9
P38850	RTT107	52445.9	39020.3	48171.2	54009.3	65562.2	38583.8	71243.7	38734.1
P38851	YSP1	52889	39647.9	53854.6	59346	63454.7	60817.5	50694.5	42015.5
P38852	LIN1	10303.4	13440.2	15920	13619.8	13008.6	15478.2	17454.3	8982.68
P38853	KEL1	69656.9	88589	77018.6	83332.4	92469.1	86918.1	87525.6	101187
P38854	TDA11	5640.8	0	6538.59	19847.8	13526.2	0	0	15736.7
P38856	YAP1801	64341.3	80546.2	66357.2	100821	56408	61512.4	51981.5	55438.6
P38857	YHR162W	150942	31957.2	161228	74678.8	134813	94802.8	156275	60957.2
P38858	SOL3	146235	129198	105151	107900	97671.6	121121	68646.3	97726.5
P38859	DNA2	22468.5	24098.3	25390	30213.3	25340.4	25193	17636.5	16003.2
P38860	MTG2	23678.5	24134.7	16828.7	22949.8	17840.2	24105.9	0	17789.4
P38861	NMD3	95987.8	80700.1	61200.8	72630.2	58642.6	70691.1	65377	73407.8
P38862	ATG7	227657	230494	278310	252047	268263	256055	323873	284061
P38863	SPC97	17231.2	16654.1	24991.8	24348.7	27828.1	22771.2	19617.8	16335.7
P38866	FMO1	43086.8	44310.2	35440.7	47947.4	36826.2	43501.1	41764.1	51756.8
P38867	YHR177W	36070.6	41183.7	29003.7	39819.2	42742.9	39613.4	42586.1	27906.2
P38869	SVP26	147791	159198	149629	150566	129812	160806	102735	162465
P38870	YHR182W	99184.2	86480.5	103845	81444.8	84302.3	87223	78982.9	77621.3
P38871	SSP1	95498.5	110270	171350	294380	162296	193234	79531.5	70563.8
P38872	PFS1	80509.7	111539	161275	173221	152213	153636	118984	140047
P38873	KOG1	24352.9	27859.1	24362.9	24496.4	28062.3	21100.6	24576.1	15619.5
P38874	IKI1	75105.9	66722.4	78959.1	81877.1	87895.7	81979.4	75986.6	79906.9
P38875	GPI16	261066	239949	269597	259462	266540	282065	256996	250799
P38876	PTH1	40761.4	37661.9	43786	36149.7	43305.4	41682.7	48068.9	31583.1
P38877	CTF8	27341.9	27018.9	29198.1	11287.4	16236.5	11857.6	21637.5	12031.2
P38878	LNP1	41204.5	30527.7	31921.1	11397.7	31664.1	30527.2	27511.9	34996.3
P38879	EGD2	3.74977e+06	3198244	4.18561e+06	3.4057e+06	4.07846e+06	3410931	4.64809e+06	4157752
P38881	NVJ1	14599.4	15085.1	11015	19151.7	8517.81	13697.8	0	0
P38882	UTP9	49062.9	44125	47239.9	51079.2	43477.8	34749.7	23424	36862.4
P38883	RIX1	36868.1	43286.2	28111.1	37601.3	25445.5	28791	21476.1	21359.1
P38884	AIM18	163013	180442	137273	155735	135897	161256	142033	186563
P38885	AIM46	403155	371040	401415	363245	437268	359935	443082	480642
P38886	RPN10	443938	409875	535209	450774	509580	461805	486820	513355
P38887	YHR202W	1.39502e+06	1.46498e+06	1.80927e+06	1.68845e+06	1.70968e+06	1.88743e+06	2.29221e+06	2.3138e+06
P38889	SKN7	60359.7	23729.8	25315.6	33877	26973	17066.9	35220.3	45776.5
P38890	SET5	33852.6	32771.9	42157	45900	39901.6	39493.2	42249.9	40273.3
P38891	BAT1	749043	726825	777754	679723	829704	687649	937768	814229
P38892	CRG1	43363.2	52341.8	41928.9	41726.7	48465.1	35244.4	38956.2	24957.5
P38902	RPB11	48169.5	83228.5	74682.2	74318.8	67509.8	66653.9	57427.9	78945.6
P38903	RTS1	123203	113676	109723	130796	117283	122641	89353.4	127359
P38904	SPP41	11139.3	17061.8	8629.03	10152.5	6878.62	9592.19	6863.65	10357.9
P38909	CYC2	24978.1	27031.5	21343.5	13231.4	14566.1	8556.88	0	50118
P38910	HSP10	147598	181244	82259.6	133571	98476.7	166846	70564.6	130722
P38911	FPR3	873299	813013	509659	643866	469433	673541	456014	641835
P38912	TIF11	287563	501883	383693	282729	422307	373618	426822	706588
P38913	FAD1	20563.3	16935.2	24916.4	21657.5	21207.5	27365.5	29372.2	39134.3
P38915	SPT8	42416.7	28213.8	30506.1	33538.8	26567	35288.9	54924.4	37563.6
P38920	MLH1	16969.4	17890.4	15023	19838.8	11709.6	14721.8	8706.79	3505.98
P38921	PET8	104382	96734.5	87671.7	87396.3	97364.6	79507.6	71109.1	60393.3
P38922	HRB1	209831	202898	192070	202116	197279	195266	196665	191446
P38925	SMF1	8902.55	14664.3	0	1458.12	8058.77	10881.4	0	5867.52
P38929	PMC1	336877	332671	372261	343207	363478	336997	405952	403525
P38930	CKB2	150929	132054	116044	142261	142800	118985	100327	111021
P38931	SSN2	12873.2	17544.2	13824	13482.1	14474	11037.9	7788.75	6571.02
P38932	VPS45	76593.1	77899.8	106159	88747.1	117532	96152.3	111472	116937
P38934	BFR1	1.61232e+06	1.50422e+06	1.17526e+06	1442875	1.17569e+06	1.07133e+06	859985	771222
P38954	IPT1	0	0	5585.76	3134.79	5128.78	5900.45	6348.47	0
P38956	SNF11	16162.7	0	8438.16	7815.73	5483.21	0	10222.4	0
P38957	SHU2	17470.3	21256.3	13742.7	13500.8	10826.5	13504.6	0	8584.54
P38958	PET100	62884.8	67684.5	33237.9	64694.4	32986.4	31269.2	20915.3	51070.1
P38959	VPS41	30474.9	31431	27570.7	25109.6	28017.5	23062.9	31997.1	25285.3
P38960	STN1	179736	232840	192906	222846	151341	0	181565	184168
P38961	RRP8	34208.5	37437.6	22207.8	29432.7	22233.3	30862.6	18839	28496.7
P38962	TVP23	102459	88739.2	86836.9	88060	87540.3	86492.1	110218	84122.5
P38966	YDR089W	7470.88	7004.31	13725.3	17015.5	21696.8	13674	15188.6	10690.9
P38968	SEC31	425069	408591	412690	368001	428937	396351	438863	421550
P38969	PNT1	19124.7	22489.9	13363.2	20453.5	11884	13255.7	7803.81	8855.39
P38970	HAL5	14893.7	23368.4	15145	16019.6	18218	12283.9	13404.4	0
P38971	ALP1	0	0	7737.04	6254.12	13734.8	15623.5	9609.89	27854.3
P38972	ADE6	770620	778391	737358	714531	719104	754515	840970	908196
P38985	SRP14	130920	126125	125308	124840	106037	115183	78276	91823.4
P38986	ASP1	139185	134065	151096	139182	144502	139039	164125	159753
P38987	TEM1	15490.1	18225.4	13267.1	15487.9	13576.1	12277.8	7753.9	7754.74
P38988	GGC1	592644	591898	500059	681793	545241	529900	316087	434786
P38989	SMC2	27514.2	21651.2	25674.5	27472.3	26460.6	27068.7	21931	19091.1
P38990	SAK1	6476.49	6543.41	13475.5	6222.65	12435.4	13979.8	12416.8	0
P38991	IPL1	28693.4	29732.3	10473.3	18970	11528.1	11757	0	0
P38992	SUR2	73652.7	124456	84474.5	134512	159541	130222	147604	206590
P38993	FET3	156066	168089	82653.4	130196	71271.1	119550	78049.3	108399
P38994	MSS4	43268.9	38645.7	49386.3	50495.8	49830.2	48381.6	53472.8	35157.3
P38995	CCC2	6887.12	7515.7	32494.5	18198.7	32654.1	31550.2	25674	28423.4
P38996	NAB3	474189	482752	564320	475247	515975	513621	618533	556537
P38998	LYS1	645307	646272	924261	729853	914795	812220	1.34008e+06	1.30563e+06
P38999	LYS9	192635	192880	148793	158277	143192	135760	154796	171704
P39001	UME6	0	1140.61	0	0	0	0	0	0
P39002	FAA3	365549	390937	341545	427680	368858	386538	328496	400141
P39004	HXT7	147532	129510	51676.4	92082.6	42475.8	60805.9	51308.2	67320.3
P39005	KRE9	109662	121591	162350	114104	172227	144109	151053	154077
P39006	PSD1	36571.5	32660.4	60059.7	53459.7	55610.6	63763.8	40075.7	54237.3
P39007	STT3	689028	633726	702536	655083	686313	698879	688143	613574
P39008	POP2	71544.3	91105.3	58322.5	82563.5	84507.5	72483.8	43228.6	72222
P39009	DUN1	77458.1	71606.7	59437.6	63690.4	64440.2	61031.7	64757.6	75064.6
P39010	AKR1	114593	105059	182096	132072	156865	151905	142932	148801
P39011	BEM4	97509.2	95535.1	81421.4	106291	89035.6	81923.2	56264.8	54210.1
P39012	GAA1	110029	108464	108957	123022	100459	115140	74971.3	82500.5
P39013	END3	322764	327636	405860	362718	415323	386662	370916	391437
P39014	MET30	28360.7	18074.8	34627.7	20175.3	27208	27614	24292.8	9372.54
P39015	STM1	3.34119e+06	3.50653e+06	2526991	3.16809e+06	2797430	2.70474e+06	1.94807e+06	2678818
P39016	MPT5	44682.2	37975.5	4768.05	29056.3	13570.6	11679.8	2613.02	7168.39
P39076	CCT2	206840	214431	144666	168591	141950	180143	109166	131768
P39077	CCT3	546002	502123	402999	441181	384582	497846	289448	355100
P39078	CCT4	405954	431165	288838	371283	292407	344951	190325	267831
P39079	CCT6	445430	377425	344105	370430	294026	384101	260445	284079
P39081	PCF11	52349.2	52284.3	49165.4	54080.9	42100.4	58006.3	44585.3	39025.1
P39083	RGA1	47612.9	38814.3	27970.3	29613.1	29569.8	26495.7	31070	15434.1
P39101	CAJ1	187866	188626	155931	144445	163799	152017	159436	150765
P39102	XDJ1	50822.7	45868	33240.2	34991.7	36928.4	34108.9	23658.1	54840.5
P39103	COX14	72764.3	92363.9	33203.4	77576	33947.5	36180.5	0	23260.4
P39104	PIK1	23941.5	25526.7	16323.2	18953	16032.1	18620.9	11636.6	14527.6
P39105	PLB1	549979	521175	619070	522924	569573	549046	808664	789290
P39106	MNN1	50540.8	22607.9	18930.6	42581.2	27665.9	27898.3	10548.6	15242.2
P39107	MNN9	231990	249247	209888	210936	198332	179322	158129	186438
P39108	PEX7	72498	42912	87550.3	35623	76951.7	35009.7	87823.9	45051
P39109	YCF1	213376	210810	192560	195546	191503	199338	207741	250541
P39110	CIN4	26895	22803.4	22378.6	27130.4	25985.7	29752.7	31626.7	19714.6
P39111	VMA7	26779.9	74353.8	31532	34129.6	41671.3	28036.9	57847.9	56930.7
P39112	DSS1	19465.6	16458	17550.7	24419.1	18415.8	18443.7	11756.1	10501.7
P39113	CAT8	442750	369408	317212	389497	315663	347212	222145	172027
P39515	TIM17	136930	119947	136442	129134	121171	108737	127368	151210
P39516	RPS14B	339859	263294	300405	351174	259097	268005	270160	236884
P39517	DHH1	693649	677757	562751	623177	551995	622142	571212	516274
P39518	FAA2	172075	201350	164443	175212	153162	176595	124484	157656
P39520	IFH1	8776.28	10696.2	5976.65	10041.1	10347	32682.3	4699.95	0
P39521	FHL1	17942.5	13852.6	17842.8	15606.6	12973.9	12471.8	10690.2	8075.66
P39522	ILV3	662283	517192	528144	552071	521901	540386	698437	706317
P39523	YMR124W	0	589.443	0	0	0	0	0	0
P39524	DRS2	65517.4	55543.9	62301.1	61261.6	66589.8	76160.6	60577.6	70051.4
P39525	CEM1	162500	169235	145384	161269	144998	154779	153113	148288
P39526	LAA1	13135.4	12479.3	13409.7	9155.93	13124.4	10674	8896.23	6373.21
P39529	YJL206C	16724.4	24060	61648.9	22343.8	0	35535.4	44790.9	56563
P39531	RCY1	51117.1	44997.8	42949.2	39606	39974.6	39414.7	32441.1	22639.6
P39533	ACO2	1.1968e+06	1.1952e+06	1.23464e+06	969207	1.15052e+06	1.02651e+06	1.22063e+06	1.03557e+06
P39535	PHO90	9746.73	15974.4	31064.3	14979.3	42629.4	32433.7	25579	41881.6
P39538	UBP12	51603.6	54178.7	62975.4	49096.8	60963.7	52589.4	61369.1	59442
P39540	ELO1	53895.2	55829.6	58354.6	47608.4	51320.6	31720.7	42513.5	68964.2
P39542	YJL193W	6690.74	10899.3	5696.18	8687.56	5936.77	5577.19	0	0
P39548	YAR028W	14707.2	10199.7	21404.6	12790.7	20146.9	23418.5	21325.1	33204.1
P39676	YHB1	1.62305e+06	1.75093e+06	1.45486e+06	1773315	1.4553e+06	1.16043e+06	1.63408e+06	1.98694e+06
P39677	MEF2	112068	107351	116040	112081	106136	107226	116283	102143
P39678	MBP1	54569.8	56666.4	51236.7	67609.1	53413.8	60658.8	25205.1	34317.6
P39682	PRP39	16464.3	15499.1	12859.8	17578.9	22243.5	14384	12890.6	11223.1
P39683	NPT1	554426	539457	618459	573417	594695	577954	718400	769878
P39684	PES4	149025	141333	312450	463758	282197	316514	179873	178655
P39685	POM152	159208	156329	200084	175264	205122	191747	217381	220093
P39692	MET10	32240.7	36410.6	26447.3	31495.4	29272.8	27788.8	28965.8	21901.8
P39702	VPS8	11886.2	9589.85	8016.48	11739.7	6886.59	8166.17	5932.9	1892.48
P39704	ERP2	297140	203231	262461	207379	206400	209442	199065	217236
P39705	NUP60	0	0	0	0	0	4601.81	0	0
P39706	SWD1	32153.5	22246.3	39611.5	31069.8	42170.4	29591.1	25674.8	41899.5
P39707	SEN34	28837.9	48022.8	30409.9	38567	28343.7	26532.3	22359.8	23870.1
P39708	GDH3	763854	817063	523454	558432	504332	419940	559880	862028
P39713	BDH2	8423.37	5995.94	57769	55009.5	72682.2	60496.1	59751.1	92376.6
P39714	BDH1	2.53279e+06	2464196	2440192	2.36101e+06	2.31607e+06	2355139	2.83576e+06	2718525
P39715	ECM1	13239.2	0	0	0	0	0	0	0
P39717	GPB2	24759.6	33681.4	30104.7	30334.9	33947.3	30402	25450.2	21156.6
P39718	PEX22	31913.9	50892	76490.6	41107.5	82940.1	82421.8	165203	127507
P39719	FLC2	95380.5	115695	61878.2	64665.6	87103	44420.7	52560.3	64437.7
P39720	OAF1	54288.3	44277.3	50791.5	60560.3	46560	52329.9	33294.7	34578.1
P39721	AIM2	314354	311310	413705	310149	378924	293931	478414	464920
P39722	GEM1	58320.2	55095.1	56145.1	53108.7	49112.6	49856.9	61961.2	42528.3
P39723	SPC72	2827.32	11863.1	0	0	0	0	0	0
P39724	AIM1	0	4704.71	0	0	0	0	0	0
P39726	GCV3	296964	265052	309511	312036	325391	316014	367822	306735
P39727	ERV46	161018	143369	118314	144164	127810	112793	132487	126521
P39729	RBG1	173110	157467	152403	159893	155920	128237	136100	128013
P39730	FUN12	971085	927298	865409	898021	945854	793719	842181	948452
P39731	MTW1	15815.1	14396.2	19235.4	22143.6	16068.1	14478.9	14280.9	14512.3
P39732	GIP4	36795.3	48870.6	45431.6	38487.5	53588.9	35568.9	34831.3	37659.5
P39742	SEC72	32895.9	44815.6	28282.3	42655.2	39162.3	35728	44640.7	56485.4
P39743	RVS167	280423	254704	212938	212616	180088	237326	212162	194532
P39744	NOC2	93957.7	103656	50396.5	98699.3	49057.4	53560.5	23269.4	36674
P39875	EXO1	9203.41	11565.5	8705.58	16880.1	5357.13	11579.8	5976.6	0
P39904	VPS52	21429.5	24125.2	18839.1	24401.5	20882.8	21410.9	8503.94	11102
P39923	NPR2	27293.9	30522.9	25327.4	28162.4	26975.5	27360	28255.6	20721.1
P39925	AFG3	311042	311966	192222	271832	194855	219056	157715	213289
P39926	SSO2	89456.5	129263	161309	107613	151381	136356	251571	243640
P39929	SNF7	64600.9	85401.2	45696.1	76376.2	61456.5	73173.5	54739.7	85783.6
P39931	SSP120	37550.8	42344.4	32749.8	32286.7	32202	29288.5	21976.6	27310.1
P39935	TIF4631	278586	244083	249537	219143	207408	253061	225561	242159
P39936	TIF4632	131117	152092	120809	136008	123596	140876	99392.7	115922
P39937	PAC2	4313.13	0	3598.88	3439.05	3478.24	0	2146.04	0
P39938	RPS26A	7.56253e+06	7.05429e+06	6.564e+06	6.86676e+06	5704879	5805131	5516526	4.76412e+06
P39939	RPS26B	1.12736e+06	710406	1.19652e+06	916634	967964	869618	909636	152188
P39940	RSP5	397338	417590	446067	432896	442846	432167	463378	484178
P39944	UBP5	53527.9	47746.2	64262.2	59405	59232.3	63307.1	58837.2	47883.9
P39945	AST2	46145.6	44179.9	41983.8	41859.9	38247.6	43967.6	42033	38092.7
P39946	PAC1	5119.79	11508.9	3484.06	0	5221.07	13739.8	5975.58	7090.04
P39952	OXA1	26968.1	35367.7	17290.3	31896	24713.4	16249	13531.6	15534.2
[truncated: 2,357 more rows]
