# Supplementary material for: Prefoldin function links meiotic chromosome segregation with cellular remodeling and reveals tubulin sensitivity of the meiotic spindle
Source: bioRxiv. 2026 May 20:2026.05.20.726416. Preprint. [Version 1] doi: 10.64898/2026.05.20.726416 (PMC13228207; doi:10.64898/2026.05.20.726416)
Supplement: Supplement 4 [file media-4.xlsx]

## Sheet: Sheet1
	4h	4h
	WT	gim3∆
FRT2	22.6794	26.8441
SAW1	19.5631	25.6598
YAL026C-A	4.08081	12.5966
DRS2	98.6813	284.303
YAL066W	0.0247322	0.0358878
MAK16	7.6917	4.16298
LTE1	23.174	15.683
YAL068W-A	0	0
PMT2	382.186	278.884
FUN26	13.0091	8.14652
CCR4	214.205	183.638
ATS1	14.5425	7.71587
YAL019W-A	0.148393	0.861307
YAL065C	0.964554	2.61981
FUN30	71.7233	35.9954
LDS1	308.905	4040.82
YAL064W-B	0	0
PSK1	69.6458	67.5408
YAL016C-B	0	0
YAL016C-A	0.0494643	0
TPD3	428.608	324.39
NTG1	13.9737	9.33082
SYN8	27.0075	25.0856
DEP1	99.3244	103.967
CYS3	44.9631	10.228
SWC3	19.1427	17.262
MDM10	33.2153	32.1913
SPO7	12.9844	7.53643
FUN14	90.6434	87.9968
ERP2	59.9755	26.9517
SSA1	5389.26	6611.39
YAL004W	0	0
EFB1	435.088	201.869
VPS8	20.5524	14.0321
TFC3	91.9789	63.9879
NUP60	99.9921	82.0036
ERP1	148.022	94.7437
SWD1	33.982	52.2167
RFA1	834.043	662.704
SEN34	27.329	13.1708
#N/A	1.97857	2.18915
#N/A	0	0
BUD14	92.0531	64.4544
ADE1	81.1957	61.2604
KIN3	6.55402	13.1349
CDC15	113.545	114.913
TDA8	0	0
YAR019W-A	0.123661	0.0717755
PAU7	0	0
YAR023C	21.3933	21.9274
UIP3	33.5121	38.7588
YAR028W	7.22179	39.7278
YAR029W	0.148393	0.32299
YAR030C	0	0.0358878
PRM9	2.74527	3.58878
MST28	8.60679	6.31625
YAT1	2308.33	2404.19
YAR035C-A	0	0
SWH1	220.735	296.828
YAR047C	0	0
FLO1	0.445179	0.897194
YAR053W	0	0
YAR060C	0	0
#N/A	0	0
#N/A	0	0
YAR064W	0.0247322	0
YAR066W	0.840894	0.394765
YAR068W	0.0247322	0
YAR069C	0	0
YAR070C	0	0
PHO11	0.494643	3.62467
IMD1	0	0
YAR075W	0	0
PAU8	0	0
YAL064W	0	0
YAL063C-A	0	0
FLO9	2.34956	2.69158
YAL067W-A	0	0
GDH3	840.646	120.619
BDH2	91.5832	160.49
BDH1	57.7743	61.9064
YAL059C-A	0	0
ECM1	15.1608	14.8575
CNE1	42.3909	29.5715
YAL056C-A	0.123661	0.107663
GPB2	51.6408	46.4029
PEX22	6.3067	15.5753
ACS1	23655.6	20927.6
FLC2	264.387	162.93
OAF1	208.492	222.504
AIM2	158.459	166.196
GEM1	49.2912	39.9072
YAL047W-A	0	0.0358878
SPC72	33.6357	23.6142
BOL3	16.6447	18.3387
YAL045C	0.173125	0
BOL1	37.494	38.3281
GCV3	269.68	299.519
PTA1	152.4	136.912
YAL042C-A	0	0
ERV46	66.1833	27.813
CDC24	105.26	76.4051
CLN3	10.6596	8.5054
CYC3	62.8197	70.3759
SEO1	11.0305	9.65381
CDC19	523.036	326.363
YAL037C-B	0.148393	0.0717755
YAL037C-A	0	0.107663
YAL037W	3.85822	3.94765
RBG1	35.7627	19.3435
FUN12	248.261	181.161
YAL034C-B	0	0.215327
MTW1	30.6184	41.881
FUN19	150.322	133.503
POP5	10.8327	6.85456
YAL069W	0.0247322	0
PRP45	42.1683	44.6803
YAL031W-A	0	0
GIP4	98.8297	92.4828
SNC1	78.5741	96.7175
MYO4	67.8156	63.2701
YBL062W	0	0
SKT5	52.5559	37.9693
YEL1	33.5368	30.074
CMC2	23.174	44.9315
IAI11	15.0619	33.5551
SHP1	421.634	323.456
PTH2	37.1724	50.7812
PTC3	337.396	443.07
YBL055C	57.527	56.5232
TOD6	52.1107	41.4145
YBL053W	0	0
SAS3	12.1435	9.61792
YBL107W-A	0	0
PIN4	93.8586	132.318
SEC17	143.15	248.702
MOH1	119.827	138.957
RRT1	0.0247322	0.251214
MIX23	37.6176	48.0537
EDE1	1307.12	649.03
PSY4	66.3317	51.4272
COR1	584.99	390.567
YBL044W	0.0494643	0.179439
SRO77	3.11625	6.24447
ECM13	204.362	241.668
FUI1	6.52929	18.4104
PRE7	504.116	480.43
ERD2	113.125	106.838
MIN6	5.16902	4.91662
URA7	25.2515	11.4841
YBL039C-A	0.321518	0.0358878
MRPL16	43.8007	37.108
APL3	70.7093	52.0373
YBL036C	57.4528	35.17
POL12	181.979	174.917
STU1	377.264	264.421
RIB1	184.7	201.51
HEK2	265.45	188.375
SHE1	15.0372	11.2329
PET9	2296.63	2338.73
YBL029C-A	112.878	169.498
YBL029W	119.011	89.54
YBL028C	11.9951	10.7304
RPL19B	299.21	144.305
PKC1	232.606	190.098
LSM2	29.827	43.6754
RRN10	25.4741	19.6665
NCL1	90.4455	56.6668
MCM2	167.363	124.925
PIM1	403.505	501.496
HAP3	23.4708	30.4328
RFT1	31.6819	21.3891
APN2	27.0817	21.0302
POP8	8.33474	5.31139
PEP1	225.261	176.568
FUS3	11.7725	13.8886
ACH1	5156.46	7079.98
RRN6	1.92911	1.11252
FMT1	55.87	46.1517
YBL012C	0	0
SCT1	8.23581	5.23961
LAA2	31.6324	114.841
ALK2	105.112	194.512
SEA4	57.7496	44.5008
YBL008W-A	0.618304	0.466541
HIR1	52.3085	51.0683
SLA1	484.973	390.961
LDB7	52.6795	33.1244
YBL006W-A	0.0494643	0.107663
PDR3	38.8295	31.4377
#N/A	0	0
UTP20	150.743	73.1393
HTA2	447.43	120.475
HTB2	835.18	360.493
ECM15	59.6045	38.7947
NTH2	365.789	356.258
RER2	15.2597	8.7925
COQ1	50.7751	43.7831
GPI18	21.9374	16.8314
RCR1	43.7512	38.7588
UGA2	101.352	45.8646
DSF2	47.8073	37.0362
FLR1	1.95384	2.61981
RTG3	83.5947	51.5348
HHF1	771.322	447.987
HHT1	896.739	575.425
IPP1	1424.82	716.428
YBR012C	3.85822	3.08635
#N/A	0	0
YBR013C	3.36357	4.16298
GRX7	50.3794	29.8227
MNN2	119.481	99.0144
YBR016W	214.65	142.295
KAP104	118.764	69.4428
GAL7	1.87964	16.5443
GAL10	2.30009	4.23476
GAL1	0.197857	0.251214
SFT2	147.379	112.616
FUR4	12.7123	8.5054
POA1	16.9168	16.2213
CHS3	245.294	296.397
ECM21	470.628	691.414
SCO2	77.7827	85.4129
OLA1	105.903	97.866
ETR1	722.723	476.374
YBL113C	0	0
YBR027C	3.83349	3.19401
YPK3	29.7281	24.8343
CDS1	77.2138	29.1768
RKM3	18.4749	8.25419
RPL4A	111.814	38.9741
YBR032W	0.222589	0.358878
EDS1	148.64	136.732
HMT1	35.9111	26.0904
PDX3	220.735	185.612
CSG2	147.428	157.727
SCO1	43.8501	82.2189
CHS2	10.7832	15.9342
YBL112C	0	0
ATP3	500.802	565.663
FIG1	7.96376	12.8837
FAT1	173.274	215.614
CST26	31.855	16.3648
QDR3	24.1386	13.8886
YBL100W-C	0.0989287	0.430653
TCM62	10.7832	11.4841
GIP1	5.96045	68.6533
ZTA1	185.491	78.0559
FMP23	48.2277	16.939
RPS11B	108.698	59.8249
REB1	183.636	179.475
#N/A	0	0
REG2	12.0693	24.7985
YBR051W	0.0494643	0.107663
RFS1	88.7637	41.558
YBR053C	142.606	135.835
YRO2	16.5706	50.1711
PRP6	53.9903	44.142
YBL100C	0	0
YBL111C	0	0
ATP1	1453.71	1552.25
MRX18	356.366	326.83
MNC1	6.9992	24.1166
YBR056C-B	0.0741965	0
MUM2	496.943	329.773
UBP14	169.168	102.531
TSC3	108.723	122.808
AKL1	63.7101	34.0216
ORC2	10.7338	6.28036
TRM7	27.2301	26.1622
BNA4	291.84	225.734
YBR062C	208.764	178.793
YBR063C	9.10144	182.812
YBR064W	0	0
ECM2	39.5467	30.7558
NRG2	11.5747	5.23961
TIP1	35.5154	10.9099
BAP2	288.773	319.975
TAT1	124.724	199.357
ALG14	39.9177	21.3891
YBR071W	78.4752	173.194
HSP26	153.513	439.805
BRN1	50.5525	50.7812
YBR072C-A	0.0989287	0.0717755
RDH54	91.1875	67.9714
PFF1	86.34	93.6671
ECM8	2.32482	2.83513
YBR076C-A	0.840894	1.11252
SLM4	77.8569	72.6369
ECM33	356.663	80.1015
RPG1	264.511	126.433
SEC18	367.965	444.685
SPT7	87.8734	93.8465
YBL096C	0	0
UBC4	125.367	61.1887
MRX3	111.74	136.194
TEC1	5.11956	6.60335
MIS1	151.855	94.0977
YBL094C	0	0
RPL19A	181.089	72.0985
AAC3	9.1509	7.60821
ROX3	137.338	108.704
YBR085C-A	1740.95	1786.39
IST2	78.0052	42.3476
RFC5	43.7017	29.1768
POL30	129.844	78.02
YBR089W	0	0
NHP6B	321.617	382.887
YBR090C	241.633	282.76
TIM12	22.16	22.1069
PHO3	9.42295	6.06503
PHO5	6.52929	117.604
PBY1	152.968	193.794
RPL32	164.098	60.3632
RXT2	64.9714	61.0451
YBR096W	95.7135	48.915
VPS15	47.5105	33.8422
SCS22	53.7183	57.3128
MMS4	33.0174	24.8343
YBR099C	0	0
FES1	167.511	126.612
EXO84	99.2007	75.795
MAP2	150.545	87.8892
SIF2	87.1067	64.1314
YBR103C-A	0	0
YMC2	26.6365	9.83325
VID24	29.7528	30.6482
SND3	487.644	261.299
IML3	10.8822	8.39774
AIM3	292.285	247.59
CMD1	274.008	242.888
YBR109W-A	1.63232	2.72747
ALG1	72.9352	67.146
YSA1	328.69	267.364
MRP21	23.0998	31.9042
SUS1	15.5813	14.9652
CYC8	112.111	158.588
YBR113W	0	0
RAD16	8.13688	5.16784
AVT5	25.7462	21.9992
LYS2	556.647	277.305
YBR116C	32.5475	11.1611
TKL2	204.263	55.9131
TEF2	150.347	125.858
MUD1	145.672	131.493
CBP6	13.6522	14.5345
GRS1	210.124	182.741
YBR121C-A	6.40563	5.81382
TEL1	23.545	27.49
MRPL36	29.6291	40.8044
TFC1	79.7612	86.669
YBR124W	0.0989287	0.251214
PTC4	44.5426	25.2291
TPS1	657.307	748.296
MEO1	41.7974	55.4107
YBR126W-B	21.8385	25.1214
VMA2	709.22	360.744
ATG14	11.5005	11.5559
OPY1	16.5706	17.0108
SHE3	87.0325	79.7067
CCZ1	24.2375	23.0399
YBR131C-A	0	0
AGP2	126.258	79.2402
HSL7	44.3942	58.1741
YBR134W	0.0247322	0.0717755
CKS1	112.853	77.4817
MEC1	118.319	93.2723
YBR137W	69.1017	92.1957
YBR138C	76.8181	176.676
ATG42	606.878	613.071
IRA1	295.203	199.608
BMT2	8.82938	5.34728
YBR141W-A	0.123661	0.0717755
MAK5	12.0446	12.8119
SUP45	213.884	161.1
YBR144C	0.123661	0.215327
ADH5	3.43777	3.15812
MRPS9	57.5023	71.3808
RTC2	63.0918	61.5834
YSW1	280.537	2708.63
ARA1	433.629	293.203
TBS1	22.1848	16.293
APD1	210.57	173.266
SPP381	19.8105	20.8149
RIB7	15.8039	15.8983
RPB5	34.3035	24.5113
CNS1	24.658	26.1263
SLI15	278.682	258.966
ICS2	3.38831	2.36859
AMN1	3.11625	4.59363
IFA38	116.513	123.31
CDC28	252.194	327.44
CSH1	22.7783	15.8983
TOS1	27.6753	16.3289
YSY6	53.5204	40.1225
EXO5	11.1542	12.8478
ARL1	46.447	42.0964
UBS1	34.5756	29.0332
TYR1	83.7184	116.24
RPL23A	71.105	29.751
POP7	12.0198	15.5394
PEX32	10.0413	70.9142
SSE2	908.215	1031.49
NPL4	382.31	309.855
SEC66	88.5164	74.18
SMY2	44.0233	43.819
UMP1	496.325	636.039
YBR174C	0.0989287	0.0358878
SWD3	13.85	7.034
ECM31	17.3867	7.60821
EHT1	306.407	223.186
YBL086C	86.9088	68.115
YBR178W	0.0494643	0.0358878
FZO1	97.0737	143.623
DTR1	107.066	1299.82
RPS6B	29.3076	11.4482
SMP1	8.13688	20.3484
YBR182C-A	0	0
YPC1	23.2977	18.4463
YBR184W	99.7201	121.767
MBA1	9.42295	13.3144
PCH2	441.024	336.161
GDT1	17.0405	7.17755
NTC20	23.8665	24.0089
RPS9B	107.758	29.8227
YBR190W	0.321518	0.0717755
RPL21A	61.2121	19.0564
YBR191W-A	0	0
RIM2	15.4576	19.9895
MED8	25.672	24.9779
AIM4	8.65626	8.86428
MSI1	90.6681	238.725
BOI1	13.6769	5.5626
PGI1	107.882	100.558
YBR196C-A	0	0.0717755
YBR196C-B	0.0247322	0
YBR197C	28.8377	13.3861
TAF5	109.465	105.331
KTR4	208.542	208.903
BEM1	29.085	22.5734
YBR200W-A	0	0.179439
DER1	15.4823	10.6587
MIN7	29.0356	150.477
MCM7	120.668	61.4399
COS111	28.2194	28.5308
LDH1	159.077	157.547
KTR3	90.6928	73.9647
YBR206W	16.62	17.1185
FTH1	399.795	1280.94
DUR1,2	1007.46	128.155
YBL109W	0	0
YBR209W	0.0494643	0.0717755
CDC27	128.113	153.671
ERV15	7.19706	5.84971
AME1	10.5606	8.03886
NGR1	176.959	121.875
MET8	14.9135	9.90503
SDS24	504.14	290.655
HPC2	88.467	83.3673
YBP1	80.1322	67.792
YBL113W-A	0	0
ATG12	12.1188	21.748
PYC2	450.818	455.488
YBR219C	3.06679	2.22504
YBR220C	25.4494	14.2833
PDB1	913.581	866.582
YBR221W-A	0	0
PCS60	338.361	155.179
YBL083C	10.6843	8.61307
TDP1	15.2597	14.391
YBR223W-A	0	0
ALG3	62.2261	41.6298
YBR224W	3.51197	5.45494
YBR225W	129.992	104.864
YBR226C	0	0
MCX1	60.1486	56.6309
SLX1	13.2812	11.4482
ROT2	145.326	117.138
OM14	1058.54	1119.2
COQ21	17.0157	21.5686
SWC5	134.79	124.459
YBR232C	0.0247322	0.143551
PBP2	186.431	246.693
DAD3	10.808	22.1428
ARC40	189.745	169.175
VHC1	135.755	180.982
YBL081W	15.7791	10.8381
ABD1	80.9236	66.0694
PRP5	89.753	71.0578
YBR238C	4.69911	2.72747
ERT1	4.72384	3.66055
THI2	28.813	30.4328
PET112	28.6646	36.2467
VVS1	222.812	96.4304
YBR242W	66.0843	44.3573
ALG7	53.4215	42.4552
GPX2	4.05608	6.10092
ISW1	265.5	176.137
RRT2	18.3513	8.18241
ENP1	31.5582	24.0448
HIS7	53.2484	29.8227
ARO4	229.91	133.79
SPO23	284.346	2260.75
MRPS5	29.5302	36.6773
DUT1	61.2616	26.1263
SRB6	20.3546	23.6142
TRS20	10.808	5.67027
NUP170	80.9731	94.026
MTC4	24.1139	24.6908
RCF3	49.9095	147.965
RIB5	92.9929	65.7105
POP4	3.06679	3.69644
SHG1	7.88956	8.36185
YBR259W	9.05197	12.7402
RGD1	78.3515	125.93
TAE1	8.35947	3.83999
MIC12	12.5639	17.2261
SHM1	313.06	184.894
YPT10	34.724	45.5057
TSC10	98.6813	112.401
REI1	43.9738	36.6773
SLM6	0	0
MRPL37	26.6613	106.946
SDH8	161.674	309.353
BIT2	19.6621	25.9469
EFM2	3.33884	2.40448
HSM3	81.3441	87.8892
UBX7	71.3523	53.6881
CHK1	57.9969	52.1449
RIF1	200.108	441.061
PPS1	13.3801	14.5345
YBR277C	0.123661	0.215327
DPB3	54.6086	59.0713
PAF1	66.7768	59.8249
SAF1	534.19	672.68
DUG2	139.44	93.7389
MRPL27	37.4445	47.0489
SSH1	24.0149	5.13195
YBR284W	21.0223	23.3629
YBR285W	295.797	767.675
APE3	1143.66	999.008
ATG8	807.208	898.666
YBR287W	181.509	204.13
APM3	70.5114	60.1479
SNF5	191.922	167.919
YBL077W	0	0
ILS1	173.471	111.109
BSD2	72.6136	135.835
CTP1	17.733	12.166
YBR292C	0.123661	0.0717755
VBA2	8.85412	12.8119
SUL1	26.5129	13.9245
PCA1	109.069	65.567
PHO89	998.586	3268.66
TYC1	0	0
MAL33	41.6242	43.173
MAL31	0.34625	0.64598
YBR298C-A	0	0
MAL32	1.85491	1.07663
YBR300C	0	0
PAU24	0	0.107663
COS2	3.6109	1.7585
SSA3	1845.19	6621.4
AAR2	3.83349	1.79439
YBL073W	0	0
RPS8A	55.2764	28.3155
YBL071C-B	0	0
KTI11	10.7585	6.81868
YBL071C	0	0.0358878
YBL070C	0.0247322	0.0717755
AST1	68.0135	39.8354
YBL068W-A	8.63153	5.74204
PRS4	33.0174	13.0273
UBP13	56.6119	33.7345
PAU9	0	0
SEF1	95.7382	127.545
YBL065W	0	0
PRX1	1772.11	1296.98
YBL108W	0	0.143551
KIP1	90.2229	101.814
BUD3	56.7356	40.0149
VBA3	0	0
YCL012C	30.6679	28.5308
GBP2	44.3942	20.5996
SGF29	25.7462	45.5775
ILV6	488.93	326.005
STP22	68.3844	54.8724
YCL007C	0	0.0717755
VMA9	68.4339	65.1722
LDB16	24.3859	23.2194
PGS1	30.7173	26.1263
YCL002C	19.8105	12.8837
RER1	73.5535	46.044
YCL001W-A	0.741965	1.22018
YCL001W-B	0	0
YCR001W	0.0494643	0.107663
CDC10	386.49	1856.91
MRPL32	18.2771	47.0489
YCP4	196.25	104.003
CIT2	7776.73	6997.11
YCL068C	0	0
YCR006C	1.63232	2.29682
YCR007C	2.00331	3.15812
SAT4	91.237	51.176
HMLALPHA2	0	0
RVS161	153.661	167.416
ADY2	12876.9	11154.8
ADP1	321.543	264.349
PGK1	805.675	845.121
YCR013C	0.123661	0.0717755
HMLALPHA1	0.618304	0.897194
POL4	31.6077	47.5154
CTO1	22.1848	10.4792
YCR016W	23.6934	15.8983
YCL065W	0	0
CWH43	42.7372	39.4765
SRD1	0.321518	1.79439
YCR018C-A	0.667768	0.179439
MAK32	37.494	38.4717
PET18	46.9911	46.0081
CHA1	23.7923	26.0186
MAK31	26.1914	21.5327
HTL1	11.5499	9.04372
HSP30	20.7503	28.4949
YCR022C	0.247322	0.825419
YCR023C	54.2871	51.3554
SLM5	16.6447	26.9158
YCR024C-B	0.272054	0.358878
PMP1	61.5089	47.1206
YCR025C	0.148393	0.179439
NPP1	69.3243	56.7027
RHB1	16.9663	12.0583
VAC17	60.2723	63.8085
FEN2	101.476	92.088
RIM1	182.128	295.069
SYP1	256.25	201.653
YCL076W	0	0
RPS14A	168.327	69.0122
BPH1	88.3433	80.4963
MRC1	70.1652	24.7985
SNT1	72.9104	70.2683
ELO2	83.9657	51.6784
RRP43	35.1939	39.6201
RBK1	73.0094	60.6862
PHO87	79.9838	42.0605
BUD5	20.8739	26.9876
YCR038W-A	0	0
MATALPHA2	0	0
MATALPHA1	0	0
YCR041W	0	0
TAF2	78.1042	54.047
YCR043C	12.9349	34.7035
PER1	12.7865	7.17755
RRT12	57.527	1025.24
YCR045W-A	0	0.0717755
IMG1	26.4634	39.5124
BUD23	19.0438	12.3095
YCR047W-A	0.0247322	0.0358878
YCR049C	0	0
ARE1	13.4048	6.38802
YCR050C	0	0
YCR051W	14.6167	7.6441
RSC6	85.8948	64.3468
THR4	302.969	200.469
CTR86	40.9565	81.537
KRR1	41.0554	27.6336
PWP2	17.0899	10.874
YIH1	35.0207	20.1689
TAH1	22.6547	14.4987
TVS1	1081.91	854.021
YCR064C	0	0.0358878
BUD31	19.7363	11.4482
HCM1	147.849	73.0675
FYV5	0	0.0358878
ADF1	6.60349	5.95737
RAD18	22.9762	18.9846
SED4	228.476	267.436
MIC10	123.933	145.345
ATG15	108.624	79.2402
CPR4	95.293	40.0508
IMG2	35.9606	59.9326
RSA4	13.6027	10.6228
PRD1	1065.04	777.186
SSK22	14.7404	13.2067
SOL2	125.318	87.3508
ERS1	34.6992	17.2979
#N/A	0	0
EGO2	23.6192	26.8082
FUB1	88.3186	95.7127
PAT1	290.281	229.538
PTC6	54.0398	47.8025
SRB8	32.7207	26.0904
YCR081C-A	0	0
AHC2	91.6821	115.236
TRX3	75.26	74.9337
TUP1	236.563	204.955
YCR085W	0.148393	0.358878
CSM1	91.3112	102.747
PEX34	6.43036	5.16784
YCR087W	0	0
YCR087C-A	3.80875	1.57906
ABP1	205.549	111.539
FIG2	0.247322	0.717755
YCR090C	33.8583	41.7016
KAR4	267.676	285.164
KIN82	35.3175	21.8915
MSH3	14.2952	7.67998
CDC39	502.929	414.683
CDC50	108.154	140.034
OCA4	22.531	17.4056
YCR095W-A	0.0989287	0.0717755
HMRA2	0	0
HMRA1	7.39492	10.4792
YCR097W-A	0	0
GIT1	1.21188	4.12709
YCR099C	0.0247322	0
EMA35	0.370982	0.215327
YCR101C	0.321518	0.358878
YCR102C	0.123661	0.143551
SPB1	16.3232	12.2018
YCR102W-A	0	0
PAU3	0.0247322	0
ADH7	9.76921	6.28036
RDS1	19.6621	15.7188
AAD3	0	0.107663
#N/A	0	0
YCR108C	0	0
PBN1	111.27	117.425
LRE1	19.4147	14.1039
APA1	148.047	138.276
YCL049C	40.8575	51.9296
YCL048W-A	6.25724	3.44523
SPS22	155.293	2918.47
POF1	16.0759	12.1301
EMC1	337.47	334.402
YCL046W	0.0247322	0
MGR1	231.914	186.437
PDI1	5106.8	4541.53
YCL041C	572.599	820.323
YCL042W	38.3596	29.8586
GLK1	364.898	256.454
GID7	185.664	160.813
ATG22	112.828	114.877
SRO9	62.7208	17.9798
GFD2	2.10223	1.54317
GRX1	170.8	164.187
LSB5	255.236	177.896
MXR2	68.236	56.4515
STE50	64.4273	55.016
RRP7	52.729	41.0556
HIS4	62.0283	48.1255
BIK1	27.6011	16.939
GEX1	0	0
RNQ1	204.263	135.62
FUS1	5.26795	7.71587
HBN1	26.043	15.0729
FRM2	15.5318	18.5181
AGP1	1592.7	334.546
YCL023C	0.272054	0.32299
KCC4	17.6093	16.3289
YCL022C	0	0
YCL021W-A	3.41304	39.1177
#N/A	0	0
#N/A	0	0
LEU2	0	0
NFS1	183.686	184.678
DCC1	40.5855	25.0856
CIA1	14.8146	9.9768
MSW1	15.9522	23.4706
YDR269C	0	0
CCC2	283.505	362.287
YDR271C	0	0.143551
GLO2	274.675	208.831
ACK1	19.8599	17.0108
DON1	215.813	1165.02
YDR274C	0.0247322	0.0717755
BSC2	329.803	372.192
PMP3	583.729	770.833
MTH1	7.6917	9.47437
MPH2	0	0
YDR278C	0.0247322	0.0717755
RNH202	69.7942	66.1412
RRP45	25.5483	18.6616
PHM6	11.1789	130.093
MRX10	15.878	29.3921
GCN2	107.931	107.807
DPP1	83.57	51.4631
ZIP1	1551.37	1614.55
MRPL11	12.1435	14.4269
MGP12	4.62491	5.92148
INM2	28.714	36.0672
NSE3	30.841	21.2097
RTT103	105.73	143.443
YDR290W	0	0
HRQ1	18.4997	22.2145
SRP101	67.3704	87.1355
TRM8	12.6134	23.6859
SSD1	467.438	388.736
DPL1	217.025	182.166
HDA2	59.1593	61.7629
MGT1	26.2161	21.3891
MHR1	30.569	37.0721
SUR2	60.0992	81.5011
ATP5	385.129	413.463
BFR2	23.0751	13.3144
PRO1	25.1031	18.1233
YDL199C	660.126	690.732
CFT1	63.3143	43.9266
GPI11	22.5063	33.3039
RSC3	31.3357	22.1786
CPR5	204.016	172.082
HNT2	59.5056	76.5486
PFU1	56.884	64.3468
PMT7	165.953	176.065
SRB7	16.348	15.1446
GIC2	29.8517	18.1592
SUM1	33.3884	24.4755
TFB1	73.875	87.0278
GGC1	65.3176	78.4148
SSF2	27.7742	24.0089
PIB1	166.299	191.389
RAD34	18.6975	23.2194
IPK1	6.15831	4.05532
OMS1	15.3339	23.65
#N/A	0	0
HIM1	49.1923	823.588
ASF2	44.8641	39.7278
MCM21	18.0297	11.3764
YFT2	30.7915	35.5289
SWA2	104.691	71.5961
DAD4	47.4858	36.1749
YDR320W-B	0	0
ASP1	70.3383	33.0885
MRPL35	28.8624	37.2156
TIM11	102.119	157.978
PEP7	52.5806	47.0848
UTP4	34.254	22.5016
YCG1	110.874	126.11
YSP2	7.56804	26.3057
YDL196W	0.964554	0.287102
YDR327W	0.0494643	0.574204
SKP1	280.586	236.106
SEC31	879.055	440.056
PEX3	53.4462	42.5629
UBX5	300.842	278.669
GPI8	43.1082	82.8649
IRC3	14.6909	14.1398
RQC1	117.156	119.722
SWR1	28.6151	29.105
MSN5	216.802	157.619
MRX8	15.6555	12.7043
MRPS28	29.456	35.3136
YDR338C	28.4915	29.8227
FCF1	25.3505	27.167
YDR340W	0	0
YDR341C	205.054	150.011
HXT7	1.21188	2.0456
HXT6	1.11295	2.40448
YDR344C	0.148393	0.681868
HXT3	6.65295	9.36671
SVF1	205.153	169.929
SNF3	46.1502	60.6862
MRP1	30.2474	35.8878
PAL1	78.302	37.5027
YPS7	53.0505	38.0769
ATP22	16.6447	9.61792
SBE2	21.2449	10.228
YPQ2	59.0851	48.3049
TRR1	247.816	154.102
TRP4	27.4032	13.3861
YDR354C-A	0	0
YDR355C	0	0
SPC110	215.689	294.064
CNL1	10.2391	15.4676
GGA1	176.637	234.814
EAF1	99.819	148.109
OPI7	0	0
BCP1	9.24983	2.58392
TFC6	31.2615	25.6239
NUS1	1107.06	1330.43
ESC2	42.6877	43.6395
SEM1	160.809	210.482
CDC40	27.4527	26.8441
ESF1	16.2985	13.2785
#N/A	0	0
MOR1	0	0
KEI1	32.3249	36.3184
YPR1	148.294	44.1061
XRS2	44.4932	41.2351
DXO1	4.47652	7.21344
CTS2	27.9226	282.688
YDR371C-A	0	0
VPS74	18.8459	5.45494
ARF1	182.548	142.762
FRQ1	63.9326	37.6463
PHO92	692.501	828.972
WIP1	63.1907	72.7445
BCS1	23.5203	19.5229
ARH1	25.1031	20.2048
ATP17	231.938	279.027
LSM6	24.1881	22.2504
RGA2	48.1535	34.7753
SDH6	30.0496	65.2799
ARO10	616.598	1593.24
RPL35A	15.5813	8.00297
YRA1	315.904	280.535
COI1	5.91099	7.57232
RPP2B	65.2435	15.7547
NKP1	15.1608	23.2912
ATO3	358.344	271.635
EFT2	30.6432	17.9439
UFD2	276.382	257.746
MUS81	60.0002	54.8365
CIN10	9.37349	8.54129
RVS167	329.63	247.985
SAC7	64.823	53.6163
UBA2	99.547	94.9232
YDR391C	166.002	87.3867
SPT3	26.3398	25.3368
SHE9	9.74447	11.7353
RPT3	996.484	1028.4
SXM1	84.8066	44.9315
YDR396W	0	0
NCB2	24.3117	21.6762
UTP5	12.0693	7.85942
HPT1	15.7297	8.64895
URH1	88.1702	93.2364
YDR401W	0.0741965	0.0358878
DIT2	2.02804	5.06018
DIT1	14.8393	18.0157
RPB7	44.9631	42.1322
MRP20	63.1907	161.962
PDR15	34.1799	64.8851
RBS1	44.3942	26.3057
YDR406W-A	0	0.0358878
TRS120	44.2211	43.496
ADE8	29.3323	26.4852
SIZ1	53.6441	54.7647
SOR2	0	0
STE14	8.87885	9.76147
DFM1	56.8345	33.3397
RRP17	9.99179	6.53157
YDR413C	0	0
ERD1	11.7478	8.14652
PPH22	107.882	88.1763
YDR415C	72.2179	55.1954
SYF1	59.5798	63.1266
YDR417C	0	0
RPL12B	155.862	50.207
RAD30	11.5499	7.53643
HKR1	79.0935	62.8754
ARO80	35.8122	37.0003
YDL187C	0	0
YDL186W	68.4092	1039.99
SIP1	112.061	105.079
CAD1	188.039	231.799
DYN2	33.9573	36.9285
SNX41	131.254	204.632
YDR426C	0.0247322	0.0717755
RPN9	800.086	858.005
BNA7	19.0685	13.5297
YDL185C-A	0	0
TIF35	76.645	60.5786
VMA1	998.314	492.739
CYM1	74.6417	86.9202
YDR431W	0	0
NPL3	584.619	547.683
YDR433W	170.8	206.355
GPI17	114.238	114.41
PPM1	30.5442	51.6425
PPZ2	197.808	189.057
GPI19	9.00251	16.3289
THI74	21.0965	55.0877
LRS4	57.527	80.7475
DOT1	23.3224	17.6209
APT2	57.2797	43.1371
YDR442W	0	0.0358878
SSN2	97.4447	69.9812
RPL41A	0	0
YDR444W	108.352	85.2335
YDR445C	0	0
MRX19	24.5343	26.7005
ECM11	1187.91	1563.06
RPS17B	33.8583	10.6587
ADA2	20.0331	16.293
UTP6	14.592	10.6228
RPS18A	56.3151	20.9585
YHP1	4.3034	5.59849
PPN1	182.944	327.404
TSA2	15.2845	25.0856
GUK1	115.697	135.046
YDR455C	0.0247322	0
NHX1	103.009	59.6455
TOM1	831.075	701.534
LYS20	106.67	71.2013
HEH2	13.7758	9.36671
PFA5	6.43036	3.73233
TFB3	48.0299	56.272
MFA1	0.766697	1.65084
CMI8	62.053	121.444
MRPL28	22.531	23.9371
STP1	189.597	146.925
SPP41	145.672	152.344
YDR464C-A	0	0
RMT2	29.2582	25.4803
PKH3	58.2442	61.404
INH1	201.889	278.812
YDR467C	0	0
TLG1	39.8435	40.8044
SDC1	24.1633	29.8945
UGO1	52.6548	55.9131
RPL27B	30.3216	7.21344
TRS31	24.0397	21.3173
YDL180W	26.7849	45.2186
PRP3	39.8188	39.4048
JIP4	75.4084	79.2761
YDR476C	86.6368	213.173
SNF1	234.956	216.762
SNM1	19.3158	15.7547
PEX29	24.9548	43.4601
DIG2	48.1288	42.7423
PHO8	430.76	487.428
CWC21	17.5104	16.4366
KRE2	189.523	159.88
VPS52	50.602	48.9509
VPS72	66.6779	70.7348
VPS60	165.458	149.867
RIB3	3.68509	1.36374
PAC11	44.691	36.2825
SLD5	13.7264	10.4075
PKH1	59.5798	86.7766
YDR491C	0.0247322	0.0717755
PCL9	2.0775	2.76336
IZH1	286.943	153.456
MZM1	20.775	28.2437
RSM28	61.2121	74.8978
VPS3	37.1477	40.4455
PUF6	24.0149	14.8934
ITR1	171.938	66.6795
SEC20	50.231	34.0216
DLD2	76.917	66.9307
LCD1	41.7232	47.5872
RPL37B	93.6112	45.0033
PLM2	62.7455	44.6444
SAM2	663.317	197.49
LPP1	45.5319	29.751
SPG3	0.123661	0.502429
PSP1	221.526	385.686
GMC1	437.413	328.158
GIN4	101.946	57.887
YDL177C	5.46581	6.89045
GNP1	346.399	384.932
YDR509W	0	0.107663
SMT3	423.909	422.83
YDR510C-A	0	0.0717755
SDH7	16.62	28.5308
EMI1	34.353	30.8276
GRX2	178.121	179.87
YDR514C	31.1131	25.4803
IPF1	41.0059	46.4747
SLF1	108.97	136.086
EMI2	164.048	1560.65
GRH1	140.281	103.5
EUG1	109.44	92.3034
FPR2	71.7233	61.6552
URC2	28.4667	25.2291
YDR521W	0	0.0717755
SPS2	384.041	7783.52
SPS1	5.78733	48.3049
AGE1	11.6488	11.0534
YDR524W-C	0	0
YDR524C-B	462.442	276.551
YDR524C-A	0.0741965	0.107663
API2	0.0247322	0.179439
SNA2	344.865	494.785
YDR526C	0	0
RBA50	63.067	59.8608
HLR1	5.56474	2.83513
AIR2	30.9894	21.9274
QCR7	280.042	370.29
APA2	45.6308	49.9558
CAB1	177.255	149.401
KRE28	27.0323	31.4018
HSP31	26.8344	23.3629
FIT1	222.639	123.131
YDR535C	0.395715	2.15327
STL1	6.62822	2.54803
DLD1	138.871	96.0716
YDR537C	0	0
PAD1	0.395715	0.215327
FDC1	4.77331	3.01457
IRC4	7.1476	6.28036
YDR541C	5.16902	2.79925
PAU10	0	0
YDR543C	0	0
YDR544C	0	0
YRF1-1	0	0
PAR32	123.265	89.0376
YDR545C-A	0	0
YDL172C	14.864	21.2814
GLT1	1401.57	302.893
HXT15	0	0
UGA3	22.7289	22.5734
UGX2	92.2757	107.592
SFA1	156.357	120.045
NRP1	7.22179	5.45494
FAP7	17.4856	13.9962
CDC36	77.4364	99.3015
CDC9	71.5996	30.7199
YDL163W	0	0
YDL162C	0.321518	1.04075
ENT1	55.3753	46.4029
MHF2	5.96045	8.54129
DHH1	422.846	299.053
YDL159W-A	0	0
STE7	30.9647	24.5831
YDL159C-B	0	0
YDL158C	0.0247322	0.0717755
YDL157C	31.7314	36.7132
CMR1	45.804	26.1263
CLB3	5.6884	6.81868
MSH5	369.251	337.058
SAS10	34.0809	22.9323
YDL152W	0	0.107663
BUD30	0	0
RPC53	73.0341	35.7801
ATG9	182.227	188.195
NOP14	34.1057	25.1932
RPN5	1006.4	775.535
LDB17	5.02063	4.12709
COP1	352.755	199.859
YDL144C	70.2888	45.2904
THI13	0.395715	0.610092
CCT4	432.937	312.511
CRD1	22.3084	13.1708
BPL1	62.2261	52.5397
RPO21	201.493	141.254
SCM3	13.0586	7.89531
AAD4	1.97857	2.26093
RGT2	14.963	6.28036
ARF2	250.314	211.774
RPL35B	10.437	4.59363
RDI1	142.136	124.782
PPH21	104.518	72.0626
RPL41B	0	0
SRF1	9.89287	6.31625
CDC53	316.72	273.321
YDL242W	1.06348	2.15327
LYS21	197.734	141.003
STF1	124.106	103.716
RPP1B	88.4175	38.9741
YDL129W	4.25393	2.9428
VCX1	49.6869	33.1244
PCL2	6.75188	5.06018
CDC48	3316.88	3085.67
HNT1	587.908	569.18
YDL124W	85.0539	73.7135
SNA4	69.992	48.4485
UBP1	56.9829	205.816
YDL241W	1.75598	15.5394
EXP1	9.24983	7.034
YFH1	18.9201	28.4231
HEM25	11.5005	8.11064
YDL118W	0	0.0717755
CYK3	34.1551	23.6142
NUP84	99.6212	90.4013
IWR1	140.701	262.734
YDL114W-A	0	0
YDL114W	16.8179	191.461
COS7	105.953	28.0284
ATG20	125.194	144.305
TRM3	47.8815	31.0429
YDL240C-A	0	0
RRP42	32.1024	22.0351
TMA17	927.53	1051.73
YDL109C	27.0323	28.9255
LRG1	14.0231	7.9312
KIN28	24.7074	25.2291
MSS2	16.8426	36.3543
PHO2	126.703	144.879
NSE4	23.1988	10.0127
QRI7	6.28197	8.61307
QRI1	463.159	499.378
POL3	117.503	85.7718
DUN1	82.0861	64.8851
GET3	694.702	453.837
BUG1	102.193	79.1684
SNU23	20.5772	17.5132
RPN6	952.485	872.181
OPI6	0	0
PMT1	388.617	318.253
YDL094C	0	0.0358878
PMT5	93.2403	87.8174
SRP14	42.7124	38.5076
UBX3	103.232	121.337
RAM1	35.2186	24.7985
NUR1	30.6184	59.2148
ASM4	7.29599	15.2523
LUC7	50.602	42.7423
ADY3	631.981	2210.47
YDL086W	198.228	122.772
YDL086C-A	0.123661	0.107663
YDL085C-A	20.6514	9.29493
NDE2	467.685	485.023
SUB2	515.394	250.712
RPS16B	53.5946	18.6258
RPL13A	48.0546	24.1166
RPP1A	90.7176	38.5794
THI3	37.4198	51.7861
MRK1	27.9721	293.885
MDH3	544.676	515.456
VAM6	99.9674	88.2121
RXT3	18.9201	18.6616
RPL31A	114.782	38.0052
BRE1	53.7677	54.4418
AHK1	23.8665	20.3484
GUD1	50.6515	35.0624
YET3	152.672	93.7389
YDL071C	2.44848	2.44037
BDF2	137.907	61.4399
CBS1	13.6274	14.2833
YDL068W	0.247322	0.215327
COX9	254.964	369.178
IDP1	418.097	201.259
PEX19	116.241	210.912
UBC9	106.15	104.613
SYO1	45.1115	45.9722
YDL062W	0	0
RPS29B	49.9095	14.5345
TSR1	23.9655	20.3125
AIM6	63.4133	34.4881
RAD59	44.3942	32.8014
USO1	73.8008	40.0866
YDL057W	41.4758	34.8829
MBP1	40.3382	39.4048
PSA1	177.725	96.5022
MCH1	897.233	829.223
PHO13	84.7077	101.455
PBP4	95.7135	79.3479
SLC1	43.5533	27.6695
LHP1	59.8024	90.5448
YDL050C	0	0
KNH1	6.92501	14.4628
STP4	21.6654	17.1902
SIT4	124.922	85.1976
NPC2	570.373	551.559
YPD1	42.4157	62.1935
MRP10	13.207	24.4755
FAD1	30.6679	29.5356
MTF2	21.3439	22.8964
PRP11	15.0619	17.6927
SIR2	12.9102	12.7402
YDL041W	0.0494643	0.0358878
NAT1	195.409	124.531
GYP7	194.914	167.775
PRM7	0.0494643	0.143551
#N/A	0.296786	0.179439
BSC1	0	0
PUS9	29.8765	18.8411
GPR1	64.7241	67.0742
YDL034W	0	0
SLM3	20.2309	26.3057
YDL032W	0	0
DBP10	43.8501	34.1293
PRP9	23.7923	25.3009
MFG1	132.02	121.839
ARP2	196.794	160.239
MPS1	86.983	323.708
MRX9	33.611	54.2264
YDL026W	0.0741965	0.251214
RTK1	50.973	36.6773
YDL025W-A	0	0
DIA3	6.50456	13.8168
YDL022C-A	3.16572	6.02915
YDL023C	0	0
GPD1	1142.87	1112.63
GPM2	90.0251	83.1879
RPN4	540.571	612.461
OST4	26.2903	25.5162
OSH2	129.102	103.321
BRE4	59.2335	47.982
ERP3	53.4215	32.3708
CDC7	188.607	218.269
YDL016C	0.0494643	0.0358878
TSC13	116.909	94.6002
NOP1	60.4207	22.3222
SLX5	48.7471	45.7569
YDL012C	60.4207	66.5
YDL011C	0	0
GRX6	173.62	199.536
YDL009C	0.0741965	0.897194
APC11	61.3605	285.774
YDL007C-A	58.0711	296.469
RPT2	820.811	753.679
PTC1	55.3011	51.3195
MED2	131.303	112.831
ATP16	325.648	402.733
MCD1	5.96045	1.54317
NHP10	19.9836	15.4317
RMD1	20.2062	18.2669
NTH1	322.087	138.993
YRB1	477.702	550.698
RCR2	46.1008	31.7966
YDR003W-A	0.0494643	0.0358878
RAD57	42.8856	34.6317
PTP1	71.3276	77.5894
MAF1	143.719	161.1
SOK1	198.129	122.018
TRP1	0.816161	0.753643
YDR008C	0	0
GAL3	11.0058	7.06989
YDR010C	0	0
SNQ2	156.159	121.624
SSB1	68.335	24.3678
RPL4B	61.0637	28.2437
PSF1	30.7173	23.4347
RAD61	60.2476	42.85
HED1	655.353	775.75
YDR015C	0	0
DAD1	15.9028	10.8381
KCS1	187.099	169.283
YDL228C	0	0
YDR018C	507.183	419.743
GCV1	407.462	434.96
DAS2	14.0973	7.9312
FAL1	25.8698	20.456
ATG31	27.8979	19.9177
SES1	249.795	330.993
FYV1	0.197857	0.215327
RPS11A	73.9986	30.7199
HO	0.989287	1.86616
NSI1	30.0743	23.1117
VPS54	103.479	117.102
REG1	222.763	251.071
YDR029W	0	0
RAD28	49.9342	42.0246
MIX14	9.0767	10.0127
PST2	340.735	140.429
MRH1	97.049	29.6074
LYS14	22.6052	9.47437
#N/A	0	0
#N/A	0	0
YDR034C-A	0	0
YDR034W-B	177.824	216.116
ARO3	245.714	141.9
EHD3	89.8272	145.704
KRS1	225.879	71.309
ENA5	426.902	341.903
ENA2	0	0
ENA1	1058.83	580.234
GCS1	154.65	157.153
RSM10	27.1065	34.2728
YDR042C	47.9062	390.567
NRG1	47.56	26.8082
HEM13	196.002	209.62
RPC11	8.16161	2.76336
BAP3	23.3966	14.6422
SHS1	18.8459	7.10578
HEM12	139.267	71.5602
YDR048C	0	0.0358878
VMS1	63.0176	50.1711
TPI1	459.499	353.889
DET1	39.6209	17.262
DBF4	290.207	287.246
YDR053W	0.0494643	0.107663
CDC34	250.017	289.435
PST1	96.1834	47.7666
EMC10	120	63.8802
YOS9	86.1174	61.5834
TGL2	27.2548	16.7237
UBC5	708.403	882.732
MAK21	25.7215	13.6374
WHI4	313.48	257.674
YDR061W	64.5015	93.0929
LCB2	334.898	392.146
AIM7	40.3382	24.6549
RPS13	256.299	119.542
RRG1	15.5071	66.3206
RTR2	5.58947	3.94765
OCA6	25.1031	25.9827
DOS2	63.3638	82.7213
DOA4	49.5633	34.1293
FMP16	93.1413	96.2151
PAA1	174.238	183.351
IPT1	27.1065	13.5297
SNF11	22.6299	22.1428
TPS2	435.039	218.844
PPH3	31.5582	15.8624
RAD55	14.5425	9.94091
HBT1	627.95	247.626
SED1	5893.55	1848.18
SHU2	21.0471	19.4871
PET100	17.9803	18.5899
TFB5	12.7618	10.3357
VPS41	76.4966	87.2432
PDC2	84.1388	67.8638
STN1	2.25063	2.9428
RRP8	7.59277	5.74204
TVP23	34.0315	23.65
AFR1	258.723	278.453
SSS1	121.93	83.0802
RRP1	44.1469	27.7412
SLU7	15.0372	10.9099
VTC5	17.5104	63.6649
ILT1	218.385	91.2267
RLI1	131.996	80.9269
UBC13	209.333	214.394
DNF2	31.6819	20.0972
YDR094W	1.78072	1.61495
FMP45	92.894	63.3419
YDR095C	0	0
GIS1	156.654	420.892
MSH6	219.844	70.8066
GRX3	175.87	130.057
#N/A	0.0247322	0.0358878
YDL221W	0	0.0358878
CDC13	62.0035	52.109
#N/A	0.0247322	0.0358878
BMH2	2988.71	2587.8
TVP15	122.202	115.2
ARX1	6.97447	3.62467
YDR102C	0.173125	0.64598
STE5	9.52188	18.3387
SPO71	91.6574	273.178
TMS1	25.6473	51.8937
ARP10	2.74527	16.5443
TMN2	65.936	48.3767
TRS85	57.0571	47.7666
YDR109C	26.2161	30.3611
FOB1	10.1155	7.46466
DTD1	17.4856	16.0059
ALT2	100.709	102.531
IRC2	0	0.0717755
PDS1	187.841	182.741
YDR114C	0	0.0358878
MRX14	21.3191	48.1255
MRPL1	17.9308	19.6665
TMA64	66.6532	110.14
APC4	89.4315	188.483
YDR118W-A	1.33554	3.2299
VBA4	31.7561	20.6355
YDL218W	2.81947	3.91177
COX26	568.123	966.314
TRM1	37.8649	26.9158
DPB4	86.4884	68.6892
KIN1	180.842	145.202
INO2	11.7478	6.56746
YDR124W	1.06348	3.37345
ECM18	9.47242	6.81868
SWF1	5.88626	3.76822
ARO1	540.546	219.956
TIM22	27.9473	26.4493
MTC5	134.024	124.638
SAC6	395.739	274.9
RRI1	57.898	38.4358
FIN1	91.4843	106.551
YDR131C	41.3027	54.6571
MRX16	56.513	71.632
YDR133C	246.604	254.301
#N/A	446.564	475.692
YCF1	64.9961	36.2825
VPS61	0.148393	0.430653
RGP1	28.3431	26.7364
HPR1	34.5508	36.3184
GDH2	3303.85	3986.81
RUB1	12.1682	9.47437
MTQ2	32.8196	31.1147
DOP1	267.849	215.327
PEX7	63.5122	83.2237
SAN1	80.2311	140.142
MKC7	7.66697	2.6557
TAF12	200.38	161.316
SWI5	6.72715	20.2407
EKI1	54.8807	109.529
KGD2	1640.39	3200.08
YDR149C	0	0
NUM1	317.61	284.016
CTH1	55.6226	48.9509
GIR2	23.9407	17.585
ENT5	131.55	80.6398
YDR154C	433.184	264.852
CPR1	1042.51	748.368
RPA14	35.5154	20.2407
YDR157W	0.123661	0.215327
HOM2	327.701	147.714
PRR2	21.3439	52.5397
SAC3	32.3249	35.3853
SSY1	16.1501	22.3222
YDL247W-A	0	0
ACL4	42.3167	28.2078
NBP2	38.0875	42.7423
CWC15	41.2038	38.2564
SEC1	35.4412	38.3999
TRM82	15.3587	8.7925
SEC5	201.048	239.407
TAF10	48.9944	56.272
CDC37	710.802	1125.94
STB3	263.595	247.087
YDR169C-A	0	0
SEC7	350.455	201.833
NOP6	23.545	14.8934
#N/A	31.4098	35.7442
HSP42	931.76	1288.48
SUP35	591.89	314.736
SHR3	36.9499	17.2261
ARG82	70.8082	144.089
HMO1	18.5491	19.8459
RSM24	42.9103	71.955
NGG1	63.5617	49.9917
UBC1	191.996	424.086
YDL211C	33.0422	18.1951
SDH4	489.227	438.513
CSN9	18.3265	17.6209
NVJ3	21.6901	23.7936
SCC2	1629.85	865.111
SAS4	42.3167	85.0181
CDC1	123.562	140.07
YDR182W-A	0.0494643	0.358878
PLP1	23.0751	53.9034
YDR183C-A	0.0494643	0.107663
ATC1	4.57545	3.33756
UPS3	33.6357	57.9946
SND1	164.024	189.846
YDR187C	0	0
CCT6	240.446	141.111
SLY1	130.784	98.0095
RVB1	99.3244	71.5243
HST4	27.3785	115.882
NUP42	103.826	98.4402
YDR193W	0	0.0358878
MSS116	84.6087	71.5602
YDR194W-A	0	0.0358878
REF2	64.0563	52.2885
CAB5	58.4668	139.316
CBS2	19.1922	23.6142
RKM2	6.90027	5.5626
YDR199W	0	0
VPS64	105.878	108.955
SPC19	37.7413	57.2051
RAV2	90.2971	106.73
YDR203W	0.0741965	0.0358878
COQ4	157.346	174.092
MSC2	59.1346	63.1625
EBS1	56.6861	53.2575
UME6	153.785	84.9822
MSS4	247.544	250.174
YDR209C	0	0
YDR210W	23.7429	22.7528
#N/A	0	0
#N/A	0	0
GCD6	141.245	108.561
UGA4	44.6416	20.0972
TCP1	271.312	193.004
UPC2	84.8313	96.3587
AHA1	460.043	359.272
YDR215C	0.0247322	0.143551
ADR1	557.71	520.516
RAD9	16.1748	11.5918
SPR28	221.946	2243.06
CWC2	51.0719	39.333
MFB1	74.246	46.367
YDR220C	0.667768	0.574204
GTB1	69.7942	40.7326
YDR222W	27.7495	17.3338
CRF1	3.68509	3.73233
HTB1	1541.14	992.225
HTA1	1181.36	859.476
ADK1	453.044	266.467
SIR4	81.9129	125.464
NHP2	29.8517	21.0661
PCF11	57.7249	64.5621
IVY1	38.0381	29.105
GLE1	29.9012	16.6519
YDR230W	0.148393	0.0717755
COX20	71.3523	64.598
HEM1	288.179	175.671
RTN1	574.899	438.62
LYS4	70.3877	31.6889
PRP42	36.8509	44.9674
FMN1	26.3892	22.2145
MRPL7	25.3752	29.3562
SEC26	744.413	681.329
YDR239C	86.4389	82.0036
SNU56	17.6588	12.3813
YDL206W	8.33474	5.5626
BUD26	1.08822	2.22504
AMD2	57.1066	17.5132
PRP28	30.198	20.9585
PEX5	191.798	160.526
MNN10	96.6286	78.2353
TRS23	85.2518	79.0249
YDR246W-A	0.148393	0.32299
VHS1	4.64965	8.18241
YDR248C	11.1295	12.4172
YDR249C	6.92501	6.81868
YDR250C	0.0247322	0.107663
PAM1	59.6787	52.5397
BTT1	20.4535	16.7596
MET32	10.5112	8.54129
CHL4	33.982	26.7364
RMD5	190.982	197.957
CTA1	573.02	419.205
RKM4	36.4057	25.8751
HEM3	27.2301	21.9992
HSP78	761.058	1185.34
YAP6	41.8963	32.9091
SWM1	99.6954	295.966
EXG2	35.7874	28.2078
#N/A	0	0
#N/A	0	0
#N/A	0	0
YDR262W	109.291	83.0443
DIN7	14.1715	78.666
RTN2	210.768	215.327
AKR1	98.434	128.514
PEX10	18.1534	16.2572
HEL2	35.8369	19.9177
BUD16	11.5005	6.35214
YEL028W	0.890358	0.96897
VMA3	459.103	335.264
SNU13	68.1866	58.2817
YEL025C	0.494643	0.466541
RIP1	517.669	691.091
YEL023C	15.3339	45.4339
GEA2	155.318	91.3703
URA3	15.878	11.9506
YEL020C-B	0	0
TIM9	15.977	23.1835
PXP1	69.1264	29.8227
MMS21	19.4147	12.8837
YEL018C-A	0	0.0358878
EAF5	14.1963	10.8381
PMP2	29.5549	18.3028
GTT3	54.0398	66.1053
NPP2	14.7404	58.2817
EDC3	88.096	80.9628
YEL014C	0	0.0358878
VAC8	115.499	69.4787
UBC8	171.023	198.388
GLC3	926.665	769.613
YEL010W	0.148393	0.215327
YEL009C-A	1.4592	1.43551
GCN4	32.597	6.1727
YEL008W	0.123661	0.251214
YEL008C-A	0.197857	0.0717755
MIT1	249.498	189.523
YEA6	38.5822	19.7383
VAB2	15.0124	17.0108
YEA4	14.3199	20.5278
GIM4	44.1222	35.2777
WBP1	233.546	145.417
IRC22	125.466	56.7027
MNN1	38.6069	37.9693
NOP16	37.0241	32.8732
PMI40	776.862	606.467
FMP52	382.458	309.891
YND1	13.4048	8.57718
NUG1	47.0158	37.9334
YER006C-A	0	0.107663
PAC2	27.2548	30.4328
TMA20	77.7579	87.7097
RMD6	2.86893	1.07663
SEC3	137.956	140.249
NTF2	292.136	479.03
YER010C	324.412	235.747
TIR1	1.85491	1.4714
PRE1	533.423	634.532
PRP22	70.8329	66.7871
HEM14	103.405	89.3247
BUD25	0	0
FAA2	162.342	65.4234
BIM1	43.9491	38.2205
AFG3	152.894	156.112
DLD3	520.241	274.47
SPC25	78.2526	102.783
ISC1	68.978	54.1188
SBH2	105.804	112.149
GPA2	111.616	125.284
RPN3	918.701	837.513
SRB4	95.1941	78.4148
PRO3	690.72	473.862
YER023C-A	0.0247322	0.143551
YAT2	2982.4	3651.58
GCD11	304.824	321.877
CHO1	240.372	218.951
GAL83	179.976	233.019
MIG3	5.36688	5.20373
SMB1	29.3571	24.942
CHZ1	56.9334	43.4601
YPT31	67.2468	54.0829
FIR1	34.7982	28.3513
ZRG8	134.271	323.672
YER034W	17.1394	11.52
EDC2	243.661	460.009
DSF1	0.173125	0.538317
ARB1	397.001	254.408
PHM8	117.305	175.025
KRE29	12.8855	18.3387
FMP49	0.0989287	0.143551
HVG1	9.67028	7.71587
YER039C-A	12.836	11.3764
GLN3	53.9409	43.9266
YEN1	5.14429	10.4433
MXR1	118.64	106.766
SAH1	1048.97	549.837
ERG28	58.4916	51.176
MEI4	226.67	183.494
ACA1	13.8253	16.8314
HXT13	0.0247322	0.0358878
SPO73	29.5549	155.071
YER046W-A	0	0.0358878
SAP1	84.4851	98.1172
CAJ1	143.521	124.566
ISD11	42.1683	42.5629
TPA1	25.7709	13.3144
RSM18	45.7792	77.374
JHD1	47.461	41.1633
HOM3	42.1436	10.8022
YEL077C	0.964554	1.36374
PIC2	26.8344	28.782
YER053C-A	137.14	125.823
GIP2	177.354	148.432
HIS1	64.0563	48.3408
FCY2	127.569	50.9247
RPL34A	37.8402	12.3454
HMF1	110.454	86.4536
PET117	3.04206	4.48597
PCL6	61.1626	67.146
FCY21	5.73786	3.37345
FCY22	0.544108	0.789531
CEM1	55.7958	58.1382
GPP2	630.744	460.261
THO1	91.5832	72.1703
VHR2	57.4776	70.7707
ICL1	3692.93	1754.23
YEL068C	2.30009	6.02915
RRT13	1.75598	0.897194
YER066C-A	0	0.0358878
RGI1	35.2433	132.139
YER067C-A	0.173125	0.179439
MOT2	419.284	367.921
YEL067C	1.75598	0.574204
YER068C-A	0	0.0358878
ARG5,6	220.289	141.47
HPA3	33.6852	27.2747
RNR1	970.342	378.903
TDA2	17.2878	26.3775
VTC1	135.087	359.129
ALD5	81.8387	35.9237
RPS24A	35.1444	11.3764
YOS1	49.4643	54.8006
SIT1	1631.68	308.097
PTP3	50.6762	77.2664
YER076C	7.17233	5.13195
YER076W-A	0.370982	0.502429
MRX1	15.5318	18.231
ICP55	34.4024	46.2593
YER078W-A	0.247322	0.717755
YER079W	208.319	186.186
YER079C-A	0	0.0358878
AIM9	167.14	169.893
SER3	354.882	219.167
UTP7	20.8987	18.5899
AVT2	32.3744	32.2631
GET2	98.4587	77.8047
YER084W	27.4032	52.432
YER084W-A	0.222589	1.50729
YER085C	3.41304	39.2971
ILV1	199.391	153.133
AIM10	29.5797	31.6171
YER087C-A	0	1.1843
SBH1	61.5831	78.7737
DOT6	214.181	430.366
YER088C-A	1.80545	1.50729
YER088W-B	0	0.0358878
PTC2	58.0217	30.8276
TRP2	110.281	56.595
YER090C-A	0	0
MET6	849.228	238.367
YER091C-A	0.445179	0.143551
IES5	16.0759	20.2048
TSC11	38.7553	32.7655
CAN1	451.164	123.526
AIM11	18.3265	19.5588
PUP3	488.683	447.341
RAD51	665.864	474.006
SHC1	319.193	278.633
YER097W	2.39902	3.69644
UBP9	13.1328	12.6325
PRS2	80.4043	61.1169
UBC6	63.4133	63.2701
AST2	133.059	122.7
RPS8B	23.174	8.68484
SSA4	114.436	196.593
RTT105	53.0258	42.4552
NUP157	290.875	468.335
NPR2	54.5097	46.1158
MAM1	46.8427	224.406
GLE2	106.868	143.946
YER107W-A	0	0
#N/A	26.9086	15.1805
KAP123	764.768	392.935
SWI4	13.4048	6.24447
LSM4	89.6294	75.8668
TMN3	32.4733	27.0235
BOI2	511.14	358.375
CIN8	93.0177	123.813
SPR6	2.32482	17.7644
SLX8	30.2969	29.7151
RPL23B	97.7168	35.8519
SHO1	20.8739	9.94091
AVT6	49.7364	35.6366
YER119C-A	0.469911	0.179439
SCS2	427.495	381.451
YER121W	11.0305	11.4482
GLO3	203.224	169.821
YCK3	88.4422	217.3
DSE1	20.404	15.8265
RSP5	497.092	404.204
NSA2	27.4032	19.7742
LCP5	45.433	36.2467
VFA1	27.799	26.3057
SAK1	49.4396	58.9995
COM2	18.0297	13.3861
RPS26B	29.9012	9.61792
PMD1	35.0455	42.527
PRB1	14300.4	13466.2
GLC7	505.179	640.704
YEL076C-A	0	0
YER133W-A	0	0
YER134C	25.029	21.9274
YER135C	0.148393	0.610092
GDI1	510.521	410.018
YER137C	1.3108	1.22018
YER137W-A	0	0
#N/A	0	0
YER138W-A	0	0
RTR1	31.5582	29.6792
EMP65	32.1765	32.7296
SOM1	14.4189	10.874
COX15	282.021	365.194
MAG1	48.9944	42.0246
HHY1	0.296786	0.430653
DDI1	424.107	379.872
UBP5	75.7794	109.996
FTR1	145.598	60.5427
PCM1	99.9179	214.932
YER145C-A	1.83018	2.87102
LSM5	112.927	102.567
SCC4	52.7042	56.1285
YER147C-A	0	0
SPT15	86.5626	108.489
YER148W-A	0	0
PEA2	51.3934	60.758
YEL076C	0	0
SPI1	5.54	9.25905
UBP3	165.285	120.726
YER152C	111.097	57.8152
YER152W-A	0.0989287	0.0717755
PET122	16.7931	10.551
OXA1	29.2582	24.3678
BEM2	263.991	588.38
SDD1	1.97857	9.00783
MYG1	73.1083	59.2148
COG3	49.9837	37.5386
YER158C	50.4042	13.2426
YER158W-A	0.0494643	0
BUR6	50.8741	43.0294
#N/A	0	0
#N/A	0	0
SPT2	30.7421	99.6962
HAT2	48.2277	41.0556
RAD4	32.6465	28.9973
GCG1	11.2284	7.57232
CHD1	98.7061	82.6495
PAB1	638.733	556.871
POL5	120.099	85.4847
YER165C-A	0	0
DNF1	139.613	213.963
YEL075W-A	0	0
BCK2	104.444	89.2888
CCA1	62.6218	129.519
RPH1	76.0267	60.1479
ADK2	36.9993	48.0178
RAD3	56.7356	64.1673
BRR2	207.354	196.198
YER172C-A	0	0.0358878
RAD24	14.6662	14.6063
GRX4	43.7265	47.0489
TMT1	53.6441	44.8597
YER175W-A	0.0989287	0
ECM32	53.743	51.0683
BMH1	971.405	1463.07
PDA1	1242.77	1060.77
DMC1	2017.75	1802.25
ISC10	8.43367	174.594
SLO1	5.86152	17.5491
YER181C	0	0
FMP10	46.1997	168.062
FAU1	24.1139	20.456
RPL12A	52.7784	21.2456
TOG1	5.46581	4.27064
YEL053W-A	0	0
PUG1	0.667768	0.681868
YER186C	0.197857	1.00486
YER187W	4.42706	3.15812
MAK10	19.9341	11.3405
YER188W	0	0
YER188C-A	0	0
YEL075C	0	0
YER189W	0	0
YRF1-2	0	0
YER190C-A	0	0
YER190C-B	0	0
AFG1	23.9655	15.3241
VMA8	83.1743	49.8122
YEL077W-A	0	0
YEL050W-A	0	0
RML2	34.1551	39.333
YEL074W	0	0
PAU2	0.395715	0.466541
TCA17	5.98518	3.01457
FRD1	251.328	111.503
GLY1	218.286	135.907
YEL045C	3.88295	2.36859
IES6	79.415	67.8638
GTA1	51.3934	49.2021
GDA1	115.722	97.6865
YEF1	56.1915	69.9094
UTR2	106.645	44.2855
CYC7	58.0711	84.3722
UTR4	49.217	32.9809
RAD23	767.81	655.634
ANP1	26.9828	10.551
UTR5	0	0.0358878
YEL034C-A	0.123661	0.215327
HYP2	1927.48	1662.32
YEL073C	0.593572	0.32299
MTC7	0.445179	0.789531
MCM3	239.778	142.797
YEL032C-A	0	0
SPF1	288.154	234.598
YEL030C-A	0.0494643	0.107663
ECM10	3.01732	3.05046
YFL021C-A	0.0741965	0.215327
GAT1	363.686	174.343
PAU5	0.148393	0.179439
YFL019C	0.420447	0.538317
LPD1	1398.36	1685.47
SMX2	15.7544	25.7315
GNA1	80.5032	173.302
DDI2	0.34625	0.179439
MDJ1	131.254	130.38
YFL015W-A	0	0
YFL015C	0.173125	0.0358878
HSP12	820.663	875.554
YFL013W-A	0.0247322	0.0358878
IES1	69.9426	57.9946
YFL012W-A	0	0
YFL012W	1.385	14.5345
SNO3	1.23661	1.61495
HXT10	2.10223	8.54129
AUA1	0	0
WWM1	75.532	67.8279
CDC4	160.067	119.793
SMC1	761.973	433.201
SNZ3	3.66036	5.2755
BLM10	237.726	129.734
SEC4	316.918	404.706
VTC2	448.518	876.882
MSH4	618.477	811.171
#N/A	0	0
SPB4	32.2507	20.8149
THI5	7.27126	6.96223
DEG1	25.0042	17.4415
LOC1	37.0735	32.6938
NIC96	214.453	188.375
YPI1	134.592	109.35
RPN11	454.899	445.654
SAD1	7.09813	6.38802
YFR006W	53.6688	105.187
#N/A	0.445179	1.04075
YFH7	8.65626	9.11549
FAR7	71.3276	72.3497
YFL066C	0	0
GCN20	153.191	91.442
YFR009W-A	12.0693	9.22316
#N/A	2.79473	7.42877
UBP6	771.421	760.893
YFR010W-A	0	0
MIC19	35.738	45.1468
DCV1	2.89366	9.04372
YFR012W-A	0.321518	0.753643
IOC3	58.64	34.847
CMK1	33.0669	23.1835
GSY1	293.076	414.001
AIP5	333.464	288.322
IGD1	336.234	299.483
[truncated: 4,681 more rows]
